# Supplementary material for: Transcriptomic profiling of long non-coding RNAs and messenger RNAs in the liver of mice during Toxoplasma gondii infection
Source: Parasit Vectors. 2024 Jan 16;17:20. doi: 10.1186/s13071-023-06053-z (PMC10792800; doi:10.1186/s13071-023-06053-z)
Supplement: Supplementary file 1 — Additional file 1: Table S1. The differentially expressed lncRNAs and mRNAs in livers of mice during the acute and chronic stages of infection. [file 13071_2023_6053_MOESM1_ESM.xls]

## Sheet: Sheet1
The differentially expressed (DE) lncRNAs at acute stage of infection
lncRNA_id	log2FC	logCPM	Pvalue	Qvalue	logP
ENSMUSG00000097318|1700007L15Rik|lincRNA	-1.45884	4.94444	6.85e-18	5.13e-17	16.2898
ENSMUSG00000073155|1810058I24Rik|lincRNA	-1.20453	9.63139	4.13e-23	4.08e-22	21.3891
ENSMUSG00000099798|Gm29168|lincRNA	4.35057	-0.215377	0.0161755	0.0280419	1.55219
ENSMUSG00000051986|A530006G24Rik|lincRNA	-3.67695	-0.514427	0.126249	0.166829	0.777729
ENSMUSG00000105068|Gm42950|lincRNA	-2.1713	1.62741	1.34e-06	4.58e-06	5.33881
ENSMUSG00000100668|1700083H02Rik|lincRNA	-1.81299	2.62586	1.28e-09	5.82e-09	8.23491
ENSMUSG00000097290|1300002E11Rik|lincRNA	-0.819029	8.41171	3.04e-11	1.58e-10	9.80185
ENSMUSG00000097346|Gm26619|lincRNA	0.039877	-0.11168	1	1	0
ENSMUSG00000086593|Gm16548|lincRNA	-2.62803	7.89482	2.93e-84	2.71e-82	81.5665
ENSMUSG00000100022|Gm29590|lincRNA	0.499423	0.0102382	0.552545	0.616849	0.209821
ENSMUSG00000097233|Gm17552|lincRNA	2.11029	2.71318	3.61e-12	2.04e-11	10.6897
ENSMUSG00000106219|5830416I19Rik|lincRNA	5.39891	0.311602	7.24e-05	0.000189818	3.72166
ENSMUSG00000106927|Gm43598|lincRNA	-1.2028	3.78685	3.23e-09	1.43e-08	7.84434
ENSMUSG00000105957|Gm43254|lincRNA	-0.796533	4.99822	1.16e-06	4.03e-06	5.39502
ENSMUSG00000097536|2610037D02Rik|lincRNA	0.344234	7.50874	0.00680723	0.0128691	1.89045
ENSMUSG00000097155|Gm26511|lincRNA	-2.1735	1.17026	7.1e-05	0.000189818	3.72166
ENSMUSG00000073018|Gm1070|lincRNA	1.7713	2.7466	1.95e-09	8.8e-09	8.05557
ENSMUSG00000097248|Gm2694|lincRNA	-3.67407	-0.520308	0.126249	0.166829	0.777729
ENSMUSG00000104927|Gm43388|lincRNA	1.81631	0.574102	0.00820059	0.0150635	1.82207
ENSMUSG00000103283|Gm37276|lincRNA	-0.417567	5.25059	0.00678568	0.0128472	1.89119
ENSMUSG00000097344|Gm26732|lincRNA	2.19901	2.88434	6.91e-12	3.78e-11	10.423
ENSMUSG00000084789|Gm12974|lincRNA	-3.2124	0.518337	0.000155342	0.000392141	3.40656
ENSMUSG00000087523|Gm12319|lincRNA	0.448576	2.05685	0.210404	0.265828	0.575399
ENSMUSG00000097526|Gm26847|lincRNA	1.06485	2.38861	0.00155002	0.00339068	2.46971
ENSMUSG00000086494|2210417A02Rik|lincRNA	-1.22076	4.98564	1.17e-13	7.4e-13	12.1307
ENSMUSG00000100247|A530053M12Rik|lincRNA	-3.67695	-0.514427	0.126249	0.166829	0.777729
ENSMUSG00000089830|Gm15749|lincRNA	4.7964	-0.00271501	0.00210279	0.00439921	2.35663
ENSMUSG00000096956|Snhg18|lincRNA	-0.429757	4.15719	0.0332514	0.0529651	1.27601
ENSMUSG00000097917|Gm26839|lincRNA	-0.132743	1.70922	0.903922	0.94098	0.0264195
ENSMUSG00000097595|1500002F19Rik|lincRNA	-1.51194	1.47356	0.00100216	0.00225311	2.64722
ENSMUSG00000097057|Gm17638|lincRNA	0.370024	6.33016	0.00608907	0.011682	1.93248
ENSMUSG00000097453|Gm26894|lincRNA	-7.35171	1.56796	2.92e-16	2.09e-15	14.6805
ENSMUSG00000074113|Gm10629|lincRNA	-0.00172577	0.964641	0.863642	0.908543	0.0416545
ENSMUSG00000028475|5430416O09Rik|lincRNA	0.172133	2.99074	0.493901	0.560562	0.251376
ENSMUSG00000045709|Smkr-ps|lincRNA	1.09075	0.850746	0.0676786	0.0980967	1.00835
ENSMUSG00000097457|2310031A07Rik|lincRNA	1.3378	4.49423	2.56e-13	1.57e-12	11.8031
ENSMUSG00000106871|Gm3289|lincRNA	-0.728167	1.2819	0.189644	0.241483	0.617113
ENSMUSG00000097377|Gm10822|lincRNA	0.556439	3.0087	0.0583855	0.0888475	1.05135
ENSMUSG00000109008|RP24-120F8.4|lincRNA	0.36651	2.638	0.29684	0.357938	0.446192
ENSMUSG00000097282|5031415H12Rik|lincRNA	0.700708	1.85069	0.0391831	0.0617918	1.20907
ENSMUSG00000109137|RP23-218E6.4|lincRNA	-0.273574	0.414473	0.65278	0.715186	0.145581
ENSMUSG00000107061|Gm19590|lincRNA	-1.74286	0.811803	0.00637452	0.0121755	1.91451
ENSMUSG00000097369|Gm26545|lincRNA	2.27359	2.94196	5.52e-15	3.68e-14	13.4338
ENSMUSG00000085024|C230035I16Rik|lincRNA	0.443198	2.51904	0.0901441	0.127303	0.895162
ENSMUSG00000097835|Gm26910|lincRNA	0.45982	3.53235	0.0791049	0.113445	0.945215
ENSMUSG00000085438|1700020I14Rik|lincRNA	-1.0881	12.161	9.09e-20	7.31e-19	18.136
ENSMUSG00000100334|C230024C17Rik|lincRNA	-5.4046	0.201865	7.24e-05	0.000189818	3.72166
ENSMUSG00000022187|Gm5546|lincRNA	-4.61364	-0.20032	0.00818102	0.0150489	1.8225
ENSMUSG00000108197|Gm44214|lincRNA	1.45423	0.869651	0.0146184	0.0260755	1.58377
ENSMUSG00000099470|Gm29340|lincRNA	0.348327	1.9877	0.390923	0.457478	0.339629
ENSMUSG00000092222|Gm20506|lincRNA	-5.30619	0.156724	7.24e-05	0.000189818	3.72166
ENSMUSG00000101008|Gm29442|lincRNA	-0.257505	-0.187114	1	1	0
ENSMUSG00000099061|Gm28050|lincRNA	-2.44651	-0.25743	0.0721369	0.104144	0.982365
ENSMUSG00000086665|Gm13067|lincRNA	0.914588	2.2977	0.00486501	0.00956023	2.01953
ENSMUSG00000105127|Gm42470|lincRNA	4.66228	-0.0702615	0.00414433	0.00826951	2.08252
ENSMUSG00000101698|Gm29562|lincRNA	-0.212487	3.41554	0.431366	0.499213	0.301714
ENSMUSG00000104557|Gm36520|lincRNA	-4.43506	-0.263767	0.0161755	0.0280419	1.55219
ENSMUSG00000105686|Gm43252|lincRNA	0.409231	2.06446	0.216691	0.272178	0.565148
ENSMUSG00000101324|Gm29187|lincRNA	0.936108	-0.267477	0.455841	0.522402	0.281995
ENSMUSG00000067352|Gm14149|lincRNA	0.574109	0.88984	0.276293	0.335019	0.474931
ENSMUSG00000097732|D930048G16Rik|lincRNA	-0.27016	4.57148	0.117562	0.161617	0.791514
ENSMUSG00000104818|Gm43661|lincRNA	5.23563	0.238398	7.24e-05	0.000189818	3.72166
ENSMUSG00000103174|Gm37168|lincRNA	6.58632	1.13173	7.85e-11	3.89e-10	9.40966
ENSMUSG00000109084|RP23-366O14.8|lincRNA	3.96013	-0.362875	0.0635425	0.0925619	1.03357
ENSMUSG00000097797|Gm26901|lincRNA	-0.00751831	3.12204	0.897787	0.935832	0.0288022
ENSMUSG00000087501|Gm12116|lincRNA	-5.18097	0.0705586	0.000543935	0.00125785	2.90037
ENSMUSG00000097876|Gm16892|lincRNA	0.676252	5.59526	5.09e-06	1.62e-05	4.7917
ENSMUSG00000085429|Gm13485|lincRNA	3.72171	-0.429795	0.0635425	0.0925619	1.03357
ENSMUSG00000097093|C330013E15Rik|lincRNA	-1.05788	4.40584	8.39e-09	3.6e-08	7.44385
ENSMUSG00000097236|4831440E17Rik|lincRNA	-0.689554	4.24499	0.000172375	0.000431772	3.36475
ENSMUSG00000086478|Gm14102|lincRNA	2.84852	0.548241	0.000489749	0.00115104	2.93891
ENSMUSG00000085235|Gm12576|lincRNA	-0.862329	2.86302	0.00137144	0.00301019	2.52141
ENSMUSG00000096980|Gm26526|lincRNA	-2.0943	7.50875	2.79e-55	1.2e-53	52.9196
ENSMUSG00000105260|Gm42434|lincRNA	-0.754599	4.32432	4.45e-05	0.000123769	3.90739
ENSMUSG00000097715|Gpr137b-ps|lincRNA	1.38459	7.3594	1.54e-26	1.83e-25	24.7373
ENSMUSG00000097783|Gm26747|lincRNA	1.31234	2.08807	0.00062626	0.00144051	2.84148
ENSMUSG00000054622|D730045B01Rik|lincRNA	-0.814425	4.18793	2.03e-05	5.99e-05	4.2228
ENSMUSG00000107121|1110006O24Rik|lincRNA	-0.182312	1.98242	0.520112	0.584675	0.233086
ENSMUSG00000097665|Gm16853|lincRNA	0.145815	2.72454	0.701367	0.764537	0.116602
ENSMUSG00000101741|Gm28055|lincRNA	-1.60402	1.26391	0.00136628	0.00300848	2.52165
ENSMUSG00000092274|Neat1|lincRNA	1.18276	13.0335	4.81e-23	4.71e-22	21.3265
ENSMUSG00000103923|Gm37896|lincRNA	-5.97442	0.543799	6.92e-07	2.45e-06	5.6102
ENSMUSG00000097889|Gm26541|lincRNA	2.18327	6.19896	4.71e-47	1.52e-45	44.8171
ENSMUSG00000097135|4932430I15Rik|lincRNA	-0.812259	3.19026	0.000331707	0.000792548	3.10097
ENSMUSG00000109311|RP24-64C6.3|lincRNA	-0.510079	0.677526	0.433869	0.50032	0.300752
ENSMUSG00000097068|Gm26760|lincRNA	-1.67511	0.848007	0.00705716	0.0133222	1.87542
ENSMUSG00000095306|Gm21807|lincRNA	0.626735	5.88289	1.1e-05	3.34e-05	4.47647
ENSMUSG00000086662|BC046251|lincRNA	-0.630016	-0.263888	0.455841	0.522402	0.281995
ENSMUSG00000096948|Gm4221|lincRNA	-3.67695	-0.514427	0.126249	0.166829	0.777729
ENSMUSG00000086610|Gm15408|lincRNA	-1.84525	5.91764	2.14e-34	3.43e-33	32.465
ENSMUSG00000087312|Gm13833|lincRNA	0.31382	5.45213	0.0419747	0.0655696	1.1833
ENSMUSG00000086320|Gm12840|lincRNA	1.68239	6.17807	2.74e-31	3.85e-30	29.4144
ENSMUSG00000097571|Jpx|lincRNA	-0.275293	7.86502	0.0272109	0.0449466	1.3473
ENSMUSG00000100185|Gm28634|lincRNA	-4.61364	-0.20032	0.00818102	0.0150489	1.8225
ENSMUSG00000084816|Platr29|lincRNA	-1.3931	0.704822	0.0253569	0.0421529	1.37517
ENSMUSG00000108382|RP23-421P23.4|lincRNA	-4.43765	-0.258132	0.00818102	0.0150489	1.8225
ENSMUSG00000105471|A430073D23Rik|lincRNA	-0.567644	1.34087	0.30838	0.369789	0.432046
ENSMUSG00000097860|Gm26857|lincRNA	1.66586	8.39354	4.28e-40	9.1e-39	38.0412
ENSMUSG00000097787|2700046G09Rik|lincRNA	-0.785598	4.59242	7.92e-06	2.45e-05	4.61123
ENSMUSG00000094763|Gm1647|lincRNA	4.35915	-0.195435	0.00818102	0.0150489	1.8225
ENSMUSG00000072847|A530017D24Rik|lincRNA	-0.849849	7.08033	6.46e-11	3.24e-10	9.48918
ENSMUSG00000097252|Gm6634|lincRNA	6.93877	1.40246	3.16e-12	1.8e-11	10.7437
ENSMUSG00000087344|Gm15627|lincRNA	-5.49488	0.24301	7.24e-05	0.000189818	3.72166
ENSMUSG00000078314|Gm14762|lincRNA	-1.49164	1.93118	4.32e-05	0.000120722	3.91821
ENSMUSG00000087273|Gm13203|lincRNA	0.955292	4.75203	1.14e-08	4.84e-08	7.3155
ENSMUSG00000085618|Gm11466|lincRNA	-3.68172	-0.504312	0.0635425	0.0925619	1.03357
ENSMUSG00000097532|Gm4349|lincRNA	0.182834	2.64907	0.47443	0.542266	0.265788
ENSMUSG00000097601|Gm26660|lincRNA	-1.59205	2.61741	1.16e-07	4.45e-07	6.35212
ENSMUSG00000097944|A130014A01Rik|lincRNA	-0.502447	6.56615	0.000171121	0.00042946	3.36708
ENSMUSG00000097299|Gm26654|lincRNA	4.51201	-0.147184	0.00818102	0.0150489	1.8225
ENSMUSG00000085377|4930551L18Rik|lincRNA	-2.24408	1.06537	0.000175528	0.000438819	3.35771
ENSMUSG00000097546|Gm26749|lincRNA	0.718814	5.37093	4.69e-06	1.51e-05	4.82222
ENSMUSG00000103586|5830405F06Rik|lincRNA	0.599347	1.37233	0.116924	0.160911	0.793414
ENSMUSG00000097639|Platr4|lincRNA	0.814945	4.82824	3.34e-06	1.09e-05	4.96219
ENSMUSG00000097848|Gm807|lincRNA	8.33717	2.61467	1.96e-31	2.79e-30	29.5541
ENSMUSG00000103079|Gm36307|lincRNA	-0.813959	0.223629	0.429377	0.4978	0.302945
ENSMUSG00000097136|Gm26772|lincRNA	-0.173029	6.88143	0.188899	0.241009	0.617968
ENSMUSG00000096959|4930509G22Rik|lincRNA	0.38117	4.04471	0.0455486	0.0706413	1.15094
ENSMUSG00000056145|AI504432|lincRNA	2.84621	6.70856	4.43e-81	3.37e-79	78.4722
ENSMUSG00000102123|Gm4319|lincRNA	3.71612	-0.443026	0.126249	0.166829	0.777729
ENSMUSG00000097174|Gm4890|lincRNA	-0.570393	5.02805	0.00038989	0.000921363	3.03557
ENSMUSG00000087684|1200007C13Rik|lincRNA	3.56512	5.32239	1.49e-75	9.63e-74	73.0164
ENSMUSG00000087187|Gm13431|lincRNA	2.03597	4.46943	5.9e-26	6.83e-25	24.1659
ENSMUSG00000103408|Gm37933|lincRNA	1.2477	0.287776	0.0807033	0.114973	0.939403
ENSMUSG00000105646|Gm43291|lincRNA	0.437399	1.51103	0.429866	0.497921	0.302839
ENSMUSG00000053117|E330013P04Rik|lincRNA	3.11681	1.3859	1.53e-08	6.35e-08	7.19708
ENSMUSG00000098221|Gm27030|lincRNA	1.87532	0.0644254	0.150008	0.193679	0.712918
ENSMUSG00000108760|RP24-443B5.7|lincRNA	2.6422	1.28191	5.62e-06	1.77e-05	4.75165
ENSMUSG00000097910|5033428I22Rik|lincRNA	-0.11431	1.91017	0.825314	0.873901	0.0585376
ENSMUSG00000062704|9430002A10Rik|lincRNA	0.084434	2.48764	0.86448	0.908687	0.0415859
ENSMUSG00000090086|AI480526|lincRNA	0.0712731	6.08994	0.634967	0.697162	0.156666
ENSMUSG00000104328|Gm37323|lincRNA	-3.67695	-0.514427	0.126249	0.166829	0.777729
ENSMUSG00000097383|1500026H17Rik|lincRNA	-1.63713	4.81666	3.05e-20	2.54e-19	18.596
ENSMUSG00000084796|Mir142hg|lincRNA	2.54922	4.52015	6.02e-36	1.03e-34	33.9887
ENSMUSG00000097697|4833412C05Rik|lincRNA	-2.68859	0.518186	0.00177102	0.00381608	2.41838
ENSMUSG00000085932|Gm15556|lincRNA	0.979503	2.99854	0.000149657	0.000378527	3.4219
ENSMUSG00000107325|Gm43425|lincRNA	0.369932	3.6359	0.104614	0.145987	0.835687
ENSMUSG00000100182|1810006J02Rik|lincRNA	0.774949	0.978321	0.119588	0.164227	0.784554
ENSMUSG00000097690|4930505N22Rik|lincRNA	0.0707684	1.39939	1	1	0
ENSMUSG00000097217|Gm26549|lincRNA	0.621555	3.42391	0.0185041	0.0317927	1.49767
ENSMUSG00000108356|RP23-276L17.2|lincRNA	1.8819	0.0690686	0.0404648	0.0633639	1.19816
ENSMUSG00000100444|C530043A13Rik|lincRNA	-0.543805	0.493009	0.510506	0.576378	0.239293
ENSMUSG00000100783|2310047D07Rik|lincRNA	3.96649	-0.34794	0.0320338	0.0512779	1.29007
ENSMUSG00000097850|4631405K08Rik|lincRNA	-5.17608	0.0608423	0.000543935	0.00125785	2.90037
ENSMUSG00000097997|Gm27017|lincRNA	0.245823	4.90398	0.134535	0.175982	0.754531
ENSMUSG00000106639|Gm43121|lincRNA	-1.30403	0.684589	0.115026	0.158511	0.799939
ENSMUSG00000050334|C130071C03Rik|lincRNA	-3.67407	-0.520308	0.126249	0.166829	0.777729
ENSMUSG00000097723|Gm26848|lincRNA	1.66429	4.08768	1.21e-15	8.35e-15	14.0783
ENSMUSG00000096982|Redrum|lincRNA	-1.64059	0.237245	0.0602333	0.0913373	1.03935
ENSMUSG00000086940|Gm12746|lincRNA	3.96013	-0.362875	0.0635425	0.0925619	1.03357
ENSMUSG00000097058|4930556M19Rik|lincRNA	-0.161069	3.44909	0.507133	0.573069	0.241793
ENSMUSG00000100605|Gm29243|lincRNA	5.77538	0.564614	1.34e-06	4.58e-06	5.33881
ENSMUSG00000099843|Gm7160|lincRNA	0.256017	6.60176	0.0543515	0.0833948	1.07886
ENSMUSG00000085395|Gm13056|lincRNA	-2.3256	0.576557	0.0050531	0.00981075	2.0083
ENSMUSG00000097418|Mir155hg|lincRNA	3.39529	4.02211	4.91e-43	1.2e-41	40.9209
ENSMUSG00000097404|Gm10814|lincRNA	0.0939416	3.70653	0.806121	0.856451	0.0672973
ENSMUSG00000050179|A930002I21Rik|lincRNA	6.72032	1.22761	1.16e-11	6.19e-11	10.2082
ENSMUSG00000093387|Gm20732|lincRNA	1.39914	3.69799	1.22e-09	5.56e-09	8.25454
ENSMUSG00000097796|Gm16702|lincRNA	-0.10163	0.315963	1	1	0
ENSMUSG00000104509|Gm33994|lincRNA	2.81822	1.60363	2.8e-08	1.12e-07	6.95048
ENSMUSG00000090399|Gm38399|lincRNA	0.370894	5.23919	0.0191112	0.0326074	1.48668
ENSMUSG00000099597|Gm28933|lincRNA	-1.35128	9.3515	2.68e-28	3.43e-27	26.4647
ENSMUSG00000103827|Gm32950|lincRNA	0.0993526	0.618947	1	1	0
ENSMUSG00000097444|Gm10489|lincRNA	-0.268578	1.96795	0.520112	0.584675	0.233086
ENSMUSG00000086283|2810433D01Rik|lincRNA	0.847863	0.125279	0.272035	0.331407	0.479639
ENSMUSG00000097637|4933417D19Rik|lincRNA	-1.07022	4.26124	1.9e-08	7.81e-08	7.1072
ENSMUSG00000066057|Gm1976|lincRNA	1.27573	4.14383	1.26e-10	6.2e-10	9.20747
ENSMUSG00000097223|Gm2449|lincRNA	1.85584	2.03818	6.87e-06	2.13e-05	4.67174
ENSMUSG00000085856|Gm12050|lincRNA	-2.09544	0.954215	0.000269981	0.00066217	3.17903
ENSMUSG00000104586|4921539H07Rik|lincRNA	0.5804	1.79135	0.198286	0.251499	0.599464
ENSMUSG00000108504|RP23-307M24.1|lincRNA	1.49165	2.04576	0.00013089	0.000336983	3.47239
ENSMUSG00000100371|Gm29669|lincRNA	-1.17964	3.04055	5.55e-06	1.75e-05	4.75618
ENSMUSG00000087147|Gm14228|lincRNA	-3.67407	-0.520308	0.126249	0.166829	0.777729
ENSMUSG00000087289|4933424M12Rik|lincRNA	7.54039	1.89974	2.03e-18	1.54e-17	16.8126
ENSMUSG00000097660|Gm26762|lincRNA	0.0129572	7.25508	0.888192	0.927588	0.0326451
ENSMUSG00000086987|Gm12484|lincRNA	1.48791	1.76511	0.000796717	0.00181327	2.74154
ENSMUSG00000087319|Gm15907|lincRNA	-2.00474	2.33469	1.24e-09	5.65e-09	8.24809
ENSMUSG00000097262|4933416M07Rik|lincRNA	1.70742	2.10843	2.22e-06	7.43e-06	5.12888
ENSMUSG00000100287|Gm28068|lincRNA	-0.222984	4.70255	0.180308	0.230958	0.636467
ENSMUSG00000107622|Gm44205|lincRNA	6.51478	1.0824	1.49e-10	7.24e-10	9.14017
ENSMUSG00000101903|Gm29291|lincRNA	-0.266195	0.291891	0.806189	0.856451	0.0672973
ENSMUSG00000107946|Gm44066|lincRNA	2.46823	0.671922	0.000609902	0.00140788	2.85143
ENSMUSG00000097354|2310001H17Rik|lincRNA	-1.77594	8.7352	8.82e-46	2.48e-44	43.6051
ENSMUSG00000097367|Gm26718|lincRNA	-0.722907	4.32462	5.46e-05	0.000148539	3.82816
ENSMUSG00000074469|Gm15348|lincRNA	3.67934	6.12853	3.58e-105	1.16e-102	101.936
ENSMUSG00000091430|Platr19|lincRNA	1.38132	1.95839	0.000227314	0.00056393	3.24877
ENSMUSG00000090211|Gm16050|lincRNA	-3.52989	1.0832	2.36e-08	9.56e-08	7.01933
ENSMUSG00000097194|9330175E14Rik|lincRNA	2.01145	7.59007	3.66e-52	1.39e-50	49.856
ENSMUSG00000102544|Gm5103|lincRNA	0.309558	1.9931	0.390923	0.457478	0.339629
ENSMUSG00000085293|Gm13817|lincRNA	4.17071	-0.282226	0.0320338	0.0512779	1.29007
ENSMUSG00000097667|Gm26764|lincRNA	1.31194	6.63121	9.19e-22	8.38e-21	20.0767
ENSMUSG00000106932|4930487D11Rik|lincRNA	-3.67407	-0.520308	0.126249	0.166829	0.777729
ENSMUSG00000097334|2700012I20Rik|lincRNA	-0.245029	3.6706	0.343923	0.408606	0.388695
ENSMUSG00000085171|D830026I12Rik|lincRNA	-1.47501	0.769188	0.0324338	0.0517264	1.28629
ENSMUSG00000096950|Gm9530|lincRNA	-0.0543723	3.60669	0.918149	0.954074	0.0204179
ENSMUSG00000097472|Gm26586|lincRNA	1.69775	4.90531	8.92e-22	8.19e-21	20.0866
ENSMUSG00000097862|Gm26859|lincRNA	-5.68897	0.383262	5.03e-06	1.6e-05	4.79578
ENSMUSG00000066170|E230001N04Rik|lincRNA	3.54767	6.13802	1.45e-96	2.09e-94	93.6808
ENSMUSG00000087179|Gm14230|lincRNA	0.414517	1.53047	0.351886	0.416538	0.380345
ENSMUSG00000097867|Lppos|lincRNA	-1.87348	6.78413	1.12e-41	2.54e-40	39.5954
ENSMUSG00000097401|Gm26744|lincRNA	-0.621646	6.35195	4.33e-06	1.4e-05	4.85329
ENSMUSG00000097842|9330104G04Rik|lincRNA	-0.569575	3.70311	0.0102023	0.0185302	1.73212
ENSMUSG00000102063|Gm28706|lincRNA	2.43537	0.924792	0.000269981	0.00066217	3.17903
ENSMUSG00000096979|Gm26880|lincRNA	3.25916	3.41668	3.98e-29	5.32e-28	27.2741
ENSMUSG00000097770|Gm26776|lincRNA	-1.78964	2.25296	3.19e-07	1.17e-06	5.93008
ENSMUSG00000056771|Gm10010|lincRNA	-1.26874	3.44961	3.21e-08	1.27e-07	6.89515
ENSMUSG00000104077|Gm37027|lincRNA	0.37544	3.54222	0.0894937	0.126522	0.897833
ENSMUSG00000097873|Gm26867|lincRNA	0.0798178	1.20914	0.878614	0.91981	0.0363021
ENSMUSG00000100426|Gm4208|lincRNA	-6.27898	0.753758	1.36e-08	5.7e-08	7.2438
ENSMUSG00000109297|RP23-350G1.5|lincRNA	1.769	5.06079	8.1e-26	9.2e-25	24.0361
ENSMUSG00000085084|4930570G19Rik|lincRNA	1.18882	0.601184	0.0567749	0.0868045	1.06146
ENSMUSG00000097888|Gm26682|lincRNA	-1.33621	0.289472	0.216167	0.271783	0.565777
ENSMUSG00000099378|1700067G17Rik|lincRNA	3.96013	-0.362875	0.0635425	0.0925619	1.03357
ENSMUSG00000020624|4933434M16Rik|lincRNA	-3.67407	-0.520308	0.126249	0.166829	0.777729
ENSMUSG00000074517|Gm10710|lincRNA	-2.02942	1.09776	0.000287059	0.000693548	3.15892
ENSMUSG00000106269|4930580E04Rik|lincRNA	-0.274749	0.189238	0.792931	0.845837	0.0727134
ENSMUSG00000097971|Gm26917|lincRNA	0.135912	19.2268	0.248877	0.307241	0.512521
ENSMUSG00000097019|Gm26663|lincRNA	1.33949	0.532567	0.0835318	0.118611	0.925873
ENSMUSG00000086481|Gm11707|lincRNA	-0.249077	3.984	0.324762	0.387977	0.411194
ENSMUSG00000097088|Gm26615|lincRNA	-1.31448	4.06255	1.13e-10	5.58e-10	9.25319
ENSMUSG00000090936|Gm17705|lincRNA	1.65594	4.89973	1.52e-21	1.38e-20	19.8615
ENSMUSG00000086931|Gm14532|lincRNA	0.252271	1.42004	0.783933	0.83831	0.0765954
ENSMUSG00000085496|4930517E11Rik|lincRNA	-4.77631	-0.130405	0.00414433	0.00826951	2.08252
ENSMUSG00000097673|Gm26608|lincRNA	-1.41332	6.38644	3.04e-24	3.2e-23	22.4951
ENSMUSG00000097823|Gm16701|lincRNA	-0.656407	1.28677	0.238218	0.296342	0.528207
ENSMUSG00000097005|4930598A11Rik|lincRNA	-0.55973	2.34866	0.0847571	0.120088	0.9205
ENSMUSG00000049476|1700104B16Rik|lincRNA	3.96013	-0.362875	0.0635425	0.0925619	1.03357
ENSMUSG00000103400|Gm15853|lincRNA	-0.256593	3.49445	0.211836	0.267376	0.572878
ENSMUSG00000085985|Gm11682|lincRNA	-4.93315	-0.0416088	0.00106863	0.00237372	2.62457
ENSMUSG00000097125|Gm26885|lincRNA	1.05284	4.50872	1.73e-08	7.13e-08	7.14672
ENSMUSG00000096944|Gm26722|lincRNA	-0.280996	3.77023	0.198888	0.252016	0.598572
ENSMUSG00000096988|A930029G22Rik|lincRNA	1.05501	1.62726	0.00662852	0.012568	1.90073
ENSMUSG00000104212|Gm37986|lincRNA	1.9728	1.48143	4.73e-05	0.000130843	3.88325
ENSMUSG00000103983|Gm20045|lincRNA	0.353834	6.75393	0.00764387	0.0143461	1.84327
ENSMUSG00000096946|Fmr1os|lincRNA	1.35223	0.33342	0.0807033	0.114973	0.939403
ENSMUSG00000097729|2310015A10Rik|lincRNA	-0.0116632	7.94238	0.92653	0.961423	0.0170855
ENSMUSG00000105966|Gm43242|lincRNA	-2.114	0.669376	0.0018811	0.00402649	2.39507
ENSMUSG00000097065|A630075F10Rik|lincRNA	0.919797	1.59016	0.021693	0.0366264	1.43621
ENSMUSG00000097908|4933404O12Rik|lincRNA	-2.7878	7.27836	8.29e-87	8.95e-85	84.0482
ENSMUSG00000087107|AI662270|lincRNA	2.60099	7.87743	6.4e-82	5.18e-80	79.2854
ENSMUSG00000105858|2310074N15Rik|lincRNA	-4.77631	-0.130405	0.00414433	0.00826951	2.08252
ENSMUSG00000096984|Gm26523|lincRNA	3.96013	-0.362875	0.0635425	0.0925619	1.03357
ENSMUSG00000102163|Gm36945|lincRNA	-5.29337	0.130308	0.0002773	0.000671222	3.17313
ENSMUSG00000096996|Gm26792|lincRNA	0.615735	4.79768	0.000299855	0.000723114	3.14079
ENSMUSG00000104763|9830132P13Rik|lincRNA	-4.61647	-0.194612	0.00818102	0.0150489	1.8225
ENSMUSG00000086825|Gm15675|lincRNA	1.23808	8.43699	1.75e-23	1.75e-22	21.7559
ENSMUSG00000103965|Gm30173|lincRNA	-0.472814	0.122768	0.776638	0.831196	0.0802967
ENSMUSG00000086368|Gm13830|lincRNA	0.880112	2.12204	0.0196662	0.0335102	1.47482
ENSMUSG00000086148|Gm15271|lincRNA	-0.262619	2.60203	0.373097	0.439552	0.35699
ENSMUSG00000097350|4732491K20Rik|lincRNA	0.398208	4.49342	0.0153441	0.0272574	1.56452
ENSMUSG00000087238|Gm12865|lincRNA	5.40426	0.323494	3.71e-05	0.00010441	3.98126
ENSMUSG00000087172|Gm12153|lincRNA	-0.447414	0.931421	0.484302	0.551602	0.258374
ENSMUSG00000106261|Gm34086|lincRNA	4.3561	-0.202528	0.0161755	0.0280419	1.55219
ENSMUSG00000102144|4930429P21Rik|lincRNA	-5.39418	0.180878	0.00014159	0.000358825	3.44512
ENSMUSG00000097922|4930448N21Rik|lincRNA	-2.15245	2.7329	7.6e-13	4.56e-12	11.3412
ENSMUSG00000097365|C030034L19Rik|lincRNA	0.694049	2.28064	0.0744348	0.106985	0.970679
ENSMUSG00000100396|Gm29367|lincRNA	6.91283	1.3853	5.8e-12	3.24e-11	10.4899
ENSMUSG00000086954|4930583P06Rik|lincRNA	-2.63393	0.200439	0.00809563	0.0150489	1.8225
ENSMUSG00000097494|4933406C10Rik|lincRNA	-0.836371	2.09211	0.0142032	0.0253698	1.59568
ENSMUSG00000096940|Gm4755|lincRNA	-2.31077	3.79268	1.9e-24	2.06e-23	22.6872
ENSMUSG00000031736|Crnde|lincRNA	0.885982	1.06607	0.14397	0.187567	0.726845
ENSMUSG00000097051|Gm26836|lincRNA	0.873639	6.2415	5.67e-10	2.65e-09	8.57673
ENSMUSG00000084799|Ino80dos|lincRNA	-0.0743341	5.9696	0.598984	0.660156	0.180353
ENSMUSG00000101655|2310040G24Rik|lincRNA	-1.43689	5.45022	4.85e-20	3.95e-19	18.4036
ENSMUSG00000085316|D330050G23Rik|lincRNA	2.78746	1.16751	2.5e-05	7.31e-05	4.13636
ENSMUSG00000097764|Gm26635|lincRNA	-4.43861	-0.256286	0.00818102	0.0150489	1.8225
ENSMUSG00000096917|2500002B13Rik|lincRNA	-0.281854	4.90038	0.0856675	0.121245	0.916335
ENSMUSG00000097661|Gm26763|lincRNA	0.119524	2.11453	0.762508	0.818779	0.0868332
ENSMUSG00000103043|Gm37306|lincRNA	-4.77631	-0.130405	0.00414433	0.00826951	2.08252
ENSMUSG00000096926|Gm26823|lincRNA	0.402042	6.19838	0.00333454	0.00684348	2.16472
ENSMUSG00000097645|Gm26863|lincRNA	0.512539	0.563314	0.391562	0.457478	0.339629
ENSMUSG00000087404|Gm11752|lincRNA	-2.54157	4.78012	1.35e-40	2.91e-39	38.5362
ENSMUSG00000109003|RP23-340E19.1|lincRNA	-1.61643	2.04739	6.87e-06	2.13e-05	4.67174
ENSMUSG00000104675|Gm43689|lincRNA	-1.61589	0.561222	0.029231	0.0479774	1.31896
ENSMUSG00000107619|Gm44447|lincRNA	4.52177	-0.12461	0.00414433	0.00826951	2.08252
ENSMUSG00000085382|Gm13861|lincRNA	0.080643	0.294225	1	1	0
ENSMUSG00000097691|9030616G12Rik|lincRNA	-4.1232	5.57987	1.99e-102	4.3e-100	99.3667
ENSMUSG00000101588|Gm28265|lincRNA	-0.77442	2.28786	0.014903	0.0265466	1.57599
ENSMUSG00000104904|Gm43082|lincRNA	-3.68172	-0.504312	0.0635425	0.0925619	1.03357
ENSMUSG00000086139|Gm11211|lincRNA	-1.17918	-0.112738	0.182955	0.234117	0.630566
ENSMUSG00000089879|4930448H16Rik|lincRNA	-3.67407	-0.520308	0.126249	0.166829	0.777729
ENSMUSG00000109508|RP23-366O14.9|lincRNA	0.494814	-0.000223218	0.755933	0.813744	0.0895123
ENSMUSG00000074256|Gm10655|lincRNA	-1.04866	0.57707	0.140868	0.18371	0.735867
ENSMUSG00000097869|C230021G24Rik|lincRNA	-4.62214	-0.182876	0.00414433	0.00826951	2.08252
ENSMUSG00000108777|RP24-172H24.1|lincRNA	-0.406	1.51718	0.240449	0.29883	0.524576
ENSMUSG00000097641|Gm26865|lincRNA	0.884678	4.07417	1.15e-05	3.47e-05	4.45911
ENSMUSG00000091985|Gm17354|lincRNA	-0.95144	6.72012	1.3e-12	7.63e-12	11.1177
ENSMUSG00000078607|1810010H24Rik|lincRNA	-0.944836	6.39658	1.1e-11	5.94e-11	10.2266
ENSMUSG00000085840|Gm11261|lincRNA	1.56861	0.972002	0.0161453	0.0280419	1.55219
ENSMUSG00000084782|Gm11213|lincRNA	-1.37712	-0.0574946	0.347818	0.412099	0.384999
ENSMUSG00000100775|Gm29107|lincRNA	-0.498221	2.3108	0.114902	0.158511	0.799939
ENSMUSG00000097142|Gm26778|lincRNA	-6.04046	0.58757	3.58e-07	1.3e-06	5.88529
ENSMUSG00000075325|Gm13582|lincRNA	0.586594	2.03136	0.114462	0.158195	0.800808
ENSMUSG00000097518|Gm26694|lincRNA	-1.64713	4.90413	3.42e-22	3.19e-21	20.4964
ENSMUSG00000089794|Gm16337|lincRNA	1.00406	3.77973	5.85e-06	1.84e-05	4.73532
ENSMUSG00000085975|Gm13572|lincRNA	0.169117	4.19956	0.396728	0.462017	0.335342
ENSMUSG00000104667|Gm4961|lincRNA	-0.711361	1.40047	0.0981296	0.137381	0.862072
ENSMUSG00000097567|Gm26637|lincRNA	0.391909	4.06606	0.0286716	0.0472389	1.3257
ENSMUSG00000109473|RP23-366O14.4|lincRNA	-3.28828	4.163	2.24e-45	6.16e-44	43.2101
ENSMUSG00000098202|B830012L14Rik|lincRNA	4.39369	2.3999	1.73e-21	1.56e-20	19.8077
ENSMUSG00000100635|Gm29157|lincRNA	-0.216438	2.2633	0.572226	0.637722	0.195369
ENSMUSG00000097591|A330032B11Rik|lincRNA	-0.60982	4.06867	0.00106733	0.00237372	2.62457
ENSMUSG00000097791|Gm17315|lincRNA	2.40754	0.650899	0.0018811	0.00402649	2.39507
ENSMUSG00000101378|Gm28086|lincRNA	-5.06046	0.011091	0.00106863	0.00237372	2.62457
ENSMUSG00000097109|Gm26580|lincRNA	-0.205992	1.95238	0.589339	0.65008	0.187033
ENSMUSG00000097381|A230087F16Rik|lincRNA	0.208257	1.36088	0.5658	0.631103	0.1999
ENSMUSG00000100987|Gm1627|lincRNA	6.05803	0.742399	9.64e-08	3.69e-07	6.43269
ENSMUSG00000097762|4732463B04Rik|lincRNA	-3.16363	6.70208	8.75e-98	1.62e-95	94.7909
ENSMUSG00000098061|Gm26945|lincRNA	-0.201659	1.36438	0.887242	0.927343	0.0327595
ENSMUSG00000092415|Gm20513|lincRNA	7.24709	1.65291	4.28e-15	2.87e-14	13.5421
ENSMUSG00000096921|Gm26822|lincRNA	8.8771	3.08181	2.51e-41	5.6e-40	39.2514
ENSMUSG00000042579|4632404H12Rik|lincRNA	-0.792329	7.28911	6.32e-10	2.92e-09	8.53433
ENSMUSG00000103115|Gm37584|lincRNA	-0.0228258	2.09714	0.918711	0.954074	0.0204179
ENSMUSG00000097209|AU022754|lincRNA	-3.68172	-0.504312	0.0635425	0.0925619	1.03357
ENSMUSG00000096983|2010015M23Rik|lincRNA	0.697548	3.04629	0.00389118	0.00794808	2.09974
ENSMUSG00000087461|C230014O12Rik|lincRNA	-5.8196	0.426958	9.77e-06	2.99e-05	4.52499
ENSMUSG00000107352|Gm43660|lincRNA	-0.147124	6.42429	0.295441	0.356899	0.447454
ENSMUSG00000105912|Gm10440|lincRNA	-4.22377	-0.342665	0.0320338	0.0512779	1.29007
ENSMUSG00000099338|2810030D12Rik|lincRNA	-1.64755	5.14798	1.05e-23	1.08e-22	21.9686
ENSMUSG00000097390|Gm26785|lincRNA	0.681803	5.11033	1.68e-05	5.02e-05	4.29926
ENSMUSG00000097387|4930563E18Rik|lincRNA	-1.50935	2.9137	1.64e-08	6.77e-08	7.1694
ENSMUSG00000101585|1600010M07Rik|lincRNA	2.067	3.64621	2.23e-16	1.61e-15	14.7944
ENSMUSG00000104461|Gm37662|lincRNA	4.17599	-0.26988	0.0161755	0.0280419	1.55219
ENSMUSG00000107516|Gm44244|lincRNA	-1.54596	5.29315	7.01e-22	6.48e-21	20.1884
ENSMUSG00000098098|Bvht|lincRNA	-0.279939	4.55101	0.137908	0.180213	0.744214
ENSMUSG00000097431|Gm26782|lincRNA	0.307353	6.32043	0.0222946	0.0373983	1.42715
ENSMUSG00000101211|Gm28818|lincRNA	-0.555547	5.49348	0.000243959	0.000604068	3.21891
ENSMUSG00000102202|Gm33280|lincRNA	0.49721	6.30105	0.00030837	0.000742267	3.12944
ENSMUSG00000108683|RP23-370I17.2|lincRNA	1.70505	1.66026	0.000714211	0.0016341	2.78672
ENSMUSG00000097476|Gm26583|lincRNA	1.00917	0.797301	0.130401	0.17092	0.767206
ENSMUSG00000097435|Gm26783|lincRNA	-5.19852	0.106974	0.00014159	0.000358825	3.44512
ENSMUSG00000103308|Gm37800|lincRNA	1.4611	0.392722	0.0333629	0.0530122	1.27562
ENSMUSG00000109556|RP23-81F19.2|lincRNA	-2.36236	0.385976	0.00503812	0.00981075	2.0083
ENSMUSG00000060416|Gm839|lincRNA	-3.23647	2.22518	5.82e-16	4.1e-15	14.3876
ENSMUSG00000097902|Gm26531|lincRNA	-0.536043	3.14519	0.0219708	0.0369989	1.43181
ENSMUSG00000106422|Gm42812|lincRNA	-1.01327	0.0172119	0.392478	0.457478	0.339629
ENSMUSG00000099025|Gm27162|lincRNA	6.24171	0.854129	2.61e-08	1.05e-07	6.98032
ENSMUSG00000079053|Gm14010|lincRNA	1.61998	3.35931	4.18e-11	2.14e-10	9.66975
ENSMUSG00000073164|2410018L13Rik|lincRNA	-0.350727	1.11924	0.523999	0.588533	0.230229
ENSMUSG00000085721|Gm12796|lincRNA	-0.50491	1.39378	0.331018	0.395086	0.403309
ENSMUSG00000107096|Gm43597|lincRNA	-0.982406	6.55574	4.98e-13	3e-12	11.5232
ENSMUSG00000102158|Gm34342|lincRNA	4.79312	-0.0102357	0.00210279	0.00439921	2.35663
ENSMUSG00000097230|Gm26853|lincRNA	0.33542	7.31815	0.00868618	0.0158955	1.79872
ENSMUSG00000097781|9330136K24Rik|lincRNA	0.185301	4.62773	0.353581	0.418162	0.378655
ENSMUSG00000097537|2610020C07Rik|lincRNA	1.1471	5.78967	3.32e-15	2.25e-14	13.6478
ENSMUSG00000085421|4732490B19Rik|lincRNA	-1.93067	1.04122	0.000453814	0.00107047	2.97042
ENSMUSG00000097392|D930016D06Rik|lincRNA	-0.152572	8.27923	0.214591	0.270326	0.568112
ENSMUSG00000090263|D730045A05Rik|lincRNA	0.377355	0.14364	0.792931	0.845837	0.0727134
ENSMUSG00000103170|Gm37170|lincRNA	5.9003	0.649093	3.58e-07	1.3e-06	5.88529
ENSMUSG00000097805|Gm17473|lincRNA	1.58788	0.630765	0.0189021	0.0323358	1.49032
ENSMUSG00000100824|Gm29375|lincRNA	0.226744	2.34454	0.585243	0.646112	0.189692
ENSMUSG00000097045|Gm26641|lincRNA	-0.385496	0.689407	0.549234	0.615275	0.210931
ENSMUSG00000101599|Gm20342|lincRNA	-0.485952	8.23863	7.89e-05	0.000205212	3.6878
ENSMUSG00000052769|Gm9889|lincRNA	-0.880772	1.53235	0.0377675	0.0597179	1.2239
ENSMUSG00000097459|Gm26895|lincRNA	4.16971	-0.284556	0.0320338	0.0512779	1.29007
ENSMUSG00000108822|RP23-465D7.3|lincRNA	-7.0591	5.31858	7.47e-138	3.23e-135	134.491
ENSMUSG00000086782|E130102H24Rik|lincRNA	0.929467	5.69048	5.8e-10	2.7e-09	8.56807
ENSMUSG00000108434|RP23-291B1.2|lincRNA	-3.68172	-0.504312	0.0635425	0.0925619	1.03357
ENSMUSG00000062496|4930431F12Rik|lincRNA	-3.30264	-0.600865	0.126249	0.166829	0.777729
ENSMUSG00000100666|1700007F19Rik|lincRNA	0.274898	4.71848	0.124843	0.166829	0.777729
ENSMUSG00000107961|Gm44036|lincRNA	0.173472	0.419994	1	1	0
ENSMUSG00000086924|Gm11766|lincRNA	-0.27105	4.54642	0.128988	0.170274	0.768851
ENSMUSG00000097191|5730422E09Rik|lincRNA	1.52403	1.6898	0.000714211	0.0016341	2.78672
ENSMUSG00000097707|Gm26742|lincRNA	-0.417039	6.04407	0.00324806	0.00667656	2.17545
ENSMUSG00000097343|9030407P20Rik|lincRNA	-0.342771	4.96727	0.0408475	0.0638858	1.1946
ENSMUSG00000044387|2410080I02Rik|lincRNA	-0.713201	1.41203	0.0981296	0.137381	0.862072
ENSMUSG00000106874|Gm20186|lincRNA	-1.21952	4.12605	4.12e-10	1.95e-09	8.70893
ENSMUSG00000097229|Platr23|lincRNA	0.833528	1.04398	0.187859	0.239919	0.619935
ENSMUSG00000097062|Gm17586|lincRNA	-1.1131	6.07683	1.11e-14	7.3e-14	13.1365
ENSMUSG00000097664|Gm26765|lincRNA	0.967416	4.3796	1.72e-07	6.5e-07	6.18741
ENSMUSG00000104835|Gm5547|lincRNA	2.7873	2.6311	2.78e-15	1.9e-14	13.7224
ENSMUSG00000097323|4930426I24Rik|lincRNA	-0.922679	0.738596	0.177764	0.227925	0.642208
ENSMUSG00000097113|Gm19705|lincRNA	1.62255	4.24501	1.34e-16	9.71e-16	15.0128
ENSMUSG00000107388|Gm42788|lincRNA	0.438198	2.85596	0.048069	0.0741064	1.13014
ENSMUSG00000103451|Gm33973|lincRNA	1.23917	2.90613	1.46e-06	4.98e-06	5.30285
ENSMUSG00000108961|RP23-366O14.2|lincRNA	-1.72905	5.03813	3.32e-24	3.47e-23	22.4596
ENSMUSG00000104111|Gm37294|lincRNA	-1.32292	0.719398	0.0575172	0.0876292	1.05735
ENSMUSG00000074274|D930028M14Rik|lincRNA	-1.63302	0.577771	0.0189021	0.0323358	1.49032
ENSMUSG00000107785|Gm30304|lincRNA	-0.943765	4.83707	2.55e-08	1.03e-07	6.98878
ENSMUSG00000101828|D130051D11Rik|lincRNA	-1.10909	2.08318	0.00207664	0.00439921	2.35663
ENSMUSG00000108137|Gm44053|lincRNA	0.755688	4.39028	6.03e-05	0.000162975	3.78788
ENSMUSG00000100502|Gm28286|lincRNA	2.18279	0.505595	0.00503812	0.00981075	2.0083
ENSMUSG00000108118|Gm44201|lincRNA	-0.0465182	0.676235	1	1	0
ENSMUSG00000086069|Gm13708|lincRNA	3.09226	3.40913	2.53e-27	3.06e-26	25.5141
ENSMUSG00000087485|Gm13383|lincRNA	4.1686	-0.287144	0.0320338	0.0512779	1.29007
ENSMUSG00000099375|Gm28187|lincRNA	2.58515	2.24315	4.8e-11	2.45e-10	9.61171
ENSMUSG00000107689|Gm44386|lincRNA	-1.56423	0.0131301	0.230831	0.287429	0.54147
ENSMUSG00000100094|1810008I18Rik|lincRNA	-2.75771	9.76559	1.9e-103	4.93e-101	100.308
ENSMUSG00000100975|Gm28875|lincRNA	-2.06974	4.60755	3.76e-28	4.72e-27	26.3256
ENSMUSG00000044633|B530045E10Rik|lincRNA	-3.67695	-0.514427	0.126249	0.166829	0.777729
ENSMUSG00000097193|Gm26664|lincRNA	-1.21243	3.60044	3.47e-08	1.37e-07	6.86315
ENSMUSG00000085085|1700086P04Rik|lincRNA	1.44957	0.355981	0.0807033	0.114973	0.939403
ENSMUSG00000098318|Lockd|lincRNA	2.88793	3.93656	1.73e-31	2.49e-30	29.6046
ENSMUSG00000097718|Gm26896|lincRNA	-0.531275	4.2004	0.00468215	0.00924297	2.03419
ENSMUSG00000104846|Gm43020|lincRNA	-4.22708	-0.335558	0.0161755	0.0280419	1.55219
ENSMUSG00000097410|Gm26668|lincRNA	0.367514	3.78377	0.0656029	0.0952419	1.02117
ENSMUSG00000097300|Gm26835|lincRNA	1.06613	7.17845	3.59e-16	2.55e-15	14.593
ENSMUSG00000101061|Platr1|lincRNA	1.29432	1.48581	0.00462816	0.00916433	2.0379
ENSMUSG00000084956|Gm16194|lincRNA	2.09866	0.717758	0.0018811	0.00402649	2.39507
ENSMUSG00000056418|BC043934|lincRNA	0.966087	3.49704	1.95e-05	5.76e-05	4.23934
ENSMUSG00000104606|Gm43409|lincRNA	-1.85878	4.27378	2.64e-21	2.35e-20	19.6281
ENSMUSG00000045075|Gm9796|lincRNA	-1.59836	1.93671	2.23e-05	6.54e-05	4.1843
ENSMUSG00000097336|Fendrr|lincRNA	0.165298	4.99741	0.275769	0.335011	0.474941
ENSMUSG00000092090|Gm3294|lincRNA	2.58144	1.01003	3.01e-05	8.71e-05	4.06019
ENSMUSG00000106144|Gm43972|lincRNA	1.17453	-0.208785	0.455841	0.522402	0.281995
ENSMUSG00000106426|Gm36211|lincRNA	8.29365	2.54456	8.14e-30	1.12e-28	27.9502
ENSMUSG00000097838|C530050E15Rik|lincRNA	2.08563	6.02959	7.35e-43	1.73e-41	40.7615
ENSMUSG00000097322|A530083I20Rik|lincRNA	-0.860013	4.26106	3.25e-06	1.06e-05	4.97357
ENSMUSG00000097285|Gm26683|lincRNA	1.01796	3.47463	3.53e-05	0.000101488	3.99359
ENSMUSG00000084894|Gm13834|lincRNA	0.0608362	3.81126	0.709303	0.771888	0.112445
ENSMUSG00000106547|B230303O12Rik|lincRNA	0.790078	3.3187	0.00174842	0.00379263	2.42106
ENSMUSG00000096991|Gm26789|lincRNA	1.08002	7.30616	6.19e-17	4.5e-16	15.3463
ENSMUSG00000101264|Gm28347|lincRNA	1.17911	4.39389	2.25e-10	1.08e-09	8.9654
ENSMUSG00000097725|4930593A02Rik|lincRNA	0.818502	1.12371	0.155799	0.200956	0.6969
ENSMUSG00000103428|Gm20754|lincRNA	-0.119032	0.435821	1	1	0
ENSMUSG00000097827|5330439K02Rik|lincRNA	-0.342166	2.30635	0.269184	0.330859	0.480357
ENSMUSG00000078601|Gm12525|lincRNA	1.11578	0.244335	0.307797	0.369756	0.432085
ENSMUSG00000097243|Gm26908|lincRNA	-1.65706	5.6968	1.08e-27	1.32e-26	25.879
ENSMUSG00000097757|Gm17518|lincRNA	0.00298657	3.9991	0.898254	0.935832	0.0288022
ENSMUSG00000097961|Gm27000|lincRNA	-1.87025	0.707423	0.00304044	0.00625972	2.20344
ENSMUSG00000044471|Lncpint|lincRNA	0.0421079	7.86333	0.736218	0.795165	0.0995428
ENSMUSG00000089733|Gm15628|lincRNA	0.282109	3.33434	0.220321	0.275402	0.560033
ENSMUSG00000045746|B230317F23Rik|lincRNA	-0.515146	5.21583	0.000858564	0.0019506	2.70983
ENSMUSG00000097604|Gm17322|lincRNA	-1.11182	0.475927	0.271073	0.331407	0.479639
ENSMUSG00000087362|Gm13710|lincRNA	-0.216544	3.84853	0.385057	0.452495	0.344387
ENSMUSG00000097013|Gm26710|lincRNA	-0.352506	2.2202	0.334658	0.399062	0.398959
ENSMUSG00000106125|4930512P04Rik|lincRNA	-0.0465352	2.34733	0.855692	0.901645	0.0449646
ENSMUSG00000097766|5730420D15Rik|lincRNA	-4.93454	2.51757	2.05e-28	2.66e-27	26.575
ENSMUSG00000097523|1700022N22Rik|lincRNA	-0.852269	3.83223	6.05e-05	0.000163271	3.78709
ENSMUSG00000102887|Gm10857|lincRNA	3.96649	-0.34794	0.0320338	0.0512779	1.29007
ENSMUSG00000108258|Gm43913|lincRNA	-1.03202	0.87443	0.145409	0.189251	0.722961
ENSMUSG00000092525|Gm20461|lincRNA	3.96649	-0.34794	0.0320338	0.0512779	1.29007
ENSMUSG00000109170|RP23-245P16.2|lincRNA	-0.166935	5.34415	0.284826	0.344397	0.46294
ENSMUSG00000106538|Gm42746|lincRNA	-1.28218	5.94668	7.83e-19	6.07e-18	17.2166
ENSMUSG00000105699|Gm43703|lincRNA	1.19299	0.776775	0.130401	0.17092	0.767206
ENSMUSG00000097362|Gm26544|lincRNA	5.77326	0.560013	1.34e-06	4.58e-06	5.33881
ENSMUSG00000108288|Gm44202|lincRNA	-1.70776	2.90567	7.18e-10	3.31e-09	8.48051
ENSMUSG00000087357|Gm12498|lincRNA	4.07578	2.3998	3.76e-20	3.1e-19	18.5086
ENSMUSG00000097582|Gm26527|lincRNA	-0.989365	2.40041	0.00567716	0.0109404	1.96097
ENSMUSG00000105006|Gm9484|lincRNA	-1.28937	3.42178	2.84e-08	1.13e-07	6.94592
ENSMUSG00000098294|Gm27204|lincRNA	-3.97252	-0.433337	0.0635425	0.0925619	1.03357
ENSMUSG00000085578|Gm11527|lincRNA	1.12196	0.226037	0.184623	0.236018	0.627054
ENSMUSG00000097727|F630040K05Rik|lincRNA	-1.11895	2.62788	0.00025787	0.000636078	3.19649
ENSMUSG00000075511|1700001L05Rik|lincRNA	-0.578056	7.42252	6.61e-06	2.06e-05	4.68681
ENSMUSG00000092578|4930488B22Rik|lincRNA	-4.92236	-0.0637611	0.00210279	0.00439921	2.35663
ENSMUSG00000108145|Gm44191|lincRNA	-7.13352	4.28175	7.65e-89	9.01e-87	86.0454
ENSMUSG00000109361|RP24-286L23.3|lincRNA	-2.23993	1.67185	3.38e-07	1.24e-06	5.9075
ENSMUSG00000048106|4632415L05Rik|lincRNA	-0.556164	8.02436	7.97e-06	2.46e-05	4.60925
ENSMUSG00000102917|Gm37724|lincRNA	1.05691	2.36897	0.00136833	0.00300848	2.52165
ENSMUSG00000097146|Gm4211|lincRNA	-2.04111	0.952946	0.00270283	0.00559132	2.25249
ENSMUSG00000096573|1700009J07Rik|lincRNA	1.05254	1.72986	0.0230364	0.0385926	1.4135
ENSMUSG00000097881|Celrr|lincRNA	-3.30264	-0.600865	0.126249	0.166829	0.777729
ENSMUSG00000087575|Gm12976|lincRNA	-1.11982	0.920988	0.0336653	0.0534272	1.27224
ENSMUSG00000100480|Gm29156|lincRNA	-1.34338	2.83884	1.29e-06	4.45e-06	5.3516
ENSMUSG00000107736|Gm44148|lincRNA	-0.217232	2.29586	0.576678	0.641579	0.19275
ENSMUSG00000097800|B230344G16Rik|lincRNA	-2.164	0.479965	0.00503812	0.00981075	2.0083
ENSMUSG00000086006|Gm13293|lincRNA	5.94428	0.658092	6.92e-07	2.45e-06	5.6102
ENSMUSG00000087268|Gm14486|lincRNA	-1.38732	0.863822	0.0188073	0.0322589	1.49135
ENSMUSG00000097779|4833407H14Rik|lincRNA	2.89425	3.79426	1.36e-28	1.78e-27	26.7499
ENSMUSG00000097402|Gm17399|lincRNA	-0.434575	2.86591	0.111899	0.155482	0.80832
ENSMUSG00000097376|Gm8705|lincRNA	0.781787	0.694634	0.433869	0.50032	0.300752
ENSMUSG00000099825|1810012K16Rik|lincRNA	-0.0748513	2.94285	0.72759	0.788001	0.103473
ENSMUSG00000101731|3830432H09Rik|lincRNA	0.164116	1.95632	0.746095	0.805161	0.0941172
ENSMUSG00000097815|Gm26809|lincRNA	0.501001	8.76819	3.68e-05	0.00010441	3.98126
ENSMUSG00000097160|A630072L19Rik|lincRNA	1.22087	3.01749	1.99e-06	6.74e-06	5.17149
ENSMUSG00000086860|Gm1720|lincRNA	1.47211	0.73967	0.0324338	0.0517264	1.28629
ENSMUSG00000048215|A630023P12Rik|lincRNA	2.60249	2.14993	1.43e-11	7.54e-11	10.1229
ENSMUSG00000097303|3110083C13Rik|lincRNA	2.52661	1.225	4.42e-05	0.000123195	3.90941
ENSMUSG00000097151|Gm26514|lincRNA	0.422339	7.0213	0.00119363	0.00264231	2.57802
ENSMUSG00000097082|4933440J02Rik|lincRNA	-3.75574	3.25544	2.52e-35	4.12e-34	33.3846
ENSMUSG00000079069|8430423G03Rik|lincRNA	-1.019	0.0145087	0.230831	0.287429	0.54147
ENSMUSG00000097702|Gm26739|lincRNA	-5.82821	0.443871	2.59e-06	8.56e-06	5.06737
ENSMUSG00000097242|Gm16907|lincRNA	-0.141873	7.44734	0.263989	0.325277	0.487746
ENSMUSG00000085991|Gm11479|lincRNA	-3.30264	-0.600865	0.126249	0.166829	0.777729
ENSMUSG00000097374|Gm26874|lincRNA	-0.976265	2.75615	0.000763635	0.0017441	2.75843
ENSMUSG00000109056|RP23-216D14.1|lincRNA	-0.26108	1.08017	0.871734	0.915569	0.0383091
ENSMUSG00000097768|2310043M15Rik|lincRNA	0.39427	4.8451	0.0176558	0.0304045	1.51706
ENSMUSG00000100002|Gm29642|lincRNA	-0.206312	2.88221	0.474152	0.542266	0.265788
ENSMUSG00000107412|Gm20383|lincRNA	-2.77119	1.0815	2.06e-06	6.94e-06	5.1584
ENSMUSG00000097507|Gm26538|lincRNA	0.573111	5.79268	6.14e-05	0.000165177	3.78205
ENSMUSG00000105907|Gm34333|lincRNA	-4.1071	3.66984	3.51e-46	1.03e-44	43.9861
ENSMUSG00000100147|1700047M11Rik|lincRNA	-0.0646756	4.3939	0.727092	0.788001	0.103473
ENSMUSG00000086928|Gm14210|lincRNA	1.73396	1.66373	4.35e-05	0.000121505	3.9154
ENSMUSG00000098234|Snhg6|lincRNA	0.188878	6.58131	0.160905	0.206719	0.684621
ENSMUSG00000109149|RP23-331A21.6|lincRNA	-0.658959	2.62556	0.0124164	0.0223945	1.64986
ENSMUSG00000108622|RP23-184D18.8|lincRNA	0.841241	0.11046	0.392478	0.457478	0.339629
ENSMUSG00000106659|Gm43095|lincRNA	-1.48399	2.0837	1.8e-05	5.37e-05	4.26975
ENSMUSG00000086013|Gm15706|lincRNA	-1.31906	3.58002	6.77e-09	2.92e-08	7.53429
ENSMUSG00000102762|4930403P22Rik|lincRNA	-0.545568	2.5168	0.0621453	0.0925619	1.03357
ENSMUSG00000097287|D130017N08Rik|lincRNA	-0.418899	5.51057	0.00543175	0.0105144	1.97822
ENSMUSG00000085499|Gm15713|lincRNA	0.912375	6.81852	7.14e-12	3.88e-11	10.4106
ENSMUSG00000097429|Gm26520|lincRNA	2.12042	5.45314	5.87e-38	1.12e-36	35.9516
ENSMUSG00000097379|Gm26873|lincRNA	0.523556	6.34267	0.000140141	0.000358662	3.44531
ENSMUSG00000099827|Gm29520|lincRNA	5.83961	0.608418	6.92e-07	2.45e-06	5.6102
ENSMUSG00000097514|Gm17619|lincRNA	0.286063	-0.0748603	1	1	0
ENSMUSG00000097102|2310069G16Rik|lincRNA	-2.25804	2.43941	3.11e-11	1.61e-10	9.79414
ENSMUSG00000109323|RP23-84B11.2|lincRNA	-3.41181	0.956735	8.1e-07	2.87e-06	5.54267
ENSMUSG00000085750|Gm14009|lincRNA	5.55031	0.394561	1.9e-05	5.63e-05	4.24987
ENSMUSG00000102794|Gm37712|lincRNA	-3.30264	-0.600865	0.126249	0.166829	0.777729
ENSMUSG00000021874|4933413J09Rik|lincRNA	-0.19378	2.78561	0.547951	0.614369	0.211571
ENSMUSG00000097348|Rmst|lincRNA	4.35899	-0.195827	0.00818102	0.0150489	1.8225
ENSMUSG00000106981|Smim20|lincRNA	-1.52113	3.80657	2.41e-12	1.39e-11	10.8565
ENSMUSG00000104684|5430427N15Rik|lincRNA	1.14781	1.09268	0.0138507	0.0248086	1.6054
ENSMUSG00000097119|B230354K17Rik|lincRNA	-0.992354	8.18242	1.57e-15	1.08e-14	13.967
ENSMUSG00000100400|Gm29326|lincRNA	-3.67407	-0.520308	0.126249	0.166829	0.777729
ENSMUSG00000102084|Gm29638|lincRNA	0.219084	0.351854	1	1	0
ENSMUSG00000097171|Gm17644|lincRNA	-0.550831	-0.12326	1	1	0
ENSMUSG00000087543|Gm16576|lincRNA	-0.721561	6.07571	4.8e-07	1.74e-06	5.76011
ENSMUSG00000084792|1700056N10Rik|lincRNA	0.311576	5.19438	0.0448385	0.0698747	1.15568
ENSMUSG00000026729|4930562F07Rik|lincRNA	-0.734338	2.95974	0.00520724	0.0100949	1.9959
ENSMUSG00000097180|2700038G22Rik|lincRNA	3.27447	3.78094	2.08e-35	3.49e-34	33.457
ENSMUSG00000108723|RP23-324J22.6|lincRNA	0.903435	1.41827	0.0267542	0.0442486	1.3541
ENSMUSG00000097000|Gm17435|lincRNA	0.413272	6.20672	0.00242001	0.00503844	2.2977
ENSMUSG00000104781|Gm43303|lincRNA	1.05235	0.00673431	0.552545	0.616849	0.209821
ENSMUSG00000097847|4930478K11Rik|lincRNA	-0.0056362	0.928782	1	1	0
ENSMUSG00000097632|4930552P12Rik|lincRNA	-1.36011	2.31392	5.06e-05	0.000138572	3.85833
ENSMUSG00000085411|Gm14319|lincRNA	1.5045	3.05858	3.03e-07	1.12e-06	5.95151
ENSMUSG00000097519|4930558J18Rik|lincRNA	1.28568	1.93586	0.00203111	0.00432613	2.3639
ENSMUSG00000085250|Gm15234|lincRNA	-0.622474	2.46188	0.0678468	0.0981694	1.00802
ENSMUSG00000084806|Gm15232|lincRNA	2.84294	2.11282	3.96e-12	2.23e-11	10.6521
ENSMUSG00000086547|Gm11755|lincRNA	0.00726408	0.463526	1	1	0
ENSMUSG00000101224|Gm28209|lincRNA	-1.06514	0.176021	0.272035	0.331407	0.479639
ENSMUSG00000097413|A830052D11Rik|lincRNA	-1.18995	3.18672	3.72e-06	1.21e-05	4.91809
ENSMUSG00000107133|Gm42787|lincRNA	1.32322	0.815559	0.0575172	0.0876292	1.05735
ENSMUSG00000106069|Gm6135|lincRNA	-5.70238	6.78656	8.15e-193	1.06e-189	188.977
ENSMUSG00000107043|Gm42849|lincRNA	0.922346	1.23744	0.0450027	0.0699623	1.15514
ENSMUSG00000098008|A930001A20Rik|lincRNA	-1.58768	0.970735	0.00569964	0.0109674	1.9599
ENSMUSG00000108657|RP23-435E16.1|lincRNA	-0.603413	2.57509	0.0403455	0.0632535	1.19892
ENSMUSG00000099528|2410012E07Rik|lincRNA	5.32232	0.281102	7.24e-05	0.000189818	3.72166
ENSMUSG00000097424|1700030M09Rik|lincRNA	-1.75816	0.299902	0.0807033	0.114973	0.939403
ENSMUSG00000086887|1700060C16Rik|lincRNA	-4.62877	-0.168954	0.00414433	0.00826951	2.08252
ENSMUSG00000073430|Gm10505|lincRNA	7.10303	1.53689	8.49e-14	5.42e-13	12.2663
ENSMUSG00000105769|Gm43351|lincRNA	0.837145	0.113229	0.392478	0.457478	0.339629
ENSMUSG00000107355|AI839979|lincRNA	0.830756	4.14579	6.23e-06	1.95e-05	4.71035
ENSMUSG00000096976|Gm26882|lincRNA	1.55526	2.86229	2.41e-08	9.77e-08	7.01016
ENSMUSG00000108980|RP23-213H1.2|lincRNA	1.27074	1.77014	0.00189538	0.00404368	2.39322
ENSMUSG00000101514|Gm5524|lincRNA	-3.73866	9.13413	3.45e-162	2.23e-159	158.651
ENSMUSG00000108206|Gm44427|lincRNA	-5.89979	0.488115	2.59e-06	8.56e-06	5.06737
ENSMUSG00000102545|6430573P05Rik|lincRNA	1.15733	3.69748	2.75e-07	1.02e-06	5.99089
ENSMUSG00000099384|1700110C19Rik|lincRNA	0.677034	2.20391	0.0643268	0.0934941	1.02922
ENSMUSG00000097903|Gm26679|lincRNA	0.774679	5.56918	2.21e-07	8.22e-07	6.08501
ENSMUSG00000097445|Gm26631|lincRNA	0.133359	5.80121	0.341303	0.405866	0.391618
ENSMUSG00000100395|Gm28448|lincRNA	0.224478	0.363693	1	1	0
ENSMUSG00000087441|Gm13853|lincRNA	-3.30264	-0.600865	0.126249	0.166829	0.777729
ENSMUSG00000097617|Gm10687|lincRNA	-1.23066	4.17994	4.89e-10	2.31e-09	8.63578
ENSMUSG00000066176|Gm12511|lincRNA	-4.21947	-0.351362	0.0320338	0.0512779	1.29007
ENSMUSG00000097043|Gm10556|lincRNA	-5.49419	0.241646	7.24e-05	0.000189818	3.72166
ENSMUSG00000109080|RP23-143D11.1|lincRNA	-3.97612	-0.426038	0.0635425	0.0925619	1.03357
ENSMUSG00000085950|Gm13589|lincRNA	5.62219	0.438516	9.77e-06	2.99e-05	4.52499
ENSMUSG00000097027|Gm26559|lincRNA	-4.62877	-0.168954	0.00414433	0.00826951	2.08252
ENSMUSG00000104753|Gm43253|lincRNA	0.294446	1.92621	0.583798	0.646112	0.189692
ENSMUSG00000104340|Gm10522|lincRNA	-1.88581	0.382349	0.0210923	0.0357306	1.44696
ENSMUSG00000084969|Gm11205|lincRNA	-0.150887	0.679019	1	1	0
ENSMUSG00000086308|G630016G05Rik|lincRNA	-4.22327	-0.343477	0.0320338	0.0512779	1.29007
ENSMUSG00000097423|Gm26522|lincRNA	2.54987	8.15779	2.09e-84	2.08e-82	81.6826
ENSMUSG00000097747|Gm26534|lincRNA	-1.26764	2.57905	2.23e-05	6.54e-05	4.1843
ENSMUSG00000086328|2700033N17Rik|lincRNA	-0.0737005	2.49741	0.932335	0.966672	0.0147207
ENSMUSG00000105516|Gm43536|lincRNA	-1.01308	0.00231827	0.347818	0.412099	0.384999
ENSMUSG00000085249|Gm12847|lincRNA	1.16124	2.74823	2.79e-05	8.11e-05	4.09119
ENSMUSG00000100465|Gm29264|lincRNA	1.21266	0.0633287	0.392478	0.457478	0.339629
ENSMUSG00000086859|Snhg20|lincRNA	0.0398444	6.57723	0.773406	0.829794	0.0810299
ENSMUSG00000097033|Gm26819|lincRNA	0.355255	7.05033	0.00590553	0.0113467	1.94513
ENSMUSG00000013562|4833413E03Rik|lincRNA	1.68024	1.71038	6.17e-05	0.000165748	3.78055
ENSMUSG00000108470|RP23-26A14.14|lincRNA	-4.43506	-0.263767	0.0161755	0.0280419	1.55219
ENSMUSG00000098206|A430106G13Rik|lincRNA	0.912163	2.48185	0.00739075	0.0139114	1.85663
ENSMUSG00000097501|Gm26536|lincRNA	-1.0699	3.72742	8.43e-07	2.97e-06	5.52653
ENSMUSG00000097788|Gm16596|lincRNA	1.3546	0.526377	0.029231	0.0479774	1.31896
ENSMUSG00000086644|Gm13470|lincRNA	1.22266	0.0705489	0.150008	0.193679	0.712918
ENSMUSG00000096938|9530052E02Rik|lincRNA	-0.427684	0.339279	0.806189	0.856451	0.0672973
ENSMUSG00000097257|Gm26768|lincRNA	0.145535	3.25453	0.627616	0.690537	0.160813
ENSMUSG00000103517|Gm37432|lincRNA	-5.898	0.48488	2.59e-06	8.56e-06	5.06737
ENSMUSG00000074783|AU019990|lincRNA	-1.05756	1.28131	0.0377282	0.0597179	1.2239
ENSMUSG00000106139|Gm43194|lincRNA	-2.12273	2.41952	2.69e-11	1.41e-10	9.85097
ENSMUSG00000040467|4921522P10Rik|lincRNA	0.217741	4.05406	0.281363	0.340528	0.467847
ENSMUSG00000107730|Gm44238|lincRNA	5.485	0.372076	3.71e-05	0.00010441	3.98126
ENSMUSG00000097128|Gm26884|lincRNA	0.675782	3.74867	0.00237386	0.00495031	2.30537
ENSMUSG00000100367|Gm29336|lincRNA	1.73183	0.300758	0.0522067	0.0803896	1.0948
ENSMUSG00000100680|1810044D09Rik|lincRNA	-1.24466	3.79468	6.96e-09	2.99e-08	7.5239
ENSMUSG00000087318|Gm12114|lincRNA	0.809524	0.431671	0.244884	0.303179	0.518301
ENSMUSG00000097182|A830009L08Rik|lincRNA	-0.563475	0.497178	0.271073	0.331407	0.479639
ENSMUSG00000084904|Gm14827|lincRNA	1.26765	1.60722	0.00662852	0.012568	1.90073
ENSMUSG00000108621|Gm37494|lincRNA	-0.96208	10.99	9.26e-16	6.48e-15	14.1883
ENSMUSG00000105851|9130604C24Rik|lincRNA	-0.907744	2.76622	0.00106268	0.00237372	2.62457
ENSMUSG00000056716|Gm5420|lincRNA	-6.595	1.0088	7.85e-11	3.89e-10	9.40966
ENSMUSG00000097694|G730013B05Rik|lincRNA	2.45554	4.7848	2.31e-37	4.27e-36	35.37
ENSMUSG00000085017|Gm13412|lincRNA	-5.18797	0.0848447	0.0002773	0.000671222	3.17313
ENSMUSG00000091021|Gm17300|lincRNA	1.39039	8.47833	7.56e-29	9.98e-28	27.0007
ENSMUSG00000094732|1500015L24Rik|lincRNA	-5.68366	0.372657	5.03e-06	1.6e-05	4.79578
ENSMUSG00000097140|Gm26779|lincRNA	0.749913	3.02005	0.0055924	0.0108092	1.96621
ENSMUSG00000085912|Trp53cor1|lincRNA	-0.376124	3.25342	0.224824	0.280758	0.551667
ENSMUSG00000097887|Gm26542|lincRNA	-0.258954	5.31227	0.113597	0.157335	0.803175
ENSMUSG00000097222|1010001N08Rik|lincRNA	-1.11063	4.69749	3.9e-11	2e-10	9.69819
ENSMUSG00000097412|1810014B01Rik|lincRNA	0.918714	7.59815	4.61e-13	2.79e-12	11.5547
ENSMUSG00000105560|Gm42744|lincRNA	1.58239	0.657188	0.0253569	0.0421529	1.37517
ENSMUSG00000109333|RP23-185P17.2|lincRNA	4.66805	-0.0569407	0.00210279	0.00439921	2.35663
ENSMUSG00000101007|Gm29541|lincRNA	-1.56895	0.0229273	0.150008	0.193679	0.712918
ENSMUSG00000097138|Gm26625|lincRNA	1.94579	4.30122	9.99e-23	9.65e-22	21.0153
ENSMUSG00000100237|Gm28644|lincRNA	-0.315216	2.25337	0.502301	0.568601	0.245193
ENSMUSG00000103349|Gm36888|lincRNA	0.823803	2.56952	0.00451688	0.00897141	2.04714
ENSMUSG00000097364|Gm26719|lincRNA	0.469165	5.76445	0.00144561	0.00316763	2.49927
ENSMUSG00000106980|Gm43690|lincRNA	-2.15328	4.05286	5.79e-24	6e-23	22.2218
ENSMUSG00000085359|Gm12336|lincRNA	-5.49789	0.249175	3.71e-05	0.00010441	3.98126
ENSMUSG00000071567|A830039N20Rik|lincRNA	-1.76736	0.319484	0.0333629	0.0530122	1.27562
ENSMUSG00000097047|1110020A21Rik|lincRNA	-2.44563	4.0254	3.57e-28	4.53e-27	26.3441
ENSMUSG00000097587|4930578M01Rik|lincRNA	4.66767	-0.057843	0.00210279	0.00439921	2.35663
ENSMUSG00000101370|Gm29139|lincRNA	-1.01147	0.453875	0.271073	0.331407	0.479639
ENSMUSG00000087196|Gm13373|lincRNA	0.991779	0.177118	0.272035	0.331407	0.479639
ENSMUSG00000097689|4930471D02Rik|lincRNA	4.17599	-0.26988	0.0161755	0.0280419	1.55219
ENSMUSG00000100969|1700030N03Rik|lincRNA	5.23119	0.228412	0.00014159	0.000358825	3.44512
ENSMUSG00000096919|Gm26775|lincRNA	0.631546	2.54805	0.0546275	0.0837191	1.07718
ENSMUSG00000054488|Gm9946|lincRNA	-1.01763	3.97537	3.36e-07	1.23e-06	5.90904
ENSMUSG00000096971|4930556M19Rik|lincRNA	-0.942043	7.42501	1.72e-13	1.06e-12	11.9727
ENSMUSG00000106492|Gm29707|lincRNA	2.32074	1.84227	6.12e-08	2.39e-07	6.62107
ENSMUSG00000101176|Gm29095|lincRNA	0.171094	0.743834	0.848274	0.894556	0.0483923
ENSMUSG00000097422|Gm26521|lincRNA	-0.144336	1.62372	0.707225	0.770274	0.113355
ENSMUSG00000092349|Platr17|lincRNA	1.53147	2.36732	1.19e-06	4.12e-06	5.38547
ENSMUSG00000106501|Gm42711|lincRNA	-1.26669	1.5481	0.00232761	0.0048617	2.31321
ENSMUSG00000086474|9130204K15Rik|lincRNA	-1.04368	1.87523	0.00980373	0.0178563	1.74821
ENSMUSG00000100837|1700063D05Rik|lincRNA	-2.07374	0.45352	0.0132078	0.0237558	1.62423
ENSMUSG00000097616|1110019D14Rik|lincRNA	-0.192925	5.8458	0.192182	0.244475	0.611765
ENSMUSG00000097357|Gm16793|lincRNA	-0.399137	4.75625	0.018511	0.0317927	1.49767
ENSMUSG00000109125|RP24-267C3.3|lincRNA	-1.50319	0.173714	0.0957732	0.134519	0.871217
ENSMUSG00000097219|Gm26551|lincRNA	0.225793	2.53685	0.402508	0.468327	0.329451
ENSMUSG00000097035|Gm26692|lincRNA	2.73724	1.87275	5.07e-09	2.21e-08	7.65528
ENSMUSG00000078891|Gm11008|lincRNA	0.308897	4.88523	0.0742663	0.106861	0.971181
ENSMUSG00000087390|Gm7598|lincRNA	-1.97203	1.61907	1.29e-05	3.88e-05	4.41146
ENSMUSG00000107728|Gm43949|lincRNA	-1.22057	3.72024	3.05e-08	1.21e-07	6.91596
ENSMUSG00000098041|Gm26981|lincRNA	0.304339	7.69092	0.0152526	0.0271321	1.56652
ENSMUSG00000086788|1700029M20Rik|lincRNA	-3.68172	-0.504312	0.0635425	0.0925619	1.03357
ENSMUSG00000106438|Gm42749|lincRNA	5.88697	0.620435	6.92e-07	2.45e-06	5.6102
ENSMUSG00000055370|Gm9968|lincRNA	1.17707	8.18067	3.04e-21	2.68e-20	19.5724
ENSMUSG00000099564|Gm28729|lincRNA	-0.256952	0.0732117	1	1	0
ENSMUSG00000086437|Gm13021|lincRNA	2.1919	1.35577	2.92e-05	8.48e-05	4.07173
ENSMUSG00000060149|BC002059|lincRNA	0.0969452	6.31997	0.500174	0.566688	0.246656
ENSMUSG00000097693|4930471M09Rik|lincRNA	1.45649	0.40255	0.0677208	0.0980967	1.00835
ENSMUSG00000054135|A430110L20Rik|lincRNA	-0.182178	5.26073	0.244803	0.303179	0.518301
ENSMUSG00000097283|Gm26686|lincRNA	-0.704932	0.436354	0.366846	0.432665	0.363849
ENSMUSG00000097246|Gm26890|lincRNA	-0.0643992	5.52335	0.634998	0.697162	0.156666
ENSMUSG00000042360|4930433N12Rik|lincRNA	-5.96026	0.5163	2.59e-06	8.56e-06	5.06737
ENSMUSG00000107985|Gm44160|lincRNA	4.1686	-0.287144	0.0320338	0.0512779	1.29007
ENSMUSG00000086212|Mkln1os|lincRNA	-1.00897	5.15975	1.78e-10	8.65e-10	9.06285
ENSMUSG00000085772|D630024D03Rik|lincRNA	-3.43786	4.10589	1.36e-47	4.51e-46	45.3454
ENSMUSG00000097695|Gm26905|lincRNA	0.753509	3.31775	0.00174842	0.00379263	2.42106
ENSMUSG00000097080|1700086O06Rik|lincRNA	-0.364529	5.24114	0.0217817	0.0367282	1.435
ENSMUSG00000099707|Gm8883|lincRNA	-0.713018	8.75089	5.47e-09	2.37e-08	7.62436
ENSMUSG00000086855|Gm13844|lincRNA	-1.13444	1.81457	0.00365491	0.00748909	2.12557
ENSMUSG00000044522|A730020M07Rik|lincRNA	-2.44522	0.864275	0.000269981	0.00066217	3.17903
ENSMUSG00000050189|Etos1|lincRNA	6.72388	1.23466	6.16e-12	3.41e-11	10.4671
ENSMUSG00000097347|Gm17275|lincRNA	0.599108	6.87319	6.13e-06	1.92e-05	4.71588
ENSMUSG00000096965|3300005D01Rik|lincRNA	1.53143	2.12047	6.51e-06	2.03e-05	4.69189
ENSMUSG00000096960|A230028O05Rik|lincRNA	-0.376941	2.24402	0.217709	0.273191	0.563534
ENSMUSG00000086666|Gm12249|lincRNA	-4.78384	-0.11488	0.00210279	0.00439921	2.35663
ENSMUSG00000097619|4833422M21Rik|lincRNA	-0.0977496	0.974793	1	1	0
ENSMUSG00000097460|Gm26734|lincRNA	-0.121043	3.77589	0.635252	0.697162	0.156666
ENSMUSG00000053957|Gm12474|lincRNA	-0.762306	1.22204	0.129653	0.170554	0.768138
ENSMUSG00000085433|Gm16001|lincRNA	-0.64694	4.10044	0.000518674	0.00121682	2.91477
ENSMUSG00000074863|Platr25|lincRNA	2.06655	4.01797	6.85e-21	5.84e-20	19.2337
ENSMUSG00000097397|Gm16861|lincRNA	-0.149731	4.9792	0.317683	0.380221	0.419964
ENSMUSG00000108546|RP24-63G4.13|lincRNA	-2.04118	2.3583	2e-09	8.98e-09	8.04655
ENSMUSG00000107193|Gm43700|lincRNA	-5.29198	0.127545	0.0002773	0.000671222	3.17313
ENSMUSG00000085591|Gm13479|lincRNA	0.879773	0.612516	0.218691	0.273628	0.562839
ENSMUSG00000097208|Gm26698|lincRNA	-0.832841	3.3632	0.00024736	0.000611318	3.21373
ENSMUSG00000087648|E130018N17Rik|lincRNA	-1.31724	2.19709	0.000161068	0.000405734	3.39176
ENSMUSG00000097331|F420014N23Rik|lincRNA	0.719291	4.03867	0.000187347	0.000467465	3.33025
ENSMUSG00000086154|Gm16196|lincRNA	-0.550548	-0.137878	0.728369	0.788001	0.103473
ENSMUSG00000098178|Gm42418|lincRNA	-0.0821076	16.5762	0.486047	0.552717	0.257497
ENSMUSG00000101595|Gm29395|lincRNA	3.96681	-0.347144	0.0320338	0.0512779	1.29007
ENSMUSG00000086125|Gm15942|lincRNA	-1.46934	0.767449	0.0324338	0.0517264	1.28629
ENSMUSG00000105345|BC030343|lincRNA	-0.00395669	3.57893	1	1	0
ENSMUSG00000085681|Gm13982|lincRNA	3.96013	-0.362875	0.0635425	0.0925619	1.03357
ENSMUSG00000098519|Gm27166|lincRNA	6.05751	0.741259	9.64e-08	3.69e-07	6.43269
ENSMUSG00000097712|Gm10532|lincRNA	-0.531707	3.97693	0.00565759	0.0109189	1.96182
ENSMUSG00000086152|Gm11454|lincRNA	-1.57085	0.676777	0.0253569	0.0421529	1.37517
ENSMUSG00000085237|Gm15406|lincRNA	-1.63867	0.252526	0.0807033	0.114973	0.939403
ENSMUSG00000099422|Gm4275|lincRNA	-0.759677	1.72797	0.121591	0.166801	0.777801
ENSMUSG00000109550|RP23-218E6.1|lincRNA	2.78344	0.5325	0.00177102	0.00381608	2.41838
ENSMUSG00000091864|Gm17102|lincRNA	-1.10387	2.77661	7.51e-05	0.000196051	3.70763
ENSMUSG00000085976|Gm13816|lincRNA	-1.64277	1.3951	0.000372674	0.000883906	3.05359
ENSMUSG00000096981|Gm16845|lincRNA	-2.30259	4.43991	1.57e-31	2.28e-30	29.6421
ENSMUSG00000046413|Irx3os|lincRNA	3.69986	1.82242	2.52e-13	1.55e-12	11.8084
ENSMUSG00000098001|Gm27048|lincRNA	-4.78572	-0.110978	0.00210279	0.00439921	2.35663
ENSMUSG00000097312|Gm26870|lincRNA	0.158917	1.1813	0.756847	0.81405	0.0893489
ENSMUSG00000055494|Gm14168|lincRNA	-1.11347	1.83076	0.00425759	0.00848242	2.07148
ENSMUSG00000107494|Gm8239|lincRNA	-0.0464315	0.116527	1	1	0
ENSMUSG00000099669|Gm29012|lincRNA	-7.52741	1.77124	3.76e-19	2.97e-18	17.5275
ENSMUSG00000085267|Gm14235|lincRNA	-0.9036	0.131597	0.272035	0.331407	0.479639
ENSMUSG00000085353|1700092C17Rik|lincRNA	1.61347	0.210493	0.0957732	0.134519	0.871217
ENSMUSG00000087272|Gm15409|lincRNA	-2.17585	2.33225	3.28e-10	1.57e-09	8.80541
ENSMUSG00000107451|Gm44421|lincRNA	-2.15826	6.12815	1.2e-46	3.61e-45	44.4428
ENSMUSG00000097662|Gm2093|lincRNA	-2.17438	2.05102	1.46e-08	6.12e-08	7.21351
ENSMUSG00000097731|2700016F22Rik|lincRNA	-0.153051	3.59983	0.50297	0.568861	0.244994
ENSMUSG00000100101|Gm29591|lincRNA	-3.97612	-0.426038	0.0635425	0.0925619	1.03357
ENSMUSG00000084923|Gm15611|lincRNA	-2.11363	4.49857	1.05e-27	1.3e-26	25.8865
ENSMUSG00000097165|2210008F06Rik|lincRNA	-5.89573	0.48021	2.59e-06	8.56e-06	5.06737
ENSMUSG00000097115|1810019N24Rik|lincRNA	-0.129319	1.78945	1	1	0
ENSMUSG00000109161|RP23-340E19.2|lincRNA	-0.752349	0.333832	0.460513	0.527289	0.277951
ENSMUSG00000098045|Gm26979|lincRNA	5.40073	0.315623	7.24e-05	0.000189818	3.72166
ENSMUSG00000097289|2010300F17Rik|lincRNA	2.92814	2.95919	4.51e-21	3.95e-20	19.4037
ENSMUSG00000097577|6230400D17Rik|lincRNA	0.59024	5.41478	0.000139866	0.000358662	3.44531
ENSMUSG00000097709|2810429I04Rik|lincRNA	1.04734	1.81986	0.004938	0.00968895	2.01372
ENSMUSG00000075591|Gm10874|lincRNA	-0.250841	5.07823	0.131397	0.172052	0.76434
ENSMUSG00000096954|Gdap10|lincRNA	2.05349	10.4692	7.65e-62	3.81e-60	59.419
ENSMUSG00000109532|RP24-362L9.2|lincRNA	-3.67407	-0.520308	0.126249	0.166829	0.777729
ENSMUSG00000097789|Gm2115|lincRNA	-1.17732	5.81294	9.55e-16	6.65e-15	14.1771
ENSMUSG00000098747|Gm27216|lincRNA	-1.91278	8.69284	4.51e-52	1.67e-50	49.7777
ENSMUSG00000084918|Gm12708|lincRNA	4.36186	2.37901	4.89e-21	4.25e-20	19.3716
ENSMUSG00000109141|RP23-310J6.2|lincRNA	0.376161	3.63094	0.115058	0.158511	0.799939
ENSMUSG00000097479|Gm26582|lincRNA	1.074	6.09686	2.38e-14	1.56e-13	12.8074
ENSMUSG00000097345|AA543186|lincRNA	-1.52399	2.9544	2.05e-08	8.4e-08	7.07567
ENSMUSG00000097108|Gm26581|lincRNA	2.70784	5.34993	3.49e-54	1.41e-52	51.8502
ENSMUSG00000097002|Gm2670|lincRNA	-1.02893	1.12434	0.0538572	0.0828326	1.0818
ENSMUSG00000087254|2310005A03Rik|lincRNA	-2.60886	2.84389	1.25e-17	9.25e-17	16.0338
ENSMUSG00000107767|Gm44448|lincRNA	4.92209	0.0681437	0.000543935	0.00125785	2.90037
ENSMUSG00000094707|A830019P07Rik|lincRNA	0.119334	-0.269728	1	1	0
ENSMUSG00000097067|Gm26743|lincRNA	2.72701	4.16916	2.27e-35	3.77e-34	33.4234
ENSMUSG00000097558|Gm26902|lincRNA	7.07856	1.51852	1.55e-13	9.64e-13	12.016
ENSMUSG00000085654|Gm12536|lincRNA	6.21294	0.858167	1.36e-08	5.7e-08	7.2438
ENSMUSG00000037735|2810032G03Rik|lincRNA	-2.68486	0.784381	3.98e-05	0.000111614	3.95228
ENSMUSG00000072592|Gm10373|lincRNA	5.2239	0.212078	0.0002773	0.000671222	3.17313
ENSMUSG00000107726|Gm44037|lincRNA	0.656559	2.45864	0.0453553	0.0704258	1.15227
ENSMUSG00000096937|Gm10825|lincRNA	1.97196	4.04743	1.28e-20	1.08e-19	18.965
ENSMUSG00000102893|Gm37855|lincRNA	0.535902	2.83792	0.048069	0.0741064	1.13014
ENSMUSG00000085287|4833418N02Rik|lincRNA	-0.665014	6.34226	1.1e-06	3.85e-06	5.41415
ENSMUSG00000086109|Gm13391|lincRNA	3.23552	1.73625	1.91e-10	9.25e-10	9.03379
ENSMUSG00000084854|Gm12678|lincRNA	-0.926983	-0.178682	0.511064	0.576505	0.239197
ENSMUSG00000071721|1700010D01Rik|lincRNA	-3.30264	-0.600865	0.126249	0.166829	0.777729
ENSMUSG00000074388|Gm5544|lincRNA	1.51268	1.85969	0.00019806	0.000493244	3.30694
ENSMUSG00000097026|Gm26786|lincRNA	0.880636	6.61064	5.18e-11	2.63e-10	9.58027
ENSMUSG00000100306|Gm29362|lincRNA	1.71474	0.872853	0.00968994	0.0176739	1.75267
ENSMUSG00000097164|Cep83os|lincRNA	-1.31989	6.80257	1.59e-22	1.49e-21	20.8261
ENSMUSG00000075010|AW112010|lincRNA	2.31306	12.5305	1.07e-77	7.66e-76	75.1155
ENSMUSG00000097159|Gm26517|lincRNA	2.39035	3.55463	1.38e-20	1.15e-19	18.9397
ENSMUSG00000055125|M5C1000I18Rik|lincRNA	3.96013	-0.362875	0.0635425	0.0925619	1.03357
ENSMUSG00000101517|4732465J04Rik|lincRNA	-1.57425	9.23208	2.46e-37	4.48e-36	35.3488
ENSMUSG00000097008|Gm26860|lincRNA	0.569186	6.14578	5.32e-05	0.000144994	3.83865
ENSMUSG00000100029|Gm29440|lincRNA	-0.478725	1.82208	0.308681	0.369789	0.432046
ENSMUSG00000104701|Gm42555|lincRNA	0.657138	0.937396	0.160003	0.205764	0.686631
ENSMUSG00000107241|Gm43129|lincRNA	0.188562	0.894418	0.85902	0.904415	0.0436321
ENSMUSG00000097742|Gm26535|lincRNA	3.96013	-0.362875	0.0635425	0.0925619	1.03357
ENSMUSG00000087547|Platr27|lincRNA	6.30451	0.92338	3.72e-09	1.64e-08	7.78573
ENSMUSG00000097569|Gm26640|lincRNA	3.29631	1.54592	1.23e-08	5.2e-08	7.28424
ENSMUSG00000084966|2810471M01Rik|lincRNA	-3.67695	-0.514427	0.126249	0.166829	0.777729
ENSMUSG00000097831|4930540M05Rik|lincRNA	0.931947	1.4481	0.0402644	0.0632029	1.19926
ENSMUSG00000097069|Gm16998|lincRNA	-0.337244	3.1719	0.148201	0.192691	0.715139
ENSMUSG00000097671|1700015O11Rik|lincRNA	0.836565	0.132261	0.585186	0.646112	0.189692
ENSMUSG00000109244|RP24-330M21.1|lincRNA	0.477037	6.66378	0.000320701	0.000769088	3.11402
ENSMUSG00000096932|5033403F01Rik|lincRNA	0.498383	2.60907	0.123362	0.166829	0.777729
ENSMUSG00000084797|Gm14321|lincRNA	0.896236	2.36644	0.00652776	0.0124315	1.90548
ENSMUSG00000109374|RP23-170L10.2|lincRNA	-2.19749	2.92771	2.94e-14	1.92e-13	12.7176
ENSMUSG00000097059|Fam120aos|lincRNA	-1.29784	6.39006	5.48e-21	4.73e-20	19.3253
ENSMUSG00000097474|Gm26584|lincRNA	-0.4851	9.40411	5.63e-05	0.000152925	3.81552
ENSMUSG00000097301|AW121686|lincRNA	-4.43007	-0.273842	0.0161755	0.0280419	1.55219
ENSMUSG00000084996|Gm11419|lincRNA	1.91544	3.98907	1.14e-19	9.09e-19	18.0416
ENSMUSG00000108322|RP23-455C13.7|lincRNA	-0.624896	2.15052	0.129726	0.170554	0.768138
ENSMUSG00000101776|Gm28268|lincRNA	-0.483256	1.14107	0.432002	0.499503	0.301462
ENSMUSG00000104156|Gm38102|lincRNA	-0.320653	6.545	0.0165561	0.0286632	1.54268
ENSMUSG00000100106|Gm28856|lincRNA	6.06546	4.20279	3.62e-71	2.04e-69	68.6902
ENSMUSG00000101625|Gm29371|lincRNA	0.94967	0.766122	0.130401	0.17092	0.767206
ENSMUSG00000086075|Gm15728|lincRNA	-1.8621	0.683037	0.00769595	0.0144229	1.84095
ENSMUSG00000097234|Gm26518|lincRNA	0.499021	7.1711	0.000109721	0.000284178	3.54641
ENSMUSG00000103587|Gm38326|lincRNA	4.52193	-0.124221	0.00414433	0.00826951	2.08252
ENSMUSG00000097811|2810425M01Rik|lincRNA	-1.46923	5.80283	7.53e-23	7.33e-22	21.1346
ENSMUSG00000101880|Gm29282|lincRNA	6.38468	0.973516	1.95e-09	8.8e-09	8.05557
ENSMUSG00000105353|Gm42428|lincRNA	0.993099	2.21026	0.00451672	0.00897141	2.04714
ENSMUSG00000097147|Gm26780|lincRNA	1.8883	5.08879	3.76e-29	5.08e-28	27.2942
ENSMUSG00000108497|RP23-32A8.9|lincRNA	-4.77631	-0.130405	0.00414433	0.00826951	2.08252
ENSMUSG00000095369|Gm21859|lincRNA	4.92241	0.0689064	0.000543935	0.00125785	2.90037
ENSMUSG00000101926|Gm28904|lincRNA	0.374455	0.111723	0.776638	0.831196	0.0802967
ENSMUSG00000089714|Gm16092|lincRNA	0.986577	2.52896	0.000914418	0.00207386	2.68322
ENSMUSG00000107875|RP23-205F19.4|lincRNA	-4.89369	3.01015	2.71e-38	5.32e-37	36.2741
ENSMUSG00000097286|Gm26684|lincRNA	-1.87356	5.78263	7.11e-34	1.11e-32	31.955
ENSMUSG00000097050|Gm9918|lincRNA	-3.68172	-0.504312	0.0635425	0.0925619	1.03357
ENSMUSG00000101856|1700096K18Rik|lincRNA	-1.546	4.77466	8.08e-19	6.22e-18	17.2059
ENSMUSG00000085126|Gm12589|lincRNA	3.96013	-0.362875	0.0635425	0.0925619	1.03357
ENSMUSG00000108132|Gm44175|lincRNA	2.99168	4.68169	6.36e-46	1.83e-44	43.7375
ENSMUSG00000090965|Gm17203|lincRNA	-0.137307	4.91464	0.410474	0.476739	0.321719
ENSMUSG00000086526|Gm12762|lincRNA	-0.438102	2.37055	0.149254	0.193672	0.712934
ENSMUSG00000102852|Gm37083|lincRNA	-1.95781	1.74671	1.51e-06	5.12e-06	5.29067
ENSMUSG00000097203|4732419C18Rik|lincRNA	-1.13189	6.96557	1.11e-17	8.29e-17	16.0812
ENSMUSG00000097633|Gm16617|lincRNA	0.842241	2.24665	0.0126347	0.0227565	1.64289
ENSMUSG00000059244|Gm10062|lincRNA	-0.830166	0.670285	0.218691	0.273628	0.562839
ENSMUSG00000072679|D6Ertd474e|lincRNA	1.57528	-0.0583065	0.1123	0.155872	0.807233
ENSMUSG00000090023|Gm16302|lincRNA	-4.9355	-0.0366672	0.00106863	0.00237372	2.62457
ENSMUSG00000097524|Gm26846|lincRNA	-3.68172	-0.504312	0.0635425	0.0925619	1.03357
ENSMUSG00000106157|4930555A03Rik|lincRNA	-0.0628779	1.16578	0.878614	0.91981	0.0363021
ENSMUSG00000097284|4930480K23Rik|lincRNA	-1.5307	7.02735	3.1e-30	4.32e-29	28.3648
ENSMUSG00000102196|Gm38171|lincRNA	6.7675	1.28149	1.74e-12	1.02e-11	10.993
ENSMUSG00000090104|Slmapos2|lincRNA	0.486881	0.00232846	1	1	0
ENSMUSG00000072761|Gm6712|lincRNA	0.0730558	5.56279	0.669716	0.732502	0.135191
ENSMUSG00000087028|Gm13387|lincRNA	1.37504	4.21191	4.04e-12	2.27e-11	10.6445
ENSMUSG00000101603|Gm28730|lincRNA	1.40689	0.710746	0.0476271	0.0736003	1.13312
ENSMUSG00000097677|Gm26611|lincRNA	6.77267	1.25313	6.16e-12	3.41e-11	10.4671
ENSMUSG00000075025|Gm10804|lincRNA	-3.43016	5.26301	1.64e-74	1.01e-72	71.9956
ENSMUSG00000109291|RP23-366O14.5|lincRNA	0.303203	4.3429	0.0730774	0.105384	0.977223
ENSMUSG00000097313|Gm26569|lincRNA	-0.0492946	1.21682	0.878614	0.91981	0.0363021
ENSMUSG00000087094|Gm13093|lincRNA	-3.67407	-0.520308	0.126249	0.166829	0.777729
ENSMUSG00000086344|Gm11345|lincRNA	-0.447893	4.03387	0.0211073	0.0357306	1.44696
ENSMUSG00000097930|C330002G04Rik|lincRNA	4.47638	2.75126	1.46e-25	1.64e-24	23.7847
ENSMUSG00000086008|Gm8817|lincRNA	6.17041	0.83603	1.36e-08	5.7e-08	7.2438
ENSMUSG00000109203|RP23-378D16.4|lincRNA	-5.58391	0.29223	3.71e-05	0.00010441	3.98126
ENSMUSG00000085180|AI838599|lincRNA	0.0630511	3.64447	0.879561	0.920058	0.036185
ENSMUSG00000096299|Gm21814|lincRNA	1.19017	1.10801	0.0138507	0.0248086	1.6054
ENSMUSG00000103998|Gm38025|lincRNA	1.99356	3.99336	8.69e-20	7.03e-19	18.1528
ENSMUSG00000038152|5033430I15Rik|lincRNA	-0.946988	1.98191	0.00723509	0.0136382	1.86524
ENSMUSG00000097701|Gm17508|lincRNA	-1.68357	0.884203	0.00637452	0.0121755	1.91451
ENSMUSG00000079174|Gm3054|lincRNA	-4.43007	-0.273842	0.0161755	0.0280419	1.55219
ENSMUSG00000028009|1700061I17Rik|lincRNA	-1.99469	2.64641	1.34e-10	6.57e-10	9.18261
ENSMUSG00000097921|Gm26576|lincRNA	-0.894739	1.21365	0.0907494	0.128018	0.892729
ENSMUSG00000097467|Gm26737|lincRNA	-1.42056	1.26428	0.00269181	0.00557742	2.25357
ENSMUSG00000056128|Gm9991|lincRNA	-3.68172	-0.504312	0.0635425	0.0925619	1.03357
ENSMUSG00000105552|Gm19710|lincRNA	0.384778	3.89608	0.0735679	0.105974	0.974802
ENSMUSG00000061510|Gm10101|lincRNA	1.26884	3.57214	2.48e-08	1e-07	6.99948
ENSMUSG00000097703|Gm26623|lincRNA	-0.911056	6.00699	2.69e-10	1.29e-09	8.88927
ENSMUSG00000099810|Gm29509|lincRNA	-0.846684	1.07502	0.10919	0.151881	0.818498
ENSMUSG00000100392|Gm28935|lincRNA	6.99438	1.44638	9.44e-13	5.58e-12	11.2534
ENSMUSG00000097890|4930547M16Rik|lincRNA	-0.545054	2.92212	0.0338789	0.0537003	1.27002
ENSMUSG00000055972|2810407A14Rik|lincRNA	0.341625	0.942725	0.484302	0.551602	0.258374
ENSMUSG00000108969|RP23-366O14.3|lincRNA	-3.62686	2.64587	1.14e-22	1.09e-21	20.9623
ENSMUSG00000104520|Gm37336|lincRNA	-2.64439	4.59121	1.07e-40	2.35e-39	38.6298
ENSMUSG00000037884|1700017G19Rik|lincRNA	5.48393	0.369712	3.71e-05	0.00010441	3.98126
ENSMUSG00000109364|RP24-286L23.2|lincRNA	-0.462835	0.815215	0.580384	0.644595	0.190713
ENSMUSG00000102595|Gm30097|lincRNA	2.07017	3.99956	6.05e-21	5.19e-20	19.2852
ENSMUSG00000106230|Gm29811|lincRNA	-0.357233	3.22777	0.0978217	0.137247	0.862497
ENSMUSG00000097240|Gm26614|lincRNA	1.49498	2.33982	4.43e-06	1.43e-05	4.84424
ENSMUSG00000097332|2610020F03Rik|lincRNA	0.036341	3.19696	0.803612	0.855821	0.0676172
ENSMUSG00000037982|Gm9725|lincRNA	2.16449	3.38852	2.03e-17	1.49e-16	15.8268
ENSMUSG00000107605|Gm44117|lincRNA	-2.55357	3.35459	3.89e-23	3.88e-22	21.4112
ENSMUSG00000097414|B130046B21Rik|lincRNA	0.149364	4.65568	0.376913	0.443326	0.353277
ENSMUSG00000097737|Gm26530|lincRNA	1.10903	5.34922	4.57e-13	2.78e-12	11.5562
ENSMUSG00000097206|Gm26699|lincRNA	1.13782	1.56173	0.00662852	0.012568	1.90073
ENSMUSG00000087595|1810012K08Rik|lincRNA	-0.76489	3.57328	0.000771697	0.00175942	2.75463
ENSMUSG00000097154|Gm26510|lincRNA	1.55837	3.87866	1.24e-13	7.8e-13	12.1076
ENSMUSG00000086485|Gm15458|lincRNA	-1.46152	0.347914	0.149095	0.193659	0.712962
ENSMUSG00000097168|C230088H06Rik|lincRNA	0.998985	1.85056	0.00762082	0.0143236	1.84395
ENSMUSG00000106365|Gm43568|lincRNA	-0.736675	3.71474	0.000685742	0.00157453	2.80285
ENSMUSG00000108626|RP23-178C20.4|lincRNA	4.1686	-0.287144	0.0320338	0.0512779	1.29007
ENSMUSG00000109097|RP23-474J16.2|lincRNA	0.286253	2.9223	0.204142	0.258168	0.588097
ENSMUSG00000089712|Gm15889|lincRNA	0.984578	3.65927	1.06e-05	3.21e-05	4.49385
ENSMUSG00000097574|C920006O11Rik|lincRNA	-1.64738	5.32417	1.15e-24	1.25e-23	22.9037
ENSMUSG00000097274|Gm26564|lincRNA	0.370252	3.80899	0.0929058	0.130917	0.883003
ENSMUSG00000084979|Gm16267|lincRNA	7.12278	1.54681	8.49e-14	5.42e-13	12.2663
ENSMUSG00000106943|Dancr|lincRNA	0.760746	5.01564	2.67e-06	8.79e-06	5.05617
ENSMUSG00000073147|5031425E22Rik|lincRNA	-0.0377138	8.67996	0.760193	0.81697	0.0877937
ENSMUSG00000097308|Gm6410|lincRNA	1.35114	0.331028	0.0807033	0.114973	0.939403
ENSMUSG00000098120|Gm5914|lincRNA	6.58062	1.12022	7.85e-11	3.89e-10	9.40966
ENSMUSG00000108736|RP24-143K11.1|lincRNA	2.05103	3.38171	2.44e-17	1.78e-16	15.7485
ENSMUSG00000097469|Gm26733|lincRNA	0.512338	4.14842	0.00989348	0.0179945	1.74486
ENSMUSG00000085020|2310081O03Rik|lincRNA	5.03393	0.12631	0.0002773	0.000671222	3.17313
ENSMUSG00000108289|Gm44174|lincRNA	2.65565	0.787135	0.000119693	0.000308769	3.51037
ENSMUSG00000097489|Gm26808|lincRNA	-3.81752	1.59208	3.01e-12	1.73e-11	10.7612
ENSMUSG00000107288|Gm42903|lincRNA	-5.17608	0.0608423	0.000543935	0.00125785	2.90037
ENSMUSG00000096958|Gm26573|lincRNA	1.05842	1.55764	0.0167917	0.0290323	1.53712
ENSMUSG00000103103|4833445I07Rik|lincRNA	0.161733	5.42134	0.344413	0.408813	0.388475
ENSMUSG00000097759|Gm26753|lincRNA	1.4903	5.11456	9.82e-19	7.48e-18	17.1262
ENSMUSG00000102590|Mannr|lincRNA	-3.68172	-0.504312	0.0635425	0.0925619	1.03357
ENSMUSG00000100714|2010308F09Rik|lincRNA	-0.824539	0.491055	0.391562	0.457478	0.339629
ENSMUSG00000104671|Gm43062|lincRNA	0.158482	3.7028	0.492849	0.559859	0.251921
ENSMUSG00000084963|Gm14936|lincRNA	4.35942	-0.194781	0.00818102	0.0150489	1.8225
ENSMUSG00000106464|C130083M11Rik|lincRNA	-1.15789	5.94783	2.2e-15	1.51e-14	13.8213
ENSMUSG00000097373|Gm26877|lincRNA	1.48427	2.44437	8.64e-06	2.66e-05	4.5758
ENSMUSG00000106019|Gm43672|lincRNA	-1.41657	6.40949	5.89e-24	6.06e-23	22.2177
ENSMUSG00000109265|RP23-244C22.6|lincRNA	-0.991095	1.59918	0.0319547	0.0512779	1.29007
ENSMUSG00000097561|4632411P08Rik|lincRNA	-1.16072	2.91288	1.76e-05	5.25e-05	4.27967
ENSMUSG00000089783|Gm454|lincRNA	-6.03306	0.573218	6.92e-07	2.45e-06	5.6102
ENSMUSG00000097597|Gm26674|lincRNA	0.829156	4.77468	8.65e-07	3.04e-06	5.51648
ENSMUSG00000097123|Gm6297|lincRNA	-1.17094	4.93894	9.28e-13	5.51e-12	11.2588
ENSMUSG00000097448|Platr22|lincRNA	-0.497008	4.58372	0.00841546	0.0154363	1.81146
ENSMUSG00000097590|Gm26675|lincRNA	-1.12518	-0.349424	0.689052	0.75238	0.123563
ENSMUSG00000097415|AU020206|lincRNA	2.32306	9.88124	2.49e-76	1.7e-74	73.7699
ENSMUSG00000100135|Gm28643|lincRNA	2.52817	0.703316	0.000355662	0.000845106	3.07309
ENSMUSG00000097681|Gm26643|lincRNA	-0.790676	0.572272	0.140868	0.18371	0.735867
ENSMUSG00000106334|Gm43549|lincRNA	0.686701	3.0865	0.0047088	0.00928142	2.03239
ENSMUSG00000097267|1700109K24Rik|lincRNA	0.338675	5.45496	0.02226	0.0373888	1.42726
ENSMUSG00000105161|Gm42595|lincRNA	-1.16771	5.07817	8.57e-13	5.12e-12	11.2911
ENSMUSG00000109424|RP23-191I16.3|lincRNA	0.826805	1.84579	0.0391831	0.0617918	1.20907
ENSMUSG00000097077|Gm16712|lincRNA	1.80816	3.46331	4.57e-14	2.96e-13	12.5288
ENSMUSG00000098145|Gm26936|lincRNA	0.478119	0.438643	0.65278	0.715186	0.145581
ENSMUSG00000096990|Gm26790|lincRNA	-0.821623	3.38945	0.000456301	0.00107438	2.96884
ENSMUSG00000105003|Gm42512|lincRNA	-1.55629	1.64699	0.000385216	0.000911984	3.04001
ENSMUSG00000109383|RP23-272F2.2|lincRNA	0.657486	-0.130036	1	1	0
ENSMUSG00000109028|RP23-449M8.6|lincRNA	3.71612	-0.443026	0.126249	0.166829	0.777729
ENSMUSG00000085354|Gm2044|lincRNA	-0.5075	1.9971	0.241096	0.299348	0.523824
ENSMUSG00000087351|Gm11464|lincRNA	-0.731951	1.29055	0.189644	0.241483	0.617113
ENSMUSG00000097309|Gm17249|lincRNA	-0.158766	5.53691	0.274734	0.334067	0.476167
ENSMUSG00000084992|Gm13842|lincRNA	-1.37241	0.959618	0.0234129	0.0391727	1.40702
ENSMUSG00000097773|Gm10614|lincRNA	-2.57923	3.16747	1.31e-20	1.1e-19	18.9567
ENSMUSG00000099804|Gm28497|lincRNA	0.501927	0.00374447	0.552545	0.616849	0.209821
ENSMUSG00000084871|Gm2800|lincRNA	3.72144	-0.430463	0.0635425	0.0925619	1.03357
ENSMUSG00000086141|9030622O22Rik|lincRNA	-1.8165	8.19854	1.06e-46	3.28e-45	44.4846
ENSMUSG00000090254|Gm1965|lincRNA	1.59595	1.57211	0.000618999	0.00142634	2.84578
ENSMUSG00000086111|Gm15326|lincRNA	6.43947	1.03165	5.37e-10	2.52e-09	8.5989
ENSMUSG00000108854|RP23-85B15.7|lincRNA	0.0454802	-0.122716	1	1	0
ENSMUSG00000073535|Gm5532|lincRNA	-1.76543	2.36723	1.45e-07	5.49e-07	6.26051
ENSMUSG00000087084|Gm13016|lincRNA	-2.2419	0.287635	0.00466535	0.00922386	2.03509
ENSMUSG00000099170|5730403I07Rik|lincRNA	-4.43007	-0.273842	0.0161755	0.0280419	1.55219
ENSMUSG00000086048|Drr1|lincRNA	0.0133922	1.18382	1	1	0
ENSMUSG00000096957|E230013L22Rik|lincRNA	0.714545	5.88437	1.12e-06	3.88e-06	5.41076
ENSMUSG00000097500|Gm26537|lincRNA	0.00771765	1.22212	0.878614	0.91981	0.0363021
ENSMUSG00000086095|Gm15328|lincRNA	-1.64235	2.06866	3.24e-06	1.06e-05	4.97357
ENSMUSG00000108869|RP24-240G4.4|lincRNA	-0.925542	1.42895	0.0402644	0.0632029	1.19926
ENSMUSG00000097772|5430416N02Rik|lincRNA	-0.523488	6.81114	7.51e-05	0.000196051	3.70763
ENSMUSG00000096945|Gm26546|lincRNA	1.67462	6.32499	1.55e-31	2.28e-30	29.6426
ENSMUSG00000097504|4930516B21Rik|lincRNA	-1.54962	5.6773	2.42e-24	2.57e-23	22.5906
ENSMUSG00000097728|Gm26840|lincRNA	0.0493473	2.90955	0.94362	0.97759	0.00984326
ENSMUSG00000109016|RP23-182F18.2|lincRNA	-0.808531	1.23842	0.129653	0.170554	0.768138
ENSMUSG00000085261|Gm13814|lincRNA	2.66118	2.42511	9.05e-14	5.74e-13	12.2408
ENSMUSG00000097197|9530027J09Rik|lincRNA	0.940963	4.19664	8.84e-07	3.1e-06	5.50845
ENSMUSG00000105650|Gm42889|lincRNA	-3.97252	-0.433337	0.0635425	0.0925619	1.03357
ENSMUSG00000096972|Gm26883|lincRNA	-0.241059	3.34136	0.241747	0.299869	0.523069
ENSMUSG00000097055|Gm4419|lincRNA	1.50862	1.89388	5.04e-05	0.000138293	3.8592
ENSMUSG00000038917|3930402G23Rik|lincRNA	1.62199	3.7921	1.5e-13	9.36e-13	12.0285
ENSMUSG00000105437|Gm42450|lincRNA	4.51724	-0.135102	0.00818102	0.0150489	1.8225
ENSMUSG00000099418|Gm6657|lincRNA	-1.80705	1.0671	0.00162593	0.00354474	2.45042
ENSMUSG00000107387|Gm42904|lincRNA	-4.78268	-0.117631	0.00414433	0.00826951	2.08252
ENSMUSG00000097767|Miat|lincRNA	6.79643	4.6114	3e-89	3.88e-87	86.4107
ENSMUSG00000105881|4932422M17Rik|lincRNA	-0.280916	7.06853	0.0282499	0.0466033	1.33158
ENSMUSG00000097785|B230217O12Rik|lincRNA	-1.25028	4.58431	2.37e-12	1.38e-11	10.8615
ENSMUSG00000100354|Gm29113|lincRNA	6.00607	0.709058	1.86e-07	6.95e-07	6.1582
ENSMUSG00000097007|4930432B10Rik|lincRNA	-0.473169	2.28504	0.159603	0.205454	0.687286
ENSMUSG00000109436|RP24-281E22.2|lincRNA	-5.06513	0.0208782	0.000543935	0.00125785	2.90037
ENSMUSG00000092341|Malat1|lincRNA	1.06549	17.5106	3.85e-19	3.02e-18	17.5197
ENSMUSG00000097554|Gm26825|lincRNA	0.273933	10.7766	0.0212286	0.0358891	1.44504
ENSMUSG00000097960|A330074K22Rik|lincRNA	-0.389969	1.34566	0.477892	0.545741	0.263013
ENSMUSG00000087624|9230111E07Rik|lincRNA	-1.04506	2.26293	0.00620892	0.0118943	1.92466
ENSMUSG00000108949|RP24-445D7.2|lincRNA	0.0396059	1.55146	0.896485	0.935494	0.0289591
ENSMUSG00000085502|Gm12320|lincRNA	0.353018	0.790889	0.452161	0.520488	0.283589
ENSMUSG00000092338|Gm26940|lincRNA	0.357795	0.39405	0.817253	0.866783	0.0620896
ENSMUSG00000097207|6030443J06Rik|lincRNA	0.335154	5.61996	0.0238591	0.0398385	1.3997
ENSMUSG00000097081|Gm10425|lincRNA	1.62806	4.54672	7.19e-19	5.61e-18	17.2512
ENSMUSG00000097158|Gm26516|lincRNA	-0.468757	4.88202	0.0047176	0.00928465	2.03223
ENSMUSG00000086795|Gm11579|lincRNA	6.54809	1.1014	1.49e-10	7.24e-10	9.14017
ENSMUSG00000108803|RP23-268E17.1|lincRNA	0.0155411	0.473526	1	1	0
ENSMUSG00000097232|Gm26854|lincRNA	-0.171301	0.810292	1	1	0
ENSMUSG00000086771|1700080G11Rik|lincRNA	-3.10098	4.24027	8.97e-45	2.32e-43	42.634
ENSMUSG00000100071|Gm28707|lincRNA	0.494222	1.81998	0.300924	0.362171	0.441086
ENSMUSG00000041789|2700046A07Rik|lincRNA	-4.9355	-0.0366672	0.00106863	0.00237372	2.62457
ENSMUSG00000097839|Gm26909|lincRNA	0.241877	3.96277	0.278668	0.337582	0.471621
ENSMUSG00000105535|Gm43077|lincRNA	-4.78268	-0.117631	0.00414433	0.00826951	2.08252
ENSMUSG00000101559|Gm28258|lincRNA	0.0903047	1.53096	1	1	0
ENSMUSG00000097294|Gm26888|lincRNA	-1.09773	4.18536	1.58e-08	6.56e-08	7.18284
ENSMUSG00000104206|Gm32250|lincRNA	1.243	3.34167	1.83e-07	6.91e-07	6.16068
ENSMUSG00000096975|Gm16386|lincRNA	1.07054	4.61589	5.95e-10	2.76e-09	8.55863
ENSMUSG00000100157|2310034O05Rik|lincRNA	-2.24639	2.46371	5.34e-11	2.7e-10	9.56846
ENSMUSG00000100658|F730311O21Rik|lincRNA	2.03528	7.02524	3.21e-49	1.15e-47	46.9379
ENSMUSG00000085952|Gm12315|lincRNA	-5.12567	2.39054	7.26e-26	8.31e-25	24.0802
ENSMUSG00000085427|6430710C18Rik|lincRNA	-1.74175	0.792208	0.00453675	0.00899709	2.0459
ENSMUSG00000104955|1700016F12Rik|lincRNA	7.12331	1.54786	8.49e-14	5.42e-13	12.2663
ENSMUSG00000018451|6330403K07Rik|lincRNA	-0.439274	2.23883	0.212197	0.267571	0.572561
ENSMUSG00000059631|1500035N22Rik|lincRNA	-0.363729	4.49706	0.030994	0.0506783	1.29518
ENSMUSG00000106632|Gm33466|lincRNA	-5.48799	0.229407	7.24e-05	0.000189818	3.72166
ENSMUSG00000097746|Gm6225|lincRNA	0.161874	4.23135	0.51913	0.584585	0.233152
ENSMUSG00000097736|9530059O14Rik|lincRNA	-5.41745	0.228703	3.71e-05	0.00010441	3.98126
ENSMUSG00000097557|C130060C02Rik|lincRNA	1.08975	0.576809	0.218691	0.273628	0.562839
ENSMUSG00000086879|Gm14012|lincRNA	4.66794	-0.0571985	0.00210279	0.00439921	2.35663
ENSMUSG00000100120|Gm553|lincRNA	-0.54628	-0.128177	1	1	0
ENSMUSG00000052368|Gm9873|lincRNA	-2.33633	0.333554	0.0139613	0.0249722	1.60254
ENSMUSG00000085238|4930479D17Rik|lincRNA	0.378049	0.104878	0.776638	0.831196	0.0802967
ENSMUSG00000086847|Tbx3os2|lincRNA	-3.67695	-0.514427	0.126249	0.166829	0.777729
ENSMUSG00000086124|A530076I17Rik|lincRNA	1.46273	1.95624	0.000161354	0.000405734	3.39176
ENSMUSG00000099878|Gm28178|lincRNA	5.03409	0.126688	0.0002773	0.000671222	3.17313
ENSMUSG00000097819|Gm26813|lincRNA	-0.994271	3.93174	1.53e-06	5.18e-06	5.28555
ENSMUSG00000097722|Gm26841|lincRNA	0.604239	4.32571	0.00107423	0.00238208	2.62304
ENSMUSG00000089726|Mir17hg|lincRNA	0.824197	6.6383	1.06e-09	4.89e-09	8.31075
ENSMUSG00000086370|Ftx|lincRNA	0.00509578	7.83988	0.969313	1	0
ENSMUSG00000093594|Gm20707|lincRNA	1.50318	6.12505	3.54e-25	3.95e-24	23.4033
ENSMUSG00000097515|1700040D17Rik|lincRNA	-0.0836453	1.74246	1	1	0
ENSMUSG00000097863|1010001B22Rik|lincRNA	-2.10711	1.39018	4.49e-06	1.45e-05	4.83995
ENSMUSG00000097443|Gm17529|lincRNA	-0.00135263	5.8099	1	1	0
ENSMUSG00000108071|Gm3455|lincRNA	0.286063	-0.0748603	1	1	0
ENSMUSG00000085452|4930554G24Rik|lincRNA	1.53024	1.90567	3.47e-05	9.97e-05	4.00114
ENSMUSG00000097904|Gm26711|lincRNA	-0.674105	4.99534	3.18e-05	9.2e-05	4.03598
ENSMUSG00000097870|Gm26868|lincRNA	3.72171	-0.429795	0.0635425	0.0925619	1.03357
ENSMUSG00000097818|Gm26681|lincRNA	0.848565	1.39994	0.0696821	0.100712	0.996917
ENSMUSG00000085368|Gm16188|lincRNA	0.42238	-0.193227	0.728369	0.788001	0.103473
ENSMUSG00000085129|5031425F14Rik|lincRNA	-0.108107	4.36391	0.670538	0.732782	0.135025
ENSMUSG00000092403|Gm20497|lincRNA	6.78631	1.28018	3.27e-12	1.86e-11	10.7305
ENSMUSG00000108456|RP24-143K11.2|lincRNA	2.76806	4.53206	7.37e-40	1.54e-38	37.8125
ENSMUSG00000095651|Gm21817|lincRNA	5.13805	0.182925	0.00014159	0.000358825	3.44512
ENSMUSG00000073478|D730003I15Rik|lincRNA	0.558866	4.99274	0.000970716	0.00218622	2.66031
ENSMUSG00000108739|RP23-338G5.1|lincRNA	0.837072	0.123228	0.585186	0.646112	0.189692
ENSMUSG00000097998|Gm27019|lincRNA	-0.14826	3.47447	0.51172	0.576743	0.239018
ENSMUSG00000097039|Pvt1|lincRNA	1.68429	7.33616	1.04e-36	1.88e-35	34.7265
ENSMUSG00000087259|2610035D17Rik|lincRNA	-2.47638	4.32665	7.83e-33	1.16e-31	30.9337
ENSMUSG00000097551|Gm7976|lincRNA	1.42438	0.55925	0.0835318	0.118611	0.925873
ENSMUSG00000099419|1700001D01Rik|lincRNA	-0.692279	2.27635	0.0305218	0.0500326	1.30075
ENSMUSG00000103692|4930503O07Rik|lincRNA	-3.97252	-0.433337	0.0635425	0.0925619	1.03357
ENSMUSG00000097668|Gm26761|lincRNA	-4.43221	-0.269531	0.0161755	0.0280419	1.55219
ENSMUSG00000039563|2210406O10Rik|lincRNA	-3.16488	3.12259	6.41e-27	7.68e-26	25.1145
ENSMUSG00000097337|Gm26606|lincRNA	0.296611	3.93374	0.173766	0.22302	0.651657
ENSMUSG00000106688|Gm42851|lincRNA	1.75711	2.43127	2.8e-07	1.03e-06	5.98516
ENSMUSG00000089652|Gm16025|lincRNA	0.673512	2.60096	0.0221548	0.0372604	1.42875
ENSMUSG00000097310|A930038B10Rik|lincRNA	-2.67889	7.31112	3.03e-82	2.61e-80	79.583
ENSMUSG00000097933|1700039M10Rik|lincRNA	4.35267	-0.210506	0.0161755	0.0280419	1.55219
ENSMUSG00000097497|Gm26652|lincRNA	0.188681	2.63148	0.574575	0.639789	0.193963
ENSMUSG00000108298|Gm44226|lincRNA	2.57084	4.33705	1.18e-33	1.79e-32	31.746
ENSMUSG00000087340|Gm15228|lincRNA	-0.765013	0.341607	0.339133	0.403656	0.393988
ENSMUSG00000093482|Gm20619|lincRNA	-0.80086	-0.0452065	0.552545	0.616849	0.209821
ENSMUSG00000085836|Gm13074|lincRNA	6.06094	0.748559	9.64e-08	3.69e-07	6.43269
ENSMUSG00000105789|Gm42997|lincRNA	-1.38194	1.89992	0.000319217	0.00076695	3.11523
ENSMUSG00000097085|Gm26634|lincRNA	-0.542462	1.31656	0.249749	0.308024	0.511415
ENSMUSG00000097914|Gm26838|lincRNA	1.80188	2.86039	2.68e-09	1.19e-08	7.92347
ENSMUSG00000097929|Tunar|lincRNA	-0.255259	-0.181913	1	1	0
ENSMUSG00000098534|Gm27167|lincRNA	4.66145	-0.0721482	0.00414433	0.00826951	2.08252
ENSMUSG00000109021|RP23-449M8.5|lincRNA	-2.06174	0.429026	0.0210923	0.0357306	1.44696
ENSMUSG00000085525|Gm13166|lincRNA	1.48706	4.45968	4.18e-15	2.82e-14	13.5502
ENSMUSG00000098434|2010110E17Rik|lincRNA	2.50271	1.71041	7.18e-08	2.8e-07	6.553
ENSMUSG00000085524|Gm14224|lincRNA	-0.993685	1.67028	0.00903562	0.0165037	1.78242
ENSMUSG00000087590|Epb41l4aos|lincRNA	-2.36462	6.6556	1.56e-60	7.48e-59	58.1264
ENSMUSG00000085931|Gm12648|lincRNA	6.93612	1.39741	3.16e-12	1.8e-11	10.7437
ENSMUSG00000097121|D130020L05Rik|lincRNA	-1.5711	5.67351	4.37e-25	4.84e-24	23.3153
ENSMUSG00000106820|D5Ertd605e|lincRNA	0.431452	2.14842	0.273384	0.332736	0.4779
ENSMUSG00000097184|4632428C04Rik|lincRNA	-0.46903	3.32771	0.0606767	0.0919021	1.03667
ENSMUSG00000086872|Gm14225|lincRNA	0.182496	0.42396	0.817253	0.866783	0.0620896
ENSMUSG00000097928|Gm26578|lincRNA	3.65414	3.42826	1.74e-33	2.62e-32	31.5816
ENSMUSG00000097090|Gm26724|lincRNA	0.0366678	5.64046	0.750298	0.809022	0.0920394
ENSMUSG00000103126|Gm37387|lincRNA	3.68881	4.71604	3.11e-63	1.61e-61	60.7935
ENSMUSG00000104367|Gm38079|lincRNA	-2.73838	2.15559	7.52e-12	4.08e-11	10.3897
ENSMUSG00000099370|Platr10|lincRNA	5.23254	0.231463	0.00014159	0.000358825	3.44512
ENSMUSG00000097324|Mir143hg|lincRNA	-0.557587	5.41227	0.000327996	0.000785129	3.10506
ENSMUSG00000097131|D230017M19Rik|lincRNA	-1.60714	7.73964	2.29e-36	4.07e-35	34.3903
ENSMUSG00000106634|Gm43042|lincRNA	2.16606	4.09173	1.51e-23	1.53e-22	21.8148
ENSMUSG00000050936|Hist2h2bb|lincRNA	4.3591	-0.195566	0.00818102	0.0150489	1.8225
ENSMUSG00000096986|4930509E16Rik|lincRNA	-4.85262	2.13099	1.19e-22	1.13e-21	20.9459
ENSMUSG00000108449|RP23-143J24.4|lincRNA	1.42819	2.26513	7.7e-05	0.000200547	3.69778
ENSMUSG00000097855|A930007I19Rik|lincRNA	1.69446	5.21678	2.33e-24	2.49e-23	22.6032
ENSMUSG00000097859|Gm26601|lincRNA	0.804738	6.31762	4.3e-09	1.89e-08	7.72387
ENSMUSG00000097189|Gm26594|lincRNA	-0.468469	3.14678	0.0752423	0.108025	0.966475
ENSMUSG00000073374|C030034I22Rik|lincRNA	0.786014	5.77357	8.07e-08	3.14e-07	6.50341
ENSMUSG00000098196|Gm26964|lincRNA	-0.0602461	2.86192	0.828072	0.876105	0.0574436
ENSMUSG00000086353|Gm13481|lincRNA	-4.43007	-0.273842	0.0161755	0.0280419	1.55219
ENSMUSG00000097579|Gm26799|lincRNA	2.68345	1.32387	2.06e-06	6.94e-06	5.1589
ENSMUSG00000105097|Gm43271|lincRNA	-0.047609	0.131722	1	1	0
ENSMUSG00000103156|Gm38293|lincRNA	-1.46018	1.71274	0.000347881	0.00082966	3.0811
ENSMUSG00000104306|Gm36972|lincRNA	0.849166	1.67595	0.0637432	0.09275	1.03269
ENSMUSG00000097458|Gm26697|lincRNA	-3.29306	4.2809	9.33e-49	3.27e-47	46.4861
ENSMUSG00000074067|Gm10619|lincRNA	-1.63119	0.23747	0.123036	0.166829	0.777729
ENSMUSG00000104448|Gm37256|lincRNA	4.17599	-0.26988	0.0161755	0.0280419	1.55219
ENSMUSG00000107876|Gm43936|lincRNA	-0.682702	2.91946	0.0190491	0.0325444	1.48752
ENSMUSG00000074300|BC030870|lincRNA	-6.08821	0.600348	6.92e-07	2.45e-06	5.6102
ENSMUSG00000086071|Gm12354|lincRNA	-2.37251	5.42093	3.52e-45	9.32e-44	43.0308
ENSMUSG00000104266|Gm37748|lincRNA	-0.905066	0.125377	0.272035	0.331407	0.479639
ENSMUSG00000104366|4933409D19Rik|lincRNA	-5.49628	0.246106	3.71e-05	0.00010441	3.98126
ENSMUSG00000097572|Gm26797|lincRNA	0.306264	2.71558	0.245356	0.303473	0.517881
ENSMUSG00000087361|0610043K17Rik|lincRNA	0.121643	5.17091	0.418875	0.48606	0.31331
ENSMUSG00000106683|Gm43263|lincRNA	-3.30264	-0.600865	0.126249	0.166829	0.777729
ENSMUSG00000085389|1700003M07Rik|lincRNA	3.72171	-0.429795	0.0635425	0.0925619	1.03357
ENSMUSG00000078519|2310026L22Rik|lincRNA	-0.320484	1.42306	0.583252	0.646112	0.189692
ENSMUSG00000097353|A430046D13Rik|lincRNA	-0.763853	6.10153	4.51e-08	1.78e-07	6.75056
ENSMUSG00000100813|Gm28874|lincRNA	0.722464	3.38145	0.00160338	0.00350147	2.45575
ENSMUSG00000097915|A330009N23Rik|lincRNA	-2.46438	3.96221	9.34e-28	1.16e-26	25.9342
ENSMUSG00000000031|H19|lincRNA	-0.787092	6.87478	3.68e-09	1.63e-08	7.78898
ENSMUSG00000103409|Lsmem2|lincRNA	-1.34789	0.313958	0.101201	0.141375	0.849627
ENSMUSG00000107198|Gm19619|lincRNA	1.48676	6.31572	7.95e-25	8.73e-24	23.0591
ENSMUSG00000097263|Gm26804|lincRNA	0.737919	6.32158	1.31e-07	5.01e-07	6.30045
ENSMUSG00000097378|B230208H11Rik|lincRNA	-1.34535	3.53809	6.24e-09	2.7e-08	7.56812
ENSMUSG00000074146|4930579C12Rik|lincRNA	4.41379	1.66238	1.19e-11	6.3e-11	10.2008
ENSMUSG00000086290|Snhg12|lincRNA	0.63406	6.13675	4.97e-06	1.59e-05	4.79848
ENSMUSG00000097471|5830432E09Rik|lincRNA	2.81954	5.52774	5.12e-60	2.37e-58	57.6258
ENSMUSG00000084788|Gm11342|lincRNA	-0.55585	6.2541	4.84e-05	0.000133634	3.87408
ENSMUSG00000109091|RP23-202M11.1|lincRNA	-3.67407	-0.520308	0.126249	0.166829	0.777729
ENSMUSG00000097672|Gm26609|lincRNA	0.639151	3.80168	0.00189118	0.00404139	2.39347
ENSMUSG00000097748|Gm26533|lincRNA	-1.36429	1.62348	0.00249458	0.00518536	2.28522
ENSMUSG00000084869|Gm13063|lincRNA	0.354507	3.4313	0.10553	0.146948	0.832837
ENSMUSG00000097650|4921507G05Rik|lincRNA	0.0210595	1.6358	1	1	0
ENSMUSG00000087211|Lhx1os|lincRNA	-3.67407	-0.520308	0.126249	0.166829	0.777729
ENSMUSG00000037535|1700021A07Rik|lincRNA	3.94451	1.30022	8.56e-09	3.66e-08	7.43662
ENSMUSG00000087475|4933406I18Rik|lincRNA	-0.826238	3.64445	0.000110788	0.000286367	3.54308
ENSMUSG00000085962|Gm16984|lincRNA	-0.613122	5.49319	4.86e-05	0.000133915	3.87317
ENSMUSG00000107879|9330102E08Rik|lincRNA	-1.26275	4.29082	5.37e-11	2.71e-10	9.56772
ENSMUSG00000085709|Gm14211|lincRNA	0.368235	0.906864	0.726851	0.788001	0.103473
ENSMUSG00000096924|Gm26824|lincRNA	0.860154	3.27801	0.000933446	0.00210962	2.6758
ENSMUSG00000087613|Gm13855|lincRNA	-9.82712	3.90539	3.66e-73	2.16e-71	70.6665
ENSMUSG00000097912|6330403N20Rik|lincRNA	2.22288	2.18762	4.95e-09	2.17e-08	7.66423
ENSMUSG00000101596|Gm28182|lincRNA	-1.58311	5.21065	1.5e-22	1.42e-21	20.849
ENSMUSG00000105402|Gm3716|lincRNA	-1.72123	0.0628556	0.150008	0.193679	0.712918
ENSMUSG00000072769|Gm10419|lincRNA	4.78875	-0.0202255	0.00210279	0.00439921	2.35663
ENSMUSG00000097658|Gm16755|lincRNA	-0.859592	4.39345	2.07e-06	6.96e-06	5.15759
ENSMUSG00000031294|D630029K05Rik|lincRNA	4.92193	0.0677624	0.000543935	0.00125785	2.90037
ENSMUSG00000097020|Gm26613|lincRNA	0.641344	3.9931	0.00175512	0.00380081	2.42012
ENSMUSG00000097714|Gm20109|lincRNA	6.01763	3.04136	1.67e-38	3.39e-37	36.47
ENSMUSG00000105376|Gm42487|lincRNA	-2.31721	0.561444	0.0050531	0.00981075	2.0083
ENSMUSG00000100691|2010320M18Rik|lincRNA	-1.37205	6.12421	2.66e-21	2.36e-20	19.6279
ENSMUSG00000101089|2610016A17Rik|lincRNA	-0.921198	-0.191492	0.728369	0.788001	0.103473
ENSMUSG00000103686|Gm37073|lincRNA	2.76926	0.865271	3.98e-05	0.000111614	3.95228
ENSMUSG00000085598|Gm14715|lincRNA	-4.22377	-0.342665	0.0320338	0.0512779	1.29007
ENSMUSG00000087277|2010013B24Rik|lincRNA	2.58733	0.737732	0.000355662	0.000845106	3.07309
ENSMUSG00000095123|Gm21781|lincRNA	0.213643	7.98132	0.0846848	0.120088	0.9205
ENSMUSG00000074758|Gm5535|lincRNA	6.68037	1.18893	2.19e-11	1.15e-10	9.93758
ENSMUSG00000097622|A330033J07Rik|lincRNA	1.12362	0.241585	0.123036	0.166829	0.777729
ENSMUSG00000097254|C430042M11Rik|lincRNA	-0.481701	3.50746	0.030881	0.0505574	1.29622
ENSMUSG00000097560|Gm26904|lincRNA	-0.748224	2.23775	0.0266871	0.0442486	1.3541
ENSMUSG00000109123|RP23-308M1.6|lincRNA	-5.3083	0.161278	7.24e-05	0.000189818	3.72166
ENSMUSG00000108845|RP23-341H2.4|lincRNA	1.05267	1.14796	0.0392223	0.0617918	1.20907
ENSMUSG00000097075|D830044I16Rik|lincRNA	1.07288	2.3493	0.000919634	0.00208204	2.68151
ENSMUSG00000097743|Gm16973|lincRNA	0.523241	6.40292	0.00013393	0.000344127	3.46328
ENSMUSG00000097875|Gm26704|lincRNA	-2.46671	1.38219	1.5e-06	5.11e-06	5.29147
ENSMUSG00000099465|Gm3830|lincRNA	-1.11471	0.924019	0.0562207	0.0860589	1.0652
ENSMUSG00000037247|Pldi|lincRNA	-1.43153	0.489723	0.0835318	0.118611	0.925873
ENSMUSG00000078531|Gm831|lincRNA	-0.254486	0.286028	1	1	0
ENSMUSG00000099847|Gm29458|lincRNA	-1.18221	0.958043	0.0401283	0.0631423	1.19968
ENSMUSG00000097744|D030040B21Rik|lincRNA	-0.579699	0.773263	0.452161	0.520488	0.283589
ENSMUSG00000086603|Gm13620|lincRNA	2.10477	1.44491	4.73e-05	0.000130843	3.88325
ENSMUSG00000101583|Gm20753|lincRNA	-0.602784	0.690819	0.433869	0.50032	0.300752
ENSMUSG00000103114|Gm32200|lincRNA	-0.536311	1.23257	0.364861	0.430716	0.365809
ENSMUSG00000097122|Gm26624|lincRNA	1.4179	5.57102	4.63e-20	3.79e-19	18.4212
ENSMUSG00000100932|Gm29459|lincRNA	-6.49481	0.924376	5.37e-10	2.52e-09	8.5989
ENSMUSG00000073590|3222401L13Rik|lincRNA	-1.16649	4.62184	2.95e-11	1.54e-10	9.81209
ENSMUSG00000093662|Gm20649|lincRNA	2.3412	5.87313	2.72e-44	6.78e-43	42.1685
ENSMUSG00000087679|C330006A16Rik|lincRNA	-1.58789	10.2935	1.04e-38	2.15e-37	36.668
ENSMUSG00000097042|Gm17491|lincRNA	-0.392459	7.77153	0.00172487	0.00375413	2.42549
ENSMUSG00000097535|Gm26592|lincRNA	4.16966	-0.284686	0.0320338	0.0512779	1.29007
ENSMUSG00000100213|Gm28151|lincRNA	-0.276112	4.6919	0.105469	0.146948	0.832837
ENSMUSG00000084807|Gm13073|lincRNA	-0.66538	0.5301	0.391562	0.457478	0.339629
ENSMUSG00000086712|AI427809|lincRNA	-0.509775	2.12177	0.267159	0.328869	0.482977
ENSMUSG00000085152|Gm11496|lincRNA	0.0985293	0.607245	1	1	0
ENSMUSG00000097858|9530052C20Rik|lincRNA	0.362622	2.62525	0.196832	0.2499	0.602234
ENSMUSG00000108413|RP23-432D9.7|lincRNA	-3.76568	3.41874	4.26e-38	8.24e-37	36.0842
ENSMUSG00000100627|A830008E24Rik|lincRNA	1.26672	0.794069	0.0575172	0.0876292	1.05735
ENSMUSG00000106783|Gm42757|lincRNA	-1.55796	1.24081	0.00203963	0.00433714	2.3628
ENSMUSG00000097440|Gm6277|lincRNA	-2.00626	3.22478	1.31e-14	8.61e-14	13.0651
ENSMUSG00000097488|4732487G21Rik|lincRNA	-0.564221	6.6651	2.65e-05	7.72e-05	4.11225
ENSMUSG00000107313|Gm43332|lincRNA	0.376537	4.29291	0.0601563	0.0913373	1.03935
ENSMUSG00000097391|Mirg|lincRNA	3.14731	3.71669	8.29e-34	1.28e-32	31.8934
ENSMUSG00000087403|Kantr|lincRNA	0.347832	4.17405	0.0612908	0.0925619	1.03357
ENSMUSG00000087070|Gm12505|lincRNA	1.73062	0.00609913	0.230831	0.287429	0.54147
ENSMUSG00000097754|Ptgs2os2|lincRNA	8.5679	2.81897	5.97e-36	1.03e-34	33.9887
ENSMUSG00000109478|RP23-306P12.4|lincRNA	-3.67695	-0.514427	0.126249	0.166829	0.777729
ENSMUSG00000097006|9530082P21Rik|lincRNA	0.651505	8.855	8.4e-08	3.26e-07	6.48722
ENSMUSG00000103164|Gm38150|lincRNA	-0.139436	1.90273	0.658834	0.721208	0.141939
ENSMUSG00000097857|Gm26603|lincRNA	2.38251	7.53643	1.7e-68	9.15e-67	66.0384
ENSMUSG00000021268|Meg3|lincRNA	0.440895	4.94062	0.00869037	0.0158955	1.79872
ENSMUSG00000102336|Gm37233|lincRNA	2.41127	6.21047	1.7e-56	7.59e-55	54.1196
ENSMUSG00000089997|1810020O05Rik|lincRNA	5.03447	0.127572	0.0002773	0.000671222	3.17313
ENSMUSG00000101493|2810405F17Rik|lincRNA	0.131632	4.95784	0.483406	0.551552	0.258414
ENSMUSG00000098627|4930524O08Rik|lincRNA	-0.895473	0.129507	0.585186	0.646112	0.189692
ENSMUSG00000100454|Gm28901|lincRNA	-0.630787	1.57264	0.159064	0.204964	0.688323
ENSMUSG00000107732|Gm44204|lincRNA	4.92198	0.0678895	0.000543935	0.00125785	2.90037
ENSMUSG00000097375|6720427I07Rik|lincRNA	0.233496	9.11	0.0539372	0.0828573	1.08167
ENSMUSG00000099872|1700074H08Rik|lincRNA	-5.6655	0.33563	1.9e-05	5.63e-05	4.24987
ENSMUSG00000100108|Gm28100|lincRNA	1.15157	1.19234	0.0169416	0.0292525	1.53384
ENSMUSG00000108778|RP24-136L4.5|lincRNA	-4.22377	-0.342665	0.0320338	0.0512779	1.29007
ENSMUSG00000108603|RP23-92E8.2|lincRNA	0.907681	1.96206	0.0158881	0.0280419	1.55219
ENSMUSG00000097578|Gm26798|lincRNA	-0.168171	5.42067	0.269286	0.330859	0.480357
ENSMUSG00000106333|4930428O21Rik|lincRNA	4.3561	-0.202528	0.0161755	0.0280419	1.55219
ENSMUSG00000097801|Gm26777|lincRNA	0.935834	-0.268136	0.455841	0.522402	0.281995
ENSMUSG00000097152|Gm26515|lincRNA	0.0625905	1.01625	1	1	0
ENSMUSG00000097755|2010110K18Rik|lincRNA	2.26314	1.52817	1.08e-06	3.76e-06	5.42442
ENSMUSG00000102095|C730036E19Rik|lincRNA	-1.82335	7.31018	5.39e-43	1.29e-41	40.8882
ENSMUSG00000097775|4931440J10Rik|lincRNA	-1.68825	0.46706	0.029231	0.0479774	1.31896
ENSMUSG00000106237|Gm8066|lincRNA	-0.543092	3.64634	0.0114235	0.0207191	1.68363
ENSMUSG00000108371|RP24-416M6.5|lincRNA	1.05364	4.03896	9.16e-08	3.54e-07	6.45083
ENSMUSG00000107253|Gm43634|lincRNA	3.82351	3.84146	7.69e-42	1.78e-40	39.7503
ENSMUSG00000097566|A930024N18Rik|lincRNA	-0.806625	4.07154	5.95e-05	0.00016123	3.79255
ENSMUSG00000106164|Gm43270|lincRNA	0.333477	4.15921	0.0447904	0.0698747	1.15568
ENSMUSG00000056699|Gm5533|lincRNA	-0.969271	0.284349	0.307797	0.369756	0.432085
ENSMUSG00000108473|RP23-32A8.10|lincRNA	0.419174	1.432	0.410177	0.476739	0.321719
ENSMUSG00000087574|C030037D09Rik|lincRNA	0.446649	4.58817	0.0205782	0.0349722	1.45628
ENSMUSG00000107481|4833403J16Rik|lincRNA	0.988175	3.35087	8.64e-05	0.000224188	3.64939
ENSMUSG00000096974|Gm26881|lincRNA	-1.08832	2.31425	0.00120181	0.00265589	2.57579
ENSMUSG00000097073|9430037G07Rik|lincRNA	1.12748	7.57106	9.08e-19	6.96e-18	17.1573
ENSMUSG00000097828|6430562O15Rik|lincRNA	0.686473	5.50327	5.24e-06	1.66e-05	4.78053
ENSMUSG00000097832|Gm26912|lincRNA	-0.18686	1.89623	0.825314	0.873901	0.0585376
ENSMUSG00000097340|Gm26617|lincRNA	-0.401046	7.9148	0.00131411	0.0028991	2.53774
ENSMUSG00000101365|Gm19325|lincRNA	1.50399	4.43365	7.44e-15	4.94e-14	13.3062
ENSMUSG00000060380|C030014I23Rik|lincRNA	-1.80509	4.21619	1.5e-19	1.19e-18	17.9251
ENSMUSG00000097784|A430105J06Rik|lincRNA	0.04122	2.99176	1	1	0
ENSMUSG00000097799|Gm26899|lincRNA	0.718454	5.51836	3.43e-06	1.11e-05	4.95284
ENSMUSG00000098183|Gm27010|lincRNA	0.624582	6.30457	4.93e-06	1.58e-05	4.80105
ENSMUSG00000097176|Gm26830|lincRNA	0.348403	2.31062	0.308472	0.369789	0.432046
ENSMUSG00000092602|4931413I07Rik|lincRNA	-2.1771	0.52384	0.0050531	0.00981075	2.0083
ENSMUSG00000108228|6430584L05Rik|lincRNA	0.664171	-0.114628	0.755933	0.813744	0.0895123
ENSMUSG00000085139|A730046J19Rik|lincRNA	-5.67029	0.34503	1.9e-05	5.63e-05	4.24987
ENSMUSG00000097305|Gm17276|lincRNA	-0.760929	1.21778	0.129653	0.170554	0.768138
ENSMUSG00000100301|6030407O03Rik|lincRNA	-1.87738	3.19699	4.25e-13	2.6e-12	11.5857
ENSMUSG00000104011|Gm32391|lincRNA	-2.3081	4.68221	1.91e-34	3.09e-33	32.5102
ENSMUSG00000099413|Gm17767|lincRNA	3.42466	6.4225	1.18e-96	1.91e-94	93.7179
ENSMUSG00000097056|Gm4262|lincRNA	1.69103	1.976	1.05e-05	3.21e-05	4.49385
ENSMUSG00000107704|Gm44082|lincRNA	-1.24564	1.26117	0.0172162	0.029687	1.52743
ENSMUSG00000109262|RP23-278M8.1|lincRNA	-2.98782	4.7219	1.69e-52	6.63e-51	50.1787
ENSMUSG00000096977|Gm10827|lincRNA	0.982581	1.20599	0.0450027	0.0699623	1.15514
ENSMUSG00000097363|Gm26717|lincRNA	-5.57842	0.281429	3.71e-05	0.00010441	3.98126
ENSMUSG00000108111|RP24-457L7.3|lincRNA	-3.17233	0.821966	2.63e-06	8.65e-06	5.06289
ENSMUSG00000097879|Gm26869|lincRNA	0.707106	7.53013	2.19e-08	8.94e-08	7.04843
ENSMUSG00000097036|1110036E04Rik|lincRNA	-0.00720054	0.918349	1	1	0
ENSMUSG00000078838|Gm17382|lincRNA	4.80063	0.00696623	0.00106863	0.00237372	2.62457
ENSMUSG00000085658|Gm15704|lincRNA	-2.62136	0.499483	0.00177102	0.00381608	2.41838
ENSMUSG00000086369|E330017L17Rik|lincRNA	-3.97612	-0.426038	0.0635425	0.0925619	1.03357
ENSMUSG00000086943|4732414G09Rik|lincRNA	0.628589	0.870858	0.373364	0.439552	0.35699
ENSMUSG00000104845|Gm43741|lincRNA	0.541573	0.163979	0.585186	0.646112	0.189692
ENSMUSG00000109214|RP23-191I16.4|lincRNA	3.9315	1.26949	2.23e-09	9.97e-09	8.0012
ENSMUSG00000097014|Gm26706|lincRNA	1.0001	1.1043	0.0468783	0.0726165	1.13896
ENSMUSG00000056738|A730036I17Rik|lincRNA	-0.941638	3.84756	8.65e-06	2.66e-05	4.5758
ENSMUSG00000097792|Gm27042|lincRNA	1.11362	3.14603	1.55e-05	4.64e-05	4.33365
ENSMUSG00000105283|Gm33370|lincRNA	-0.231272	1.64175	0.619724	0.682434	0.165939
ENSMUSG00000067101|1700010H22Rik|lincRNA	0.123602	-0.259795	1	1	0
ENSMUSG00000105439|Gm42806|lincRNA	3.96013	-0.362875	0.0635425	0.0925619	1.03357
ENSMUSG00000103718|Gm35299|lincRNA	-3.30264	-0.600865	0.126249	0.166829	0.777729
ENSMUSG00000097261|4930532G15Rik|lincRNA	0.753568	2.9214	0.0135498	0.0243369	1.61373
ENSMUSG00000100536|Gm28873|lincRNA	0.259635	2.69973	0.534115	0.599375	0.222301
ENSMUSG00000097358|Gm26773|lincRNA	0.00674639	5.54419	1	1	0
ENSMUSG00000098292|Gm27194|lincRNA	1.61536	1.27716	0.00183031	0.00393729	2.4048
ENSMUSG00000097533|Gm26590|lincRNA	0.295496	2.71158	0.486135	0.552717	0.257497
ENSMUSG00000099937|Gm28872|lincRNA	1.37803	3.31445	1.97e-07	7.36e-07	6.13286
ENSMUSG00000106515|Gm30382|lincRNA	1.18428	1.09129	0.0199061	0.0338743	1.47013
ENSMUSG00000043903|Gm22|lincRNA	1.53151	2.76529	5.14e-08	2.02e-07	6.69552
ENSMUSG00000087027|Gm13206|lincRNA	-0.630016	-0.263888	0.455841	0.522402	0.281995
ENSMUSG00000029092|D5Ertd615e|lincRNA	-1.63082	0.586605	0.0121112	0.0218744	1.66006
ENSMUSG00000108575|RP23-435E16.4|lincRNA	-3.88032	3.18133	2.83e-34	4.48e-33	32.349
ENSMUSG00000084917|Gm17477|lincRNA	0.981579	6.0442	8.46e-12	4.57e-11	10.3405
ENSMUSG00000097417|Gm26669|lincRNA	0.457355	5.20957	0.00276272	0.00570611	2.24366
ENSMUSG00000101356|Gm28876|lincRNA	0.0848217	2.39442	0.788431	0.842424	0.0744691
ENSMUSG00000106791|4930553P18Rik|lincRNA	5.23536	0.237775	7.24e-05	0.000189818	3.72166
ENSMUSG00000106951|5930430L01Rik|lincRNA	-2.07167	6.61118	1.38e-48	4.69e-47	46.3289
ENSMUSG00000097296|Gm26532|lincRNA	1.80009	3.70765	5.71e-16	4.04e-15	14.3938
ENSMUSG00000086130|Gm16211|lincRNA	-1.14672	0.608533	0.0993622	0.138957	0.85712
ENSMUSG00000052295|8030423F21Rik|lincRNA	-4.61647	-0.194612	0.00818102	0.0150489	1.8225
ENSMUSG00000105652|4930519L02Rik|lincRNA	3.71612	-0.443026	0.126249	0.166829	0.777729
ENSMUSG00000096987|Gm26525|lincRNA	-0.629972	1.14111	0.33855	0.403332	0.394337
ENSMUSG00000107638|Gm30524|lincRNA	-2.24152	0.725273	0.00304044	0.00625972	2.20344
ENSMUSG00000097868|A330069E16Rik|lincRNA	0.733955	3.09917	0.00500357	0.00980276	2.00865
ENSMUSG00000106227|Gm43464|lincRNA	0.300483	0.867996	0.717591	0.780252	0.107765
ENSMUSG00000097277|2900076A07Rik|lincRNA	0.557775	6.60517	3.29e-05	9.48e-05	4.02307
ENSMUSG00000097674|Gm26610|lincRNA	0.444335	2.15443	0.195243	0.248126	0.605328
ENSMUSG00000097625|Gm26561|lincRNA	2.00824	0.118772	0.0957732	0.134519	0.871217
ENSMUSG00000105324|Gm42705|lincRNA	-3.30264	-0.600865	0.126249	0.166829	0.777729
ENSMUSG00000086042|Gm12670|lincRNA	-3.97252	-0.433337	0.0635425	0.0925619	1.03357
ENSMUSG00000105076|A930003O13Rik|lincRNA	-1.79224	2.48461	2.31e-08	9.41e-08	7.02648
ENSMUSG00000108084|Gm7932|lincRNA	-1.01276	0.456791	0.271073	0.331407	0.479639
ENSMUSG00000097360|9430065F17Rik|lincRNA	-1.94442	2.30631	9.76e-09	4.16e-08	7.38096
ENSMUSG00000085124|Gm12766|lincRNA	4.35057	-0.215377	0.0161755	0.0280419	1.55219
ENSMUSG00000100150|Gm19585|lincRNA	3.06785	3.39433	2.76e-26	3.22e-25	24.4925
ENSMUSG00000075437|Gm11681|lincRNA	-4.77843	-0.126156	0.00414433	0.00826951	2.08252
ENSMUSG00000097317|Gm17281|lincRNA	2.31635	5.51087	1.1e-44	2.8e-43	42.5523
ENSMUSG00000075408|6030408B16Rik|lincRNA	1.11869	0.250808	0.216167	0.271783	0.565777
ENSMUSG00000099922|Gm29016|lincRNA	-2.51219	0.133933	0.00374355	0.00765861	2.11585
ENSMUSG00000086765|Gm11827|lincRNA	1.30746	4.23753	3.05e-11	1.58e-10	9.80185
ENSMUSG00000086503|Xist|lincRNA	0.15039	15.6477	0.202122	0.255863	0.591993
ENSMUSG00000085054|Gm15834|lincRNA	1.02871	3.43537	1.13e-05	3.41e-05	4.46695
ENSMUSG00000097793|Gm17259|lincRNA	-0.871808	4.71733	3.87e-07	1.4e-06	5.85295
ENSMUSG00000106357|Gm8013|lincRNA	0.222003	0.323549	1	1	0
ENSMUSG00000085298|F730035M05Rik|lincRNA	-0.324898	2.31247	0.357364	0.42225	0.37443
ENSMUSG00000105508|Gm32921|lincRNA	-2.50093	0.120359	0.0238723	0.0398385	1.3997
ENSMUSG00000106317|Gm43848|lincRNA	0.243815	5.59833	0.11394	0.157641	0.80233
ENSMUSG00000097636|Mirt1|lincRNA	2.71946	4.8931	1.06e-46	3.28e-45	44.4846
ENSMUSG00000102674|8030442B05Rik|lincRNA	-0.45607	0.856824	0.580384	0.644595	0.190713
ENSMUSG00000105891|A230001M10Rik|lincRNA	-3.00301	3.42469	1.83e-29	2.5e-28	27.6027
ENSMUSG00000097615|Gm2061|lincRNA	-0.407646	4.55365	0.026056	0.0432597	1.36392
ENSMUSG00000097970|Gm27028|lincRNA	0.247835	5.47023	0.11354	0.157335	0.803175
ENSMUSG00000097864|Gm26856|lincRNA	1.00972	3.14914	4.97e-05	0.000136736	3.86412
ENSMUSG00000101223|4930568A12Rik|lincRNA	0.909775	2.19658	0.00402333	0.00820505	2.08592
ENSMUSG00000097103|Gm2885|lincRNA	0.191166	1.54567	0.796666	0.849122	0.07103
ENSMUSG00000097098|9330111N05Rik|lincRNA	-0.899223	2.42424	0.00250963	0.00520828	2.28331
ENSMUSG00000097613|Gm17597|lincRNA	-2.01589	2.46729	2.35e-09	1.05e-08	7.97857
ENSMUSG00000097576|D930030I03Rik|lincRNA	1.58764	2.50453	6.82e-07	2.45e-06	5.6102
ENSMUSG00000087450|Gm13994|lincRNA	1.2478	4.39367	6.56e-12	3.6e-11	10.4439
ENSMUSG00000097258|Gm26767|lincRNA	2.10209	5.62212	2.38e-38	4.74e-37	36.3238
ENSMUSG00000097974|Gm10605|lincRNA	-3.10311	4.75733	7.52e-55	3.14e-53	52.5028
ENSMUSG00000108393|RP23-402A4.1|lincRNA	8.58497	2.8276	3.58e-36	6.27e-35	34.2027
ENSMUSG00000085223|Gm11210|lincRNA	0.077326	0.674558	0.841952	0.889338	0.0509332
ENSMUSG00000097372|Gm26876|lincRNA	-1.37667	2.64263	1.51e-05	4.55e-05	4.34237
ENSMUSG00000097335|Gm26563|lincRNA	1.04823	5.70206	1.03e-12	6.09e-12	11.2154
ENSMUSG00000022639|Dubr|lincRNA	1.81656	7.99666	2.6e-45	7.01e-44	43.1542
ENSMUSG00000097329|4931403G20Rik|lincRNA	-0.182786	4.60116	0.300231	0.361674	0.441683
ENSMUSG00000097021|4933433G15Rik|lincRNA	-0.14871	3.41308	0.500075	0.566688	0.246656
ENSMUSG00000085708|Gm16063|lincRNA	-3.11779	2.45339	5.53e-18	4.16e-17	16.3805
ENSMUSG00000108483|RP23-4H17.3|lincRNA	-3.97612	-0.426038	0.0635425	0.0925619	1.03357
ENSMUSG00000087373|Gm15892|lincRNA	-0.928382	1.42059	0.0267542	0.0442486	1.3541
ENSMUSG00000107126|Gm42505|lincRNA	-1.99976	0.177392	0.0602333	0.0913373	1.03935
ENSMUSG00000100457|D830032E09Rik|lincRNA	6.66261	1.19593	1.16e-11	6.19e-11	10.2082
ENSMUSG00000108236|0610033M10Rik|lincRNA	-6.15808	0.659801	1.86e-07	6.95e-07	6.1582
ENSMUSG00000100188|Gm29561|lincRNA	3.96681	-0.347144	0.0320338	0.0512779	1.29007
ENSMUSG00000084758|Gm12798|lincRNA	0.784662	3.70226	0.000204809	0.000509074	3.29322
ENSMUSG00000105636|Gm43625|lincRNA	0.653042	4.09578	0.000947997	0.00213877	2.66984
ENSMUSG00000100009|Gm7967|lincRNA	0.622937	3.2298	0.0117159	0.0212198	1.67326
ENSMUSG00000109459|RP23-9K14.6|lincRNA	0.699797	4.58011	5.1e-05	0.000139371	3.85583
ENSMUSG00000051008|4930412M03Rik|lincRNA	0.14376	5.48719	0.296854	0.357938	0.446192
ENSMUSG00000084773|Gm12159|lincRNA	-3.68172	-0.504312	0.0635425	0.0925619	1.03357
ENSMUSG00000053656|Dancr|lincRNA	0.316502	3.12229	0.247158	0.30541	0.515117
ENSMUSG00000046005|D830044D21Rik|lincRNA	-0.157278	1.85781	0.73471	0.794198	0.100071
ENSMUSG00000096995|2810029C07Rik|lincRNA	3.12925	4.06561	1.32e-37	2.49e-36	35.6045
ENSMUSG00000097380|Gm26816|lincRNA	-0.0653604	6.13467	0.691769	0.75471	0.12222
ENSMUSG00000105550|Gm42586|lincRNA	1.31088	3.216	1.83e-07	6.91e-07	6.16068
ENSMUSG00000097463|4930448E22Rik|lincRNA	-0.94969	0.845164	0.276293	0.335019	0.474931
ENSMUSG00000097134|1110002J07Rik|lincRNA	-1.10959	4.65814	3.89e-10	1.85e-09	8.73281
ENSMUSG00000105501|5330426L24Rik|lincRNA	-0.159893	0.719856	0.848274	0.894556	0.0483923
ENSMUSG00000108801|RP23-430B14.2|lincRNA	1.06395	1.73687	0.0118398	0.0214142	1.6693
ENSMUSG00000086455|Gm11815|lincRNA	1.34175	0.694316	0.0476271	0.0736003	1.13312
ENSMUSG00000097183|Gm17501|lincRNA	0.275905	2.38758	0.324671	0.387977	0.411194
ENSMUSG00000108094|Gm31108|lincRNA	1.36786	0.118524	0.150008	0.193679	0.712918
ENSMUSG00000100113|Gm28592|lincRNA	-2.70316	2.09065	6.4e-12	3.53e-11	10.4527
ENSMUSG00000097527|1700112J16Rik|lincRNA	0.0909849	2.00981	0.832695	0.880278	0.0553802
ENSMUSG00000104178|Gm9916|lincRNA	0.145873	2.01495	0.916471	0.953277	0.0207809
ENSMUSG00000006462|A530013C23Rik|lincRNA	-0.482	4.50213	0.00650522	0.0124069	1.90634
ENSMUSG00000085271|E130006D01Rik|lincRNA	-3.67407	-0.520308	0.126249	0.166829	0.777729
ENSMUSG00000100594|2810414N06Rik|lincRNA	-1.72206	5.36314	1.77e-26	2.08e-25	24.6816

## Sheet: Sheet2
The differentially expressed (DE) lncRNAs at chronic stage of infection
lncRNA_id	log2FC	logCPM	Pvalue	Qvalue	logP
ENSMUSG00000097318|1700007L15Rik|lincRNA	-0.468854	5.51734	0.00729233	0.0210612	1.67652
ENSMUSG00000073155|1810058I24Rik|lincRNA	-0.574076	10.8281	1.64e-06	1.21e-05	4.91857
ENSMUSG00000105068|Gm42950|lincRNA	-0.507292	2.25364	0.104225	0.182106	0.739677
ENSMUSG00000100668|1700083H02Rik|lincRNA	-0.186241	2.65131	0.855692	0.922805	0.03489
ENSMUSG00000097290|1300002E11Rik|lincRNA	-0.158513	8.42862	0.21769	0.319093	0.496083
ENSMUSG00000097281|Gm26685|lincRNA	0.400099	0.263547	0.755933	0.834429	0.0786105
ENSMUSG00000097346|Gm26619|lincRNA	-2.43706	0.627856	0.00841794	0.0229498	1.63922
ENSMUSG00000086593|Gm16548|lincRNA	-0.860782	7.97161	1.87e-11	3.7e-10	9.43191
ENSMUSG00000097233|Gm17552|lincRNA	0.37487	3.12546	0.240576	0.346615	0.460153
ENSMUSG00000106219|5830416I19Rik|lincRNA	4.75705	0.272227	0.00210279	0.00724432	2.14
ENSMUSG00000106927|Gm43598|lincRNA	-0.880731	4.3316	1.15e-05	7.04e-05	4.1526
ENSMUSG00000105957|Gm43254|lincRNA	0.348142	5.35911	0.019705	0.0465922	1.33169
ENSMUSG00000097536|2610037D02Rik|lincRNA	0.0785671	7.65423	0.56086	0.663693	0.178033
ENSMUSG00000097155|Gm26511|lincRNA	4.31174	0.0610884	0.0161755	0.0389753	1.40921
ENSMUSG00000073018|Gm1070|lincRNA	2.5785	2.56733	1.97e-11	3.83e-10	9.41698
ENSMUSG00000104927|Gm43388|lincRNA	1.7296	0.589242	0.0807033	0.148171	0.829237
ENSMUSG00000103283|Gm37276|lincRNA	-0.066545	5.43435	0.690036	0.777595	0.109246
ENSMUSG00000097344|Gm26732|lincRNA	0.802304	2.04688	0.0736763	0.136858	0.863729
ENSMUSG00000084789|Gm12974|lincRNA	-5.55855	0.538632	1.9e-05	0.000110909	3.95503
ENSMUSG00000087523|Gm12319|lincRNA	0.646595	2.99892	0.0359981	0.0769216	1.11395
ENSMUSG00000097526|Gm26847|lincRNA	0.0485935	2.18122	0.91146	0.972173	0.0122564
ENSMUSG00000102548|Gm16701|lincRNA	4.32305	0.0878005	0.00818102	0.022352	1.65068
ENSMUSG00000086494|2210417A02Rik|lincRNA	-0.760248	5.35137	2.15e-05	0.000122401	3.91222
ENSMUSG00000096956|Snhg18|lincRNA	0.106072	4.01128	0.807881	0.878735	0.056142
ENSMUSG00000097917|Gm26839|lincRNA	-0.143689	1.62565	0.884557	0.948275	0.0230655
ENSMUSG00000097595|1500002F19Rik|lincRNA	-0.668608	2.04669	0.156769	0.244228	0.612204
ENSMUSG00000097057|Gm17638|lincRNA	0.129764	6.28281	0.395241	0.509664	0.292716
ENSMUSG00000097453|Gm26894|lincRNA	0.891836	0.453212	0.272035	0.374863	0.426127
ENSMUSG00000074113|Gm10629|lincRNA	-0.657241	0.140899	0.511064	0.615125	0.211037
ENSMUSG00000028475|5430416O09Rik|lincRNA	-0.150093	4.34304	0.480536	0.58903	0.229863
ENSMUSG00000045709|Smkr-ps|lincRNA	-0.926455	0.791657	0.295027	0.399155	0.398859
ENSMUSG00000097457|2310031A07Rik|lincRNA	0.34315	4.29816	0.164015	0.252715	0.597368
ENSMUSG00000100580|4933436I20Rik|lincRNA	4.30052	0.0346851	0.0320338	0.0697466	1.15648
ENSMUSG00000106871|Gm3289|lincRNA	1.22132	2.38644	0.00062626	0.00244512	2.6117
ENSMUSG00000097377|Gm10822|lincRNA	-0.304833	2.90684	0.25895	0.361958	0.441342
ENSMUSG00000109008|RP24-120F8.4|lincRNA	-0.812182	2.83244	0.0196825	0.0465922	1.33169
ENSMUSG00000097282|5031415H12Rik|lincRNA	-0.378401	1.61679	0.467362	0.57567	0.239827
ENSMUSG00000086733|Gm11685|lincRNA	2.27668	0.106001	0.127184	0.204952	0.688347
ENSMUSG00000107061|Gm19590|lincRNA	-0.19552	1.21289	0.726851	0.810103	0.0914599
ENSMUSG00000097369|Gm26545|lincRNA	1.00878	0.969785	0.317015	0.42213	0.374554
ENSMUSG00000085024|C230035I16Rik|lincRNA	1.44931	2.50248	2.01e-05	0.000115921	3.93584
ENSMUSG00000097835|Gm26910|lincRNA	-0.633767	3.6735	0.00711801	0.0206995	1.68404
ENSMUSG00000085438|1700020I14Rik|lincRNA	-0.13185	12.3293	0.266142	0.370893	0.430751
ENSMUSG00000100334|C230024C17Rik|lincRNA	-0.887732	2.91384	0.0132501	0.034347	1.46411
ENSMUSG00000108197|Gm44214|lincRNA	-2.03158	1.28644	9.94e-05	0.000493233	3.30695
ENSMUSG00000099470|Gm29340|lincRNA	1.48826	1.68117	0.00618551	0.0183678	1.73594
ENSMUSG00000092222|Gm20506|lincRNA	0.776488	0.20301	0.511064	0.615125	0.211037
ENSMUSG00000101008|Gm29442|lincRNA	1.2841	0.114134	0.455841	0.566443	0.246844
ENSMUSG00000086665|Gm13067|lincRNA	2.72557	1.80678	3.41e-07	2.91e-06	5.53552
ENSMUSG00000105127|Gm42470|lincRNA	-1.82276	0.360437	0.0957732	0.170638	0.767924
ENSMUSG00000101698|Gm29562|lincRNA	-0.269727	3.58991	0.312656	0.417645	0.379193
ENSMUSG00000104557|Gm36520|lincRNA	-5.34561	0.402208	0.0002773	0.00118508	2.92625
ENSMUSG00000105686|Gm43252|lincRNA	1.23601	1.82025	0.0106309	0.0282522	1.54895
ENSMUSG00000067352|Gm14149|lincRNA	2.24512	0.527297	0.0139557	0.0359695	1.44407
ENSMUSG00000097732|D930048G16Rik|lincRNA	0.783021	4.38771	0.000108281	0.000533342	3.27299
ENSMUSG00000103174|Gm37168|lincRNA	6.71717	1.48474	7.64e-10	1.16e-08	7.93398
ENSMUSG00000097797|Gm26901|lincRNA	0.49496	2.85923	0.160201	0.247139	0.607059
ENSMUSG00000097876|Gm16892|lincRNA	0.349493	5.41876	0.0356968	0.0764068	1.11687
ENSMUSG00000097093|C330013E15Rik|lincRNA	0.0485396	4.5758	0.739741	0.819931	0.0862229
ENSMUSG00000097236|4831440E17Rik|lincRNA	-0.550456	4.54789	0.00298893	0.00994999	2.00218
ENSMUSG00000086478|Gm14102|lincRNA	0.558777	0.124734	1	1	0
ENSMUSG00000085235|Gm12576|lincRNA	0.139165	2.61495	1	1	0
ENSMUSG00000096980|Gm26526|lincRNA	-0.705784	7.75411	5.31e-08	5.32e-07	6.27381
ENSMUSG00000105260|Gm42434|lincRNA	-0.747745	4.52157	0.000113305	0.000554297	3.25626
ENSMUSG00000097715|Gpr137b-ps|lincRNA	-0.0164119	7.04133	0.876032	0.940731	0.0265348
ENSMUSG00000097783|Gm26747|lincRNA	0.891175	1.47807	0.0610141	0.120512	0.918971
ENSMUSG00000054622|D730045B01Rik|lincRNA	-0.357144	4.52788	0.081171	0.148813	0.827358
ENSMUSG00000075314|Gm1322|lincRNA	-0.350918	0.0561788	1	1	0
ENSMUSG00000107121|1110006O24Rik|lincRNA	0.546014	1.73221	0.178182	0.269726	0.569078
ENSMUSG00000097665|Gm16853|lincRNA	0.490172	2.40414	0.267159	0.371789	0.429704
ENSMUSG00000101741|Gm28055|lincRNA	1.23882	1.08622	0.0324338	0.0703753	1.15258
ENSMUSG00000092274|Neat1|lincRNA	1.47354	13.6248	2.19e-34	3.46e-32	31.4615
ENSMUSG00000103923|Gm37896|lincRNA	0.155011	1.02627	1	1	0
ENSMUSG00000097889|Gm26541|lincRNA	1.51983	4.67668	4.9e-15	1.26e-13	12.8982
ENSMUSG00000097135|4932430I15Rik|lincRNA	0.323079	3.67631	0.0858647	0.155838	0.807328
ENSMUSG00000109311|RP24-64C6.3|lincRNA	-1.47416	0.23101	0.230831	0.335117	0.474803
ENSMUSG00000097068|Gm26760|lincRNA	-0.0583502	0.121953	1	1	0
ENSMUSG00000095306|Gm21807|lincRNA	0.221078	5.59634	0.171305	0.262668	0.580593
ENSMUSG00000096948|Gm4221|lincRNA	3.3874	-0.243976	0.126249	0.203705	0.690998
ENSMUSG00000086610|Gm15408|lincRNA	-0.433734	6.52485	0.00521594	0.0157851	1.80175
ENSMUSG00000051758|4930544M13Rik|lincRNA	-3.73092	-0.240367	0.126249	0.203705	0.690998
ENSMUSG00000087312|Gm13833|lincRNA	0.171863	5.88241	0.274827	0.377477	0.42311
ENSMUSG00000109277|RP23-316J6.4|lincRNA	-3.73352	-0.235024	0.0635425	0.120512	0.918971
ENSMUSG00000086320|Gm12840|lincRNA	2.17341	5.74171	1.56e-38	3.95e-36	35.4032
ENSMUSG00000097571|Jpx|lincRNA	-0.0537656	7.992	0.67459	0.766029	0.115755
ENSMUSG00000100185|Gm28634|lincRNA	4.85559	0.280747	0.00414433	0.0130089	1.88576
ENSMUSG00000084816|Platr29|lincRNA	-3.21422	1.34548	4.25e-08	4.34e-07	6.36288
ENSMUSG00000085369|9430093N23Rik|lincRNA	4.8889	0.357425	0.000543935	0.00215024	2.66751
ENSMUSG00000105471|A430073D23Rik|lincRNA	-1.07066	0.963049	0.177764	0.269726	0.569078
ENSMUSG00000097860|Gm26857|lincRNA	1.53894	7.82843	1.73e-32	1.82e-30	29.7394
ENSMUSG00000101832|Gm28982|lincRNA	0.199445	0.749545	1	1	0
ENSMUSG00000097787|2700046G09Rik|lincRNA	0.333965	4.51006	0.0425833	0.0885985	1.05257
ENSMUSG00000072847|A530017D24Rik|lincRNA	-0.0761979	7.16753	0.582057	0.686209	0.163543
ENSMUSG00000097252|Gm6634|lincRNA	6.4956	1.33989	5.37e-10	8.28e-09	8.08198
ENSMUSG00000087344|Gm15627|lincRNA	3.38847	-0.241217	0.126249	0.203705	0.690998
ENSMUSG00000078314|Gm14762|lincRNA	-0.70876	1.5234	0.16736	0.257555	0.58913
ENSMUSG00000087273|Gm13203|lincRNA	1.1802	4.00457	1.79e-08	2.08e-07	6.6816
ENSMUSG00000097532|Gm4349|lincRNA	-0.796568	2.97734	0.00361349	0.0118115	1.92769
ENSMUSG00000097601|Gm26660|lincRNA	0.458679	3.59038	0.0864468	0.156669	0.805016
ENSMUSG00000097944|A130014A01Rik|lincRNA	0.290896	6.82883	0.0316758	0.0697466	1.15648
ENSMUSG00000098784|Gm27174|lincRNA	4.46855	0.118285	0.0161755	0.0389753	1.40921
ENSMUSG00000085377|4930551L18Rik|lincRNA	5.63475	0.71659	1.9e-05	0.000110909	3.95503
ENSMUSG00000097546|Gm26749|lincRNA	1.00206	5.02053	4.82e-09	6.7e-08	7.17406
ENSMUSG00000103586|5830405F06Rik|lincRNA	2.29098	1.15498	0.000244962	0.00108729	2.96366
ENSMUSG00000097639|Platr4|lincRNA	-0.162526	5.02499	0.268391	0.372684	0.428659
ENSMUSG00000097848|Gm807|lincRNA	5.46035	0.676867	9.77e-06	6.18e-05	4.20883
ENSMUSG00000103079|Gm36307|lincRNA	4.13753	0.00732209	0.0161755	0.0389753	1.40921
ENSMUSG00000097136|Gm26772|lincRNA	-0.473683	7.30605	0.000296566	0.00125891	2.9
ENSMUSG00000096959|4930509G22Rik|lincRNA	-0.200813	3.55014	0.398675	0.513568	0.289402
ENSMUSG00000056145|AI504432|lincRNA	1.81177	5.75489	2.96e-29	2.5e-27	26.6028
ENSMUSG00000097174|Gm4890|lincRNA	-0.140818	4.98982	0.53103	0.634328	0.197686
ENSMUSG00000087684|1200007C13Rik|lincRNA	0.941476	3.35405	0.000134088	0.000649889	3.18716
ENSMUSG00000087187|Gm13431|lincRNA	1.45278	3.46723	3.68e-08	3.82e-07	6.41842
ENSMUSG00000103408|Gm37933|lincRNA	-4.27938	-0.0664184	0.0320338	0.0697466	1.15648
ENSMUSG00000105646|Gm43291|lincRNA	0.960865	1.29497	0.174157	0.266395	0.574474
ENSMUSG00000053117|E330013P04Rik|lincRNA	0.680487	2.01704	0.182982	0.27533	0.560147
ENSMUSG00000098221|Gm27030|lincRNA	3.19313	1.1105	3.98e-05	0.000215261	3.66703
ENSMUSG00000108760|RP24-443B5.7|lincRNA	5.08312	0.421635	0.000543935	0.00215024	2.66751
ENSMUSG00000097910|5033428I22Rik|lincRNA	-0.970572	1.26328	0.0884057	0.159762	0.796527
ENSMUSG00000062704|9430002A10Rik|lincRNA	-0.504111	2.46562	0.279497	0.38223	0.417675
ENSMUSG00000090086|AI480526|lincRNA	0.030094	6.4063	0.872624	0.938664	0.0274896
ENSMUSG00000097383|1500026H17Rik|lincRNA	-1.3054	5.4256	2.57e-14	6.26e-13	12.2036
ENSMUSG00000084796|Mir142hg|lincRNA	2.13827	3.8275	2.22e-17	7.88e-16	15.1036
ENSMUSG00000097697|4833412C05Rik|lincRNA	1.30537	0.157408	0.182955	0.27533	0.560147
ENSMUSG00000085932|Gm15556|lincRNA	0.480172	3.75393	0.0544593	0.110049	0.958412
ENSMUSG00000107325|Gm43425|lincRNA	-0.349342	4.19639	0.0986975	0.174132	0.759123
ENSMUSG00000100182|1810006J02Rik|lincRNA	-1.01967	1.01114	0.177764	0.269726	0.569078
ENSMUSG00000097690|4930505N22Rik|lincRNA	-0.622114	1.84434	0.150847	0.236751	0.625708
ENSMUSG00000097217|Gm26549|lincRNA	0.00832289	4.0543	1	1	0
ENSMUSG00000100444|C530043A13Rik|lincRNA	-4.02735	-0.158248	0.0635425	0.120512	0.918971
ENSMUSG00000100783|2310047D07Rik|lincRNA	4.31324	0.0643901	0.0161755	0.0389753	1.40921
ENSMUSG00000097997|Gm27017|lincRNA	0.367253	5.12667	0.0408439	0.0852599	1.06926
ENSMUSG00000106524|Gm42706|lincRNA	-0.939238	0.774948	0.12133	0.203705	0.690998
ENSMUSG00000097723|Gm26848|lincRNA	1.37772	3.72124	1.34e-08	1.65e-07	6.78215
ENSMUSG00000086940|Gm12746|lincRNA	-3.72796	-0.246298	0.126249	0.203705	0.690998
ENSMUSG00000097058|4930556M19Rik|lincRNA	-1.30983	3.15165	5.33e-06	3.57e-05	4.44756
ENSMUSG00000099843|Gm7160|lincRNA	-0.208124	6.85754	0.11196	0.193805	0.712635
ENSMUSG00000085395|Gm13056|lincRNA	1.26154	0.991491	0.0324338	0.0703753	1.15258
ENSMUSG00000097418|Mir155hg|lincRNA	2.43437	2.43893	1.15e-08	1.5e-07	6.82438
ENSMUSG00000097404|Gm10814|lincRNA	0.813786	3.03102	0.00345266	0.0113151	1.94634
ENSMUSG00000050179|A930002I21Rik|lincRNA	5.57674	0.696856	1.9e-05	0.000110909	3.95503
ENSMUSG00000093387|Gm20732|lincRNA	0.863741	3.48624	0.000929124	0.00352956	2.45228
ENSMUSG00000097796|Gm16702|lincRNA	4.52155	2.48523	7.5e-18	2.79e-16	15.5542
ENSMUSG00000104509|Gm33994|lincRNA	3.87022	1.90738	1.08e-10	1.89e-09	8.7235
ENSMUSG00000093489|Gm20625|lincRNA	0.991376	-0.241743	0.626245	0.720182	0.142558
ENSMUSG00000090399|Gm38399|lincRNA	0.324997	4.81311	0.0460853	0.0946394	1.02393
ENSMUSG00000085345|Gm16064|lincRNA	3.38847	-0.241217	0.126249	0.203705	0.690998
ENSMUSG00000099597|Gm28933|lincRNA	-0.453972	9.74108	0.000179571	0.000814184	3.08928
ENSMUSG00000103827|Gm32950|lincRNA	1.63235	0.554013	0.123036	0.203705	0.690998
ENSMUSG00000097444|Gm10489|lincRNA	-0.870253	2.00292	0.0387798	0.0820607	1.08586
ENSMUSG00000100211|1700064M15Rik|lincRNA	4.13939	0.0120763	0.0161755	0.0389753	1.40921
ENSMUSG00000097637|4933417D19Rik|lincRNA	-0.402475	4.77313	0.0526086	0.10665	0.972037
ENSMUSG00000066057|Gm1976|lincRNA	0.471732	4.05819	0.0194424	0.0461439	1.33589
ENSMUSG00000097223|Gm2449|lincRNA	-0.865813	0.625949	0.244884	0.351622	0.453924
ENSMUSG00000085856|Gm12050|lincRNA	-5.95412	0.767887	2.59e-06	1.85e-05	4.73223
ENSMUSG00000104586|4921539H07Rik|lincRNA	5.78494	0.845837	2.59e-06	1.85e-05	4.73223
ENSMUSG00000108504|RP23-307M24.1|lincRNA	-1.00293	1.6353	0.00875619	0.0237695	1.62398
ENSMUSG00000100371|Gm29669|lincRNA	-1.39868	3.28645	7.77e-08	7.61e-07	6.11834
ENSMUSG00000087289|4933424M12Rik|lincRNA	-0.0332747	1.14589	1	1	0
ENSMUSG00000097660|Gm26762|lincRNA	0.0589163	7.21156	0.65538	0.746225	0.12713
ENSMUSG00000086987|Gm12484|lincRNA	1.27659	1.08189	0.0818118	0.149124	0.826453
ENSMUSG00000087319|Gm15907|lincRNA	-0.452664	2.95859	0.0482233	0.0985499	1.00634
ENSMUSG00000097262|4933416M07Rik|lincRNA	-0.138658	2.16001	0.572108	0.67574	0.170221
ENSMUSG00000100287|Gm28068|lincRNA	-0.0199872	4.52777	0.821537	0.890527	0.050353
ENSMUSG00000107622|Gm44205|lincRNA	1.2256	0.729676	0.149095	0.234584	0.629702
ENSMUSG00000101903|Gm29291|lincRNA	5.09019	0.438027	0.0002773	0.00118508	2.92625
ENSMUSG00000107946|Gm44066|lincRNA	-4.67299	0.08366	0.00818102	0.022352	1.65068
ENSMUSG00000104727|Gm42500|lincRNA	-3.35157	-0.335542	0.251248	0.35236	0.453014
ENSMUSG00000097354|2310001H17Rik|lincRNA	-0.661684	8.84499	7.44e-08	7.35e-07	6.13346
ENSMUSG00000097367|Gm26718|lincRNA	-0.896763	4.78964	3.05e-06	2.14e-05	4.67059
ENSMUSG00000074469|Gm15348|lincRNA	5.55077	3.71074	4.42e-44	1.4e-41	40.855
ENSMUSG00000091430|Platr19|lincRNA	1.50181	1.77518	0.000231636	0.00103176	2.98642
ENSMUSG00000090211|Gm16050|lincRNA	2.5061	1.32786	3.61e-05	0.000200477	3.69793
ENSMUSG00000097194|9330175E14Rik|lincRNA	1.13032	6.63999	1.32e-15	3.89e-14	13.4105
ENSMUSG00000102544|Gm5103|lincRNA	-0.456243	2.72285	0.0773555	0.143062	0.844474
ENSMUSG00000097667|Gm26764|lincRNA	0.879789	5.67162	1.99e-08	2.27e-07	6.64444
ENSMUSG00000106932|4930487D11Rik|lincRNA	-1.21892	-0.0804751	0.377075	0.49226	0.307806
ENSMUSG00000097334|2700012I20Rik|lincRNA	-0.00366634	3.57289	0.952389	1	0
ENSMUSG00000085171|D830026I12Rik|lincRNA	0.905301	1.06557	0.258281	0.361422	0.441985
ENSMUSG00000097468|2310010G23Rik|lincRNA	0.25616	1.13211	0.59384	0.69492	0.158065
ENSMUSG00000086136|Gm12718|lincRNA	-0.339493	0.0828277	1	1	0
ENSMUSG00000096950|Gm9530|lincRNA	0.794589	2.86729	0.00612049	0.0182174	1.73951
ENSMUSG00000097472|Gm26586|lincRNA	0.0403515	4.97579	0.904422	0.96793	0.0141559
ENSMUSG00000075020|E530001K10Rik|lincRNA	-5.45881	0.478007	7.24e-05	0.000367863	3.43431
ENSMUSG00000066170|E230001N04Rik|lincRNA	1.77979	6.34378	1.27e-33	1.6e-31	30.7946
ENSMUSG00000087179|Gm14230|lincRNA	1.02343	1.66375	0.0277114	0.0627101	1.20266
ENSMUSG00000097867|Lppos|lincRNA	-0.737848	7.05181	5.29e-08	5.32e-07	6.27381
ENSMUSG00000097401|Gm26744|lincRNA	-0.507401	6.40388	0.000201012	0.000904913	3.04339
ENSMUSG00000097842|9330104G04Rik|lincRNA	0.858917	4.16182	5.02e-05	0.000265798	3.57545
ENSMUSG00000102063|Gm28706|lincRNA	4.6253	0.210175	0.00414433	0.0130089	1.88576
ENSMUSG00000096979|Gm26880|lincRNA	0.357228	1.47244	0.444477	0.560024	0.251794
ENSMUSG00000107585|3300002P13Rik|lincRNA	4.13753	0.00732209	0.0161755	0.0389753	1.40921
ENSMUSG00000097770|Gm26776|lincRNA	-0.377073	2.28426	0.589339	0.690931	0.160566
ENSMUSG00000056771|Gm10010|lincRNA	-1.09652	2.25914	0.0244913	0.0561259	1.25084
ENSMUSG00000104077|Gm37027|lincRNA	0.326863	3.93281	0.157781	0.245339	0.610233
ENSMUSG00000097873|Gm26867|lincRNA	-0.542253	1.77326	0.178182	0.269726	0.569078
ENSMUSG00000100426|Gm4208|lincRNA	-0.807277	1.84979	0.113091	0.194906	0.710176
ENSMUSG00000109297|RP23-350G1.5|lincRNA	-0.121657	3.15735	0.470687	0.578639	0.237592
ENSMUSG00000085084|4930570G19Rik|lincRNA	0.814197	1.27218	0.21158	0.311219	0.506934
ENSMUSG00000097888|Gm26682|lincRNA	1.90687	0.35699	0.0678505	0.127157	0.89566
ENSMUSG00000074517|Gm10710|lincRNA	-2.92111	0.150003	0.0404745	0.0846285	1.07248
ENSMUSG00000097971|Gm26917|lincRNA	0.0941957	19.2642	0.424155	0.540883	0.266896
ENSMUSG00000103708|Gm33222|lincRNA	-5.82628	0.714927	2.59e-06	1.85e-05	4.73223
ENSMUSG00000097019|Gm26663|lincRNA	-0.670031	0.703094	0.510506	0.615125	0.211037
ENSMUSG00000086481|Gm11707|lincRNA	-0.180778	4.25293	0.60253	0.702489	0.15336
ENSMUSG00000097088|Gm26615|lincRNA	1.07496	3.61575	1.15e-05	7.04e-05	4.1526
ENSMUSG00000090936|Gm17705|lincRNA	2.08285	4.80448	8.4e-27	6.64e-25	24.1779
ENSMUSG00000086931|Gm14532|lincRNA	0.0550493	1.64813	1	1	0
ENSMUSG00000085496|4930517E11Rik|lincRNA	1.61659	0.502143	0.0957732	0.170638	0.767924
ENSMUSG00000097673|Gm26608|lincRNA	-0.389329	6.81366	0.00486441	0.015082	1.82154
ENSMUSG00000097823|Gm16701|lincRNA	-2.27617	1.29987	1.04e-05	6.49e-05	4.18803
ENSMUSG00000097005|4930598A11Rik|lincRNA	0.113066	2.85994	0.742708	0.821982	0.0851377
ENSMUSG00000097326|A330048O09Rik|lincRNA	4.47617	0.135994	0.00818102	0.022352	1.65068
ENSMUSG00000106554|Gm43419|lincRNA	3.01662	-0.338263	0.251248	0.35236	0.453014
ENSMUSG00000103400|Gm15853|lincRNA	0.174323	3.66988	0.423548	0.540654	0.267081
ENSMUSG00000085985|Gm11682|lincRNA	-3.73092	-0.240367	0.126249	0.203705	0.690998
ENSMUSG00000097125|Gm26885|lincRNA	0.881859	3.73684	0.000193713	0.000875166	3.05791
ENSMUSG00000096944|Gm26722|lincRNA	-0.051793	4.04971	0.886093	0.949117	0.0226803
ENSMUSG00000096988|A930029G22Rik|lincRNA	0.344349	1.88346	0.301827	0.40532	0.392202
ENSMUSG00000104212|Gm37986|lincRNA	-1.6447	1.85824	0.000144999	0.000676841	3.16951
ENSMUSG00000103983|Gm20045|lincRNA	0.156725	6.4758	0.253794	0.355537	0.449115
ENSMUSG00000096946|Fmr1os|lincRNA	-4.98668	0.230726	0.00106863	0.00394116	2.40438
ENSMUSG00000097729|2310015A10Rik|lincRNA	-0.151437	8.0152	0.231271	0.335117	0.474803
ENSMUSG00000105966|Gm43242|lincRNA	1.00988	0.485744	0.429377	0.545416	0.263272
ENSMUSG00000097065|A630075F10Rik|lincRNA	0.531166	1.33568	0.498527	0.608016	0.216085
ENSMUSG00000097908|4933404O12Rik|lincRNA	-0.774911	7.52464	4.73e-09	6.65e-08	7.17708
ENSMUSG00000087107|AI662270|lincRNA	0.952134	6.95247	2.02e-12	4.26e-11	10.3704
ENSMUSG00000105858|2310074N15Rik|lincRNA	-1.28791	0.360103	0.272035	0.374863	0.426127
ENSMUSG00000096984|Gm26523|lincRNA	5.65395	0.758699	9.77e-06	6.18e-05	4.20883
ENSMUSG00000096996|Gm26792|lincRNA	0.308649	5.05716	0.0794428	0.146494	0.834179
ENSMUSG00000086825|Gm15675|lincRNA	1.16727	8.04984	5.1e-20	2.58e-18	17.5886
ENSMUSG00000103965|Gm30173|lincRNA	-5.11978	0.296162	0.000543935	0.00215024	2.66751
ENSMUSG00000086368|Gm13830|lincRNA	0.310441	1.91381	0.44793	0.563252	0.249297
ENSMUSG00000086148|Gm15271|lincRNA	0.530842	2.25168	0.234279	0.3387	0.470185
ENSMUSG00000097350|4732491K20Rik|lincRNA	-0.432422	4.43955	0.0216836	0.0505153	1.29658
ENSMUSG00000105276|Gm42691|lincRNA	1.99838	0.703062	0.0139613	0.0359695	1.44407
ENSMUSG00000087238|Gm12865|lincRNA	3.9123	-0.108318	0.0635425	0.120512	0.918971
ENSMUSG00000087172|Gm12153|lincRNA	5.49836	0.638982	7.24e-05	0.000367863	3.43431
ENSMUSG00000102144|4930429P21Rik|lincRNA	4.60509	0.163539	0.00818102	0.022352	1.65068
ENSMUSG00000097922|4930448N21Rik|lincRNA	-0.72854	3.68185	0.00295487	0.00988864	2.00486
ENSMUSG00000097365|C030034L19Rik|lincRNA	0.681636	2.7778	0.0396887	0.0836771	1.07739
ENSMUSG00000100396|Gm29367|lincRNA	-1.54247	0.742374	0.0210923	0.0493192	1.30698
ENSMUSG00000097163|BC051077|lincRNA	4.12982	-0.0108518	0.0320338	0.0697466	1.15648
ENSMUSG00000086954|4930583P06Rik|lincRNA	-0.195205	0.492031	0.792931	0.868448	0.0612559
ENSMUSG00000097494|4933406C10Rik|lincRNA	-1.46827	2.35316	9.4e-06	6e-05	4.22152
ENSMUSG00000096940|Gm4755|lincRNA	-0.2569	3.54662	0.431833	0.547364	0.261724
ENSMUSG00000031736|Crnde|lincRNA	-0.549376	1.6015	0.388612	0.504716	0.296953
ENSMUSG00000097051|Gm26836|lincRNA	0.166759	6.06159	0.2789	0.381827	0.418133
ENSMUSG00000084799|Ino80dos|lincRNA	0.25484	6.10392	0.0960651	0.170917	0.767213
ENSMUSG00000101655|2310040G24Rik|lincRNA	-0.490382	5.66802	0.00271149	0.00914677	2.03873
ENSMUSG00000085316|D330050G23Rik|lincRNA	0.951183	0.23903	0.511064	0.615125	0.211037
ENSMUSG00000097764|Gm26635|lincRNA	-0.853389	1.31572	0.324293	0.430012	0.36652
ENSMUSG00000096917|2500002B13Rik|lincRNA	-0.398468	5.06991	0.0146323	0.0370198	1.43157
ENSMUSG00000104000|Gm38335|lincRNA	3.9123	-0.108318	0.0635425	0.120512	0.918971
ENSMUSG00000097661|Gm26763|lincRNA	3.06954	2.29198	1.13e-10	1.97e-09	8.70663
ENSMUSG00000069554|I830134H01Rik|lincRNA	-4.03104	-0.150875	0.0635425	0.120512	0.918971
ENSMUSG00000096926|Gm26823|lincRNA	0.536898	6.09883	0.000224853	0.00100509	2.9978
ENSMUSG00000097645|Gm26863|lincRNA	-0.354399	0.482594	1	1	0
ENSMUSG00000087404|Gm11752|lincRNA	-1.15313	4.73352	1.76e-08	2.06e-07	6.68527
ENSMUSG00000109003|RP23-340E19.1|lincRNA	-1.01574	2.09179	0.004938	0.0151434	1.81978
ENSMUSG00000104675|Gm43689|lincRNA	-0.285452	1.45742	0.878614	0.942702	0.0256254
ENSMUSG00000085382|Gm13861|lincRNA	1.00502	0.924394	0.196926	0.292041	0.534556
ENSMUSG00000099622|Gm29188|lincRNA	3.3874	-0.243976	0.126249	0.203705	0.690998
ENSMUSG00000097691|9030616G12Rik|lincRNA	-1.07301	7.31465	1.85e-15	5.31e-14	13.275
ENSMUSG00000101588|Gm28265|lincRNA	-0.771466	2.70216	0.0131078	0.034118	1.46702
ENSMUSG00000104904|Gm43082|lincRNA	4.46097	0.100707	0.0161755	0.0389753	1.40921
ENSMUSG00000074256|Gm10655|lincRNA	-0.557313	0.491818	0.429377	0.545416	0.263272
ENSMUSG00000097869|C230021G24Rik|lincRNA	-0.81648	0.316804	0.347818	0.458322	0.338829
ENSMUSG00000108777|RP24-172H24.1|lincRNA	-0.371417	1.30309	0.617477	0.713993	0.146306
ENSMUSG00000097641|Gm26865|lincRNA	0.570706	4.05197	0.00625444	0.0184857	1.73316
ENSMUSG00000091985|Gm17354|lincRNA	-0.334165	7.08075	0.0122002	0.0320191	1.49459
ENSMUSG00000078607|1810010H24Rik|lincRNA	0.666387	6.58123	5.29e-07	4.29e-06	5.36799
ENSMUSG00000085840|Gm11261|lincRNA	1.57865	1.14527	0.00968994	0.026136	1.58276
ENSMUSG00000100775|Gm29107|lincRNA	-0.766689	2.73735	0.00494406	0.0151434	1.81978
ENSMUSG00000075325|Gm13582|lincRNA	0.0749672	2.03502	0.810847	0.881204	0.0549236
ENSMUSG00000085350|4930529I22Rik|lincRNA	4.11961	-0.034861	0.0635425	0.120512	0.918971
ENSMUSG00000097812|Gm26812|lincRNA	3.3874	-0.243976	0.126249	0.203705	0.690998
ENSMUSG00000097518|Gm26694|lincRNA	-0.724455	4.92739	4.34e-05	0.000232126	3.63428
ENSMUSG00000089794|Gm16337|lincRNA	1.1524	3.52519	6.61e-06	4.35e-05	4.36123
ENSMUSG00000108987|RP23-341H2.5|lincRNA	-3.73092	-0.240367	0.126249	0.203705	0.690998
ENSMUSG00000085975|Gm13572|lincRNA	1.16966	3.76751	1.17e-06	8.79e-06	5.0562
ENSMUSG00000104667|Gm4961|lincRNA	5.29465	0.580767	3.71e-05	0.000202224	3.69417
ENSMUSG00000097567|Gm26637|lincRNA	0.436905	3.18041	0.133761	0.213109	0.671399
ENSMUSG00000109473|RP23-366O14.4|lincRNA	-0.938974	6.14023	1.34e-09	1.99e-08	7.70071
ENSMUSG00000098202|B830012L14Rik|lincRNA	6.06924	1.04441	9.64e-08	8.96e-07	6.04749
ENSMUSG00000100635|Gm29157|lincRNA	2.17841	1.49035	0.000113489	0.000554297	3.25626
ENSMUSG00000097591|A330032B11Rik|lincRNA	-0.48135	4.27731	0.015998	0.0389753	1.40921
ENSMUSG00000097791|Gm17315|lincRNA	2.76184	1.45348	7.76e-06	5.03e-05	4.29828
ENSMUSG00000101378|Gm28086|lincRNA	-2.34865	1.49909	4.42e-05	0.000235119	3.62871
ENSMUSG00000097109|Gm26580|lincRNA	0.647674	1.87928	0.196333	0.292041	0.534556
ENSMUSG00000097381|A230087F16Rik|lincRNA	0.568755	1.99863	0.175135	0.267245	0.57309
ENSMUSG00000100987|Gm1627|lincRNA	0.247865	1.29836	0.627938	0.721473	0.14178
ENSMUSG00000097762|4732463B04Rik|lincRNA	-2.27031	7.94342	6.31e-63	7.98e-60	59.0978
ENSMUSG00000098061|Gm26945|lincRNA	2.4246	0.943782	0.00104166	0.00394116	2.40438
ENSMUSG00000092415|Gm20513|lincRNA	6.96392	1.72393	1.73e-12	3.7e-11	10.4315
ENSMUSG00000096921|Gm26822|lincRNA	6.40318	1.30347	5.37e-10	8.28e-09	8.08198
ENSMUSG00000042579|4632404H12Rik|lincRNA	-0.155121	7.54424	0.228588	0.333137	0.477376
ENSMUSG00000103115|Gm37584|lincRNA	-1.3318	2.0864	0.000565631	0.00222904	2.65188
ENSMUSG00000096983|2010015M23Rik|lincRNA	-1.0591	2.95739	0.000176979	0.000805319	3.09403
ENSMUSG00000107352|Gm43660|lincRNA	0.209046	6.36257	0.153577	0.240141	0.619533
ENSMUSG00000099338|2810030D12Rik|lincRNA	-0.443717	5.71107	0.00636442	0.0187529	1.72693
ENSMUSG00000097390|Gm26785|lincRNA	0.445995	5.33034	0.00790214	0.022352	1.65068
ENSMUSG00000097387|4930563E18Rik|lincRNA	-0.538072	1.70666	0.34166	0.452092	0.344774
ENSMUSG00000101585|1600010M07Rik|lincRNA	1.06532	3.8571	2.34e-06	1.7e-05	4.77017
ENSMUSG00000107516|Gm44244|lincRNA	-0.353172	5.57478	0.0556656	0.112129	0.950282
ENSMUSG00000098098|Bvht|lincRNA	0.653277	4.61911	0.000587385	0.00230044	2.63819
ENSMUSG00000097431|Gm26782|lincRNA	0.230168	6.29532	0.109002	0.189667	0.722008
ENSMUSG00000101211|Gm28818|lincRNA	-0.584261	5.15207	0.00126427	0.00460894	2.3364
ENSMUSG00000102202|Gm33280|lincRNA	0.82516	6.12103	1.27e-08	1.59e-07	6.79925
ENSMUSG00000108683|RP23-370I17.2|lincRNA	1.08629	1.94202	0.0105695	0.0281483	1.55055
ENSMUSG00000097476|Gm26583|lincRNA	0.707833	1.14099	0.452161	0.565202	0.247796
ENSMUSG00000109556|RP23-81F19.2|lincRNA	-1.10726	0.304987	0.392478	0.507652	0.294434
ENSMUSG00000060416|Gm839|lincRNA	0.156505	2.24783	0.383964	0.499193	0.301731
ENSMUSG00000097902|Gm26531|lincRNA	-1.12018	4.26708	2.02e-08	2.28e-07	6.64236
ENSMUSG00000106422|Gm42812|lincRNA	-1.01288	0.0873901	0.728369	0.810366	0.0913186
ENSMUSG00000099025|Gm27162|lincRNA	0.194196	0.230685	1	1	0
ENSMUSG00000086425|F730016J06Rik|lincRNA	3.61292	2.01344	6.72e-11	1.2e-09	8.92212
ENSMUSG00000079053|Gm14010|lincRNA	1.56628	3.07689	2.89e-07	2.51e-06	5.60072
ENSMUSG00000097259|Gm26766|lincRNA	-4.03428	-0.144217	0.0320338	0.0697466	1.15648
ENSMUSG00000085721|Gm12796|lincRNA	-0.184011	1.23054	1	1	0
ENSMUSG00000107096|Gm43597|lincRNA	-1.09812	7.28075	4.92e-17	1.56e-15	14.8076
ENSMUSG00000102158|Gm34342|lincRNA	-3.73352	-0.235024	0.0635425	0.120512	0.918971
ENSMUSG00000097230|Gm26853|lincRNA	0.275764	7.34612	0.0331389	0.071537	1.14547
ENSMUSG00000097781|9330136K24Rik|lincRNA	0.458348	4.21823	0.0389113	0.0821749	1.08526
ENSMUSG00000097537|2610020C07Rik|lincRNA	0.455599	5.4146	0.00914307	0.0247666	1.60613
ENSMUSG00000085421|4732490B19Rik|lincRNA	-0.353882	0.0619121	1	1	0
ENSMUSG00000097392|D930016D06Rik|lincRNA	0.383083	8.45433	0.00186684	0.0065965	2.18069
ENSMUSG00000090263|D730045A05Rik|lincRNA	-2.75277	1.80587	1.23e-08	1.55e-07	6.8087
ENSMUSG00000103170|Gm37170|lincRNA	-0.356478	0.0671078	0.728369	0.810366	0.0913186
ENSMUSG00000097805|Gm17473|lincRNA	-0.675089	1.08659	0.468904	0.577007	0.238819
ENSMUSG00000100824|Gm29375|lincRNA	-0.041041	2.47004	1	1	0
ENSMUSG00000097045|Gm26641|lincRNA	-2.52128	1.77127	1.26e-07	1.14e-06	5.94368
ENSMUSG00000101599|Gm20342|lincRNA	-0.157891	8.52404	0.199607	0.295672	0.529191
ENSMUSG00000052769|Gm9889|lincRNA	-1.01874	1.8267	0.019175	0.0455947	1.34109
ENSMUSG00000106507|Gm43056|lincRNA	0.748299	0.405061	0.585186	0.687251	0.162885
ENSMUSG00000097459|Gm26895|lincRNA	-1.51706	0.0183689	0.292325	0.396771	0.40146
ENSMUSG00000108822|RP23-465D7.3|lincRNA	-1.49041	5.77458	2.56e-19	1.08e-17	16.9669
ENSMUSG00000086782|E130102H24Rik|lincRNA	-0.387473	5.64199	0.0105276	0.0280959	1.55136
ENSMUSG00000062496|4930431F12Rik|lincRNA	3.01662	-0.338263	0.251248	0.35236	0.453014
ENSMUSG00000100666|1700007F19Rik|lincRNA	1.28371	3.40668	8.44e-07	6.55e-06	5.18392
ENSMUSG00000107961|Gm44036|lincRNA	0.315709	0.795005	0.510506	0.615125	0.211037
ENSMUSG00000086924|Gm11766|lincRNA	0.324455	5.10964	0.0649938	0.122529	0.91176
ENSMUSG00000097191|5730422E09Rik|lincRNA	0.653469	1.79087	0.142515	0.226485	0.644961
ENSMUSG00000097707|Gm26742|lincRNA	1.04839	5.71476	2.13e-11	4.01e-10	9.39656
ENSMUSG00000097343|9030407P20Rik|lincRNA	0.147515	4.42098	0.449083	0.564141	0.248612
ENSMUSG00000044387|2410080I02Rik|lincRNA	-3.59778	1.64491	5.08e-09	6.99e-08	7.15554
ENSMUSG00000107044|Gm43086|lincRNA	4.73588	0.223468	0.00818102	0.022352	1.65068
ENSMUSG00000106874|Gm20186|lincRNA	-0.13651	3.74306	0.740206	0.819931	0.0862229
ENSMUSG00000097229|Platr23|lincRNA	0.18434	0.184544	1	1	0
ENSMUSG00000097062|Gm17586|lincRNA	-0.207074	6.4228	0.1878	0.28015	0.552609
ENSMUSG00000097664|Gm26765|lincRNA	0.581439	4.00369	0.0149012	0.0376247	1.42453
ENSMUSG00000104835|Gm5547|lincRNA	1.32856	2.52338	0.000143774	0.000676111	3.16998
ENSMUSG00000104736|Gm43146|lincRNA	3.3874	-0.243976	0.126249	0.203705	0.690998
ENSMUSG00000097323|4930426I24Rik|lincRNA	3.08901	1.42044	2.06e-06	1.51e-05	4.82117
ENSMUSG00000097113|Gm19705|lincRNA	0.856165	2.85787	0.0100875	0.0270927	1.56715
ENSMUSG00000107388|Gm42788|lincRNA	-0.5676	1.89438	0.159064	0.24639	0.608376
ENSMUSG00000103451|Gm33973|lincRNA	2.68865	2.43846	4.77e-11	8.62e-10	9.06434
ENSMUSG00000108961|RP23-366O14.2|lincRNA	-0.903316	5.0626	2.99e-07	2.57e-06	5.58999
ENSMUSG00000104111|Gm37294|lincRNA	-1.28158	1.45182	0.0329201	0.0711862	1.1476
ENSMUSG00000074274|D930028M14Rik|lincRNA	-1.11417	0.269805	0.230831	0.335117	0.474803
ENSMUSG00000107785|Gm30304|lincRNA	0.0683551	4.92541	0.73556	0.81728	0.0876294
ENSMUSG00000101828|D130051D11Rik|lincRNA	0.688698	1.67374	0.159288	0.24639	0.608376
ENSMUSG00000108137|Gm44053|lincRNA	0.429075	4.78239	0.0242019	0.0555633	1.25521
ENSMUSG00000108118|Gm44201|lincRNA	4.32198	0.0850961	0.00818102	0.022352	1.65068
ENSMUSG00000086069|Gm13708|lincRNA	3.90513	3.28612	8.04e-26	5.35e-24	23.2716
ENSMUSG00000099375|Gm28187|lincRNA	2.44231	2.50983	1.39e-09	2.05e-08	7.68925
ENSMUSG00000107689|Gm44386|lincRNA	0.786679	1.43216	0.0820013	0.149254	0.826074
ENSMUSG00000100094|1810008I18Rik|lincRNA	-1.0284	10.2524	2.24e-17	7.88e-16	15.1036
ENSMUSG00000100975|Gm28875|lincRNA	-0.717766	5.16544	9.67e-05	0.000481405	3.31749
ENSMUSG00000097751|Gm26690|lincRNA	3.67733	-0.167727	0.126249	0.203705	0.690998
ENSMUSG00000097193|Gm26664|lincRNA	0.0501995	3.48964	0.803612	0.876886	0.0570567
ENSMUSG00000085085|1700086P04Rik|lincRNA	-0.813221	0.36462	0.585186	0.687251	0.162885
ENSMUSG00000098318|Lockd|lincRNA	1.58622	3.03427	5.34e-08	5.32e-07	6.27381
ENSMUSG00000097718|Gm26896|lincRNA	0.132919	3.93512	0.390321	0.506417	0.295492
ENSMUSG00000104846|Gm43020|lincRNA	-5.11435	0.285263	0.00106863	0.00394116	2.40438
ENSMUSG00000097410|Gm26668|lincRNA	0.0537234	3.94944	0.960104	1	0
ENSMUSG00000097300|Gm26835|lincRNA	0.499341	6.81585	0.000220182	0.000987695	3.00538
ENSMUSG00000101061|Platr1|lincRNA	5.9358	0.912857	1.34e-06	9.9e-06	5.0045
ENSMUSG00000084956|Gm16194|lincRNA	7.09109	1.74301	1.73e-12	3.7e-11	10.4315
ENSMUSG00000100717|1700120G07Rik|lincRNA	3.01662	-0.338263	0.251248	0.35236	0.453014
ENSMUSG00000056418|BC043934|lincRNA	1.25314	3.54375	6.18e-07	4.92e-06	5.30809
ENSMUSG00000104606|Gm43409|lincRNA	0.302161	4.30927	0.129624	0.207872	0.682203
ENSMUSG00000045075|Gm9796|lincRNA	-0.398233	2.56089	0.29719	0.401223	0.396615
ENSMUSG00000097336|Fendrr|lincRNA	-0.000881499	5.66523	0.773641	0.852079	0.0695199
ENSMUSG00000092090|Gm3294|lincRNA	0.0530419	0.991492	1	1	0
ENSMUSG00000106426|Gm36211|lincRNA	6.06364	1.03304	9.64e-08	8.96e-07	6.04749
ENSMUSG00000097838|C530050E15Rik|lincRNA	0.969587	5.06027	1.97e-08	2.26e-07	6.64547
ENSMUSG00000097322|A530083I20Rik|lincRNA	0.00405077	4.46841	0.937966	0.992079	0.00345356
ENSMUSG00000097285|Gm26683|lincRNA	-0.4559	3.29143	0.102489	0.179569	0.745768
ENSMUSG00000084894|Gm13834|lincRNA	0.0605723	4.20892	0.825126	0.893651	0.048832
ENSMUSG00000106547|B230303O12Rik|lincRNA	0.212326	2.83481	0.677176	0.767587	0.114872
ENSMUSG00000096991|Gm26789|lincRNA	0.597059	7.06387	9.15e-06	5.88e-05	4.23084
ENSMUSG00000101264|Gm28347|lincRNA	0.877453	3.00534	0.00136656	0.00493152	2.30702
ENSMUSG00000097725|4930593A02Rik|lincRNA	-1.55553	0.611536	0.0807033	0.148171	0.829237
ENSMUSG00000092539|Gm20468|lincRNA	-0.460505	1.03623	0.696062	0.781988	0.1068
ENSMUSG00000097827|5330439K02Rik|lincRNA	-1.33915	2.39323	0.000146587	0.00068174	3.16638
ENSMUSG00000078601|Gm12525|lincRNA	0.997972	0.827784	0.196926	0.292041	0.534556
ENSMUSG00000097243|Gm26908|lincRNA	-0.0191308	6.55384	0.960877	1	0
ENSMUSG00000097757|Gm17518|lincRNA	-0.84071	4.00029	0.000173749	0.000793473	3.10047
ENSMUSG00000097961|Gm27000|lincRNA	1.46091	1.46668	0.00656143	0.0192135	1.71639
ENSMUSG00000044471|Lncpint|lincRNA	-0.220058	8.4852	0.0730657	0.136124	0.866066
ENSMUSG00000089733|Gm15628|lincRNA	-0.0616859	4.02681	0.735875	0.81728	0.0876294
ENSMUSG00000045746|B230317F23Rik|lincRNA	0.19463	5.36552	0.243024	0.349347	0.456743
ENSMUSG00000087362|Gm13710|lincRNA	1.32017	3.82367	1.22e-08	1.55e-07	6.8087
ENSMUSG00000097013|Gm26710|lincRNA	0.754425	2.58006	0.0305218	0.0688237	1.16226
ENSMUSG00000106125|4930512P04Rik|lincRNA	-0.297149	2.61026	0.269184	0.373374	0.427856
ENSMUSG00000097766|5730420D15Rik|lincRNA	-1.99254	3.19944	2.65e-10	4.35e-09	8.36115
ENSMUSG00000097523|1700022N22Rik|lincRNA	0.322528	3.54026	0.181719	0.274313	0.561754
ENSMUSG00000108258|Gm43913|lincRNA	1.0938	0.0882177	0.292325	0.396771	0.40146
ENSMUSG00000108783|RP23-298C3.14|lincRNA	-1.46114	0.391304	0.0957732	0.170638	0.767924
ENSMUSG00000109170|RP23-245P16.2|lincRNA	0.396177	4.83265	0.0453397	0.0932611	1.0303
ENSMUSG00000106538|Gm42746|lincRNA	-0.0770429	6.0957	0.519762	0.624998	0.204121
ENSMUSG00000105699|Gm43703|lincRNA	3.92771	-0.0717782	0.0320338	0.0697466	1.15648
ENSMUSG00000097362|Gm26544|lincRNA	3.92771	-0.0717782	0.0320338	0.0697466	1.15648
ENSMUSG00000108288|Gm44202|lincRNA	-1.53408	2.83567	1.17e-06	8.79e-06	5.0562
ENSMUSG00000087357|Gm12498|lincRNA	0.886338	1.5371	0.129653	0.207872	0.682203
ENSMUSG00000097582|Gm26527|lincRNA	2.57696	3.0397	2.35e-15	6.35e-14	13.197
ENSMUSG00000105006|Gm9484|lincRNA	-1.03279	4.16658	5.37e-07	4.32e-06	5.36409
ENSMUSG00000085578|Gm11527|lincRNA	0.690954	0.651836	0.460513	0.570567	0.243693
ENSMUSG00000097727|F630040K05Rik|lincRNA	-0.861718	2.06478	0.0981388	0.173439	0.760853
ENSMUSG00000075511|1700001L05Rik|lincRNA	-0.673642	8.33929	1.22e-07	1.12e-06	5.9512
ENSMUSG00000092578|4930488B22Rik|lincRNA	-2.83682	-0.434494	0.500832	0.608016	0.216085
ENSMUSG00000108145|Gm44191|lincRNA	-0.800024	4.57962	0.000172773	0.000791878	3.10134
ENSMUSG00000107667|C530044C16Rik|lincRNA	3.3874	-0.243976	0.126249	0.203705	0.690998
ENSMUSG00000109361|RP24-286L23.3|lincRNA	-0.243685	2.64191	0.274582	0.377477	0.42311
ENSMUSG00000048106|4632415L05Rik|lincRNA	0.0506026	8.17379	0.652187	0.743934	0.128466
ENSMUSG00000102917|Gm37724|lincRNA	0.776938	2.53975	0.0172145	0.0412431	1.38465
ENSMUSG00000101237|Gm29464|lincRNA	-2.83682	-0.434494	0.500832	0.608016	0.216085
ENSMUSG00000097146|Gm4211|lincRNA	1.55389	0.769423	0.0447455	0.0924887	1.03391
ENSMUSG00000096573|1700009J07Rik|lincRNA	1.23624	1.92146	0.00203773	0.00716037	2.14506
ENSMUSG00000087575|Gm12976|lincRNA	0.964591	0.660303	0.149095	0.234584	0.629702
ENSMUSG00000097120|Gm26887|lincRNA	-4.28326	-0.0584535	0.0161755	0.0389753	1.40921
ENSMUSG00000100480|Gm29156|lincRNA	0.131095	3.0297	0.541157	0.644598	0.190711
ENSMUSG00000107736|Gm44148|lincRNA	-0.743797	2.26789	0.0310395	0.0697423	1.1565
ENSMUSG00000086006|Gm13293|lincRNA	3.3874	-0.243976	0.126249	0.203705	0.690998
ENSMUSG00000087268|Gm14486|lincRNA	-3.73352	-0.235024	0.0635425	0.120512	0.918971
ENSMUSG00000097779|4833407H14Rik|lincRNA	1.91608	3.51526	3.46e-12	7.18e-11	10.144
ENSMUSG00000097402|Gm17399|lincRNA	0.00511884	2.81759	0.933002	0.99014	0.00430321
ENSMUSG00000097376|Gm8705|lincRNA	-2.1639	0.217137	0.0225182	0.0521713	1.28257
ENSMUSG00000099825|1810012K16Rik|lincRNA	-0.713738	3.17084	0.014492	0.0368121	1.43401
ENSMUSG00000101731|3830432H09Rik|lincRNA	0.926394	1.5973	0.0277114	0.0627101	1.20266
ENSMUSG00000097815|Gm26809|lincRNA	0.439491	8.05277	0.000473373	0.00195054	2.70984
ENSMUSG00000085021|Gm12051|lincRNA	-3.73092	-0.240367	0.126249	0.203705	0.690998
ENSMUSG00000097160|A630072L19Rik|lincRNA	0.340756	2.98772	0.486135	0.595316	0.225253
ENSMUSG00000086256|Gm12052|lincRNA	1.77513	0.306445	0.1123	0.193805	0.712635
ENSMUSG00000048215|A630023P12Rik|lincRNA	1.3128	2.18679	0.00105157	0.00394116	2.40438
ENSMUSG00000106015|Gm42980|lincRNA	-0.70788	0.594712	0.633912	0.7257	0.139243
ENSMUSG00000097303|3110083C13Rik|lincRNA	0.881268	1.27678	0.0562207	0.113067	0.946664
ENSMUSG00000097151|Gm26514|lincRNA	0.761311	6.76444	2.6e-08	2.82e-07	6.54949
ENSMUSG00000097082|4933440J02Rik|lincRNA	-0.80691	3.27983	0.00317098	0.0104461	1.98105
ENSMUSG00000097702|Gm26739|lincRNA	-3.72796	-0.246298	0.126249	0.203705	0.690998
ENSMUSG00000097242|Gm16907|lincRNA	0.37666	7.70608	0.00304564	0.0101122	1.99516
ENSMUSG00000097374|Gm26874|lincRNA	0.920672	3.0462	0.000763635	0.00293617	2.53222
ENSMUSG00000109056|RP23-216D14.1|lincRNA	5.50079	0.644288	7.24e-05	0.000367863	3.43431
ENSMUSG00000097768|2310043M15Rik|lincRNA	0.537798	4.76344	0.00137822	0.00495297	2.30513
ENSMUSG00000044689|Gm13749|lincRNA	3.3874	-0.243976	0.126249	0.203705	0.690998
ENSMUSG00000100002|Gm29642|lincRNA	1.06781	2.10391	0.004938	0.0151434	1.81978
ENSMUSG00000107412|Gm20383|lincRNA	-4.97944	0.216384	0.00210279	0.00724432	2.14
ENSMUSG00000097507|Gm26538|lincRNA	0.384032	5.8018	0.0139025	0.0359645	1.44413
ENSMUSG00000105907|Gm34333|lincRNA	-1.75054	3.06912	1.63e-10	2.78e-09	8.55529
ENSMUSG00000100147|1700047M11Rik|lincRNA	0.736035	4.98907	2.08e-05	0.000118936	3.92469
ENSMUSG00000086928|Gm14210|lincRNA	0.803551	1.67336	0.0633397	0.120512	0.918971
ENSMUSG00000098234|Snhg6|lincRNA	-0.840522	7.42418	2.31e-10	3.84e-09	8.41597
ENSMUSG00000108311|RP23-32A8.8|lincRNA	0.181376	0.190186	1	1	0
ENSMUSG00000109149|RP23-331A21.6|lincRNA	-1.48789	2.76889	3.65e-07	3.05e-06	5.51514
ENSMUSG00000106659|Gm43095|lincRNA	-0.521635	3.02477	0.109513	0.190033	0.721171
ENSMUSG00000086013|Gm15706|lincRNA	-0.179273	3.62971	0.521179	0.626108	0.203351
ENSMUSG00000102762|4930403P22Rik|lincRNA	-0.393137	2.22794	0.449645	0.564287	0.2485
ENSMUSG00000097287|D130017N08Rik|lincRNA	0.404027	5.05387	0.0109612	0.0289477	1.53839
ENSMUSG00000085499|Gm15713|lincRNA	0.288283	6.4924	0.0453099	0.0932611	1.0303
ENSMUSG00000097429|Gm26520|lincRNA	1.18518	4.22948	3.85e-08	3.96e-07	6.40215
ENSMUSG00000097379|Gm26873|lincRNA	-0.457935	6.53398	0.00109835	0.00403898	2.39373
ENSMUSG00000099827|Gm29520|lincRNA	4.60509	0.163539	0.00818102	0.022352	1.65068
ENSMUSG00000097514|Gm17619|lincRNA	-2.08013	0.662391	0.00267337	0.00906652	2.04256
ENSMUSG00000097102|2310069G16Rik|lincRNA	-0.863767	3.76975	0.00269584	0.00911828	2.04009
ENSMUSG00000109323|RP23-84B11.2|lincRNA	0.462611	0.987757	0.239112	0.3449	0.462307
ENSMUSG00000085750|Gm14009|lincRNA	3.01662	-0.338263	0.251248	0.35236	0.453014
ENSMUSG00000021874|4933413J09Rik|lincRNA	0.895128	2.74023	0.0141119	0.0362838	1.44029
ENSMUSG00000085562|2610028E06Rik|lincRNA	-5.2378	0.3511	0.0002773	0.00118508	2.92625
ENSMUSG00000097348|Rmst|lincRNA	4.32092	0.0823956	0.00818102	0.022352	1.65068
ENSMUSG00000106981|Smim20|lincRNA	-0.994079	4.7259	4e-07	3.33e-06	5.47756
ENSMUSG00000104684|5430427N15Rik|lincRNA	0.532403	0.902892	0.218691	0.32019	0.494592
ENSMUSG00000097119|B230354K17Rik|lincRNA	-0.205165	8.41338	0.104422	0.182199	0.739454
ENSMUSG00000102084|Gm29638|lincRNA	1.0868	0.077433	0.455841	0.566443	0.246844
ENSMUSG00000097171|Gm17644|lincRNA	-3.35157	-0.335542	0.251248	0.35236	0.453014
ENSMUSG00000087543|Gm16576|lincRNA	-0.310187	6.24035	0.0354237	0.0759508	1.11947
ENSMUSG00000084792|1700056N10Rik|lincRNA	0.269318	5.15891	0.102323	0.179527	0.74587
ENSMUSG00000026729|4930562F07Rik|lincRNA	0.211182	3.37477	0.472251	0.579998	0.236574
ENSMUSG00000097180|2700038G22Rik|lincRNA	-0.736648	3.43345	0.00313206	0.0103448	1.98528
ENSMUSG00000108723|RP23-324J22.6|lincRNA	-0.904377	1.23941	0.119588	0.203705	0.690998
ENSMUSG00000097000|Gm17435|lincRNA	0.260826	5.76984	0.0989488	0.174332	0.758623
ENSMUSG00000104781|Gm43303|lincRNA	3.9123	-0.108318	0.0635425	0.120512	0.918971
ENSMUSG00000054944|5330416C01Rik|lincRNA	-3.72796	-0.246298	0.126249	0.203705	0.690998
ENSMUSG00000097847|4930478K11Rik|lincRNA	0.354432	1.47844	0.637642	0.728652	0.13748
ENSMUSG00000097632|4930552P12Rik|lincRNA	1.35186	2.38201	0.000163658	0.000752827	3.1233
ENSMUSG00000085411|Gm14319|lincRNA	0.362992	3.65142	0.149061	0.234584	0.629702
ENSMUSG00000097519|4930558J18Rik|lincRNA	-0.141915	1.02204	1	1	0
ENSMUSG00000085250|Gm15234|lincRNA	-1.26491	2.26888	0.00110471	0.0040506	2.39248
ENSMUSG00000084806|Gm15232|lincRNA	3.00883	1.86377	1.23e-08	1.55e-07	6.8087
ENSMUSG00000086547|Gm11755|lincRNA	5.18589	0.488535	0.0002773	0.00118508	2.92625
ENSMUSG00000101224|Gm28209|lincRNA	4.31377	0.0657283	0.0161755	0.0389753	1.40921
ENSMUSG00000097413|A830052D11Rik|lincRNA	-0.491796	3.44646	0.113559	0.195446	0.708974
ENSMUSG00000107133|Gm42787|lincRNA	4.11961	-0.034861	0.0635425	0.120512	0.918971
ENSMUSG00000106069|Gm6135|lincRNA	-0.296079	7.62704	0.0351511	0.0754944	1.12209
ENSMUSG00000107043|Gm42849|lincRNA	0.35386	0.978151	1	1	0
ENSMUSG00000098008|A930001A20Rik|lincRNA	-0.00119773	0.5744	0.806189	0.878405	0.056305
ENSMUSG00000108657|RP23-435E16.1|lincRNA	-1.18861	3.2866	9.47e-05	0.000475544	3.32281
ENSMUSG00000087265|Gm12349|lincRNA	-3.73352	-0.235024	0.0635425	0.120512	0.918971
ENSMUSG00000097424|1700030M09Rik|lincRNA	-1.10798	0.74962	0.196926	0.292041	0.534556
ENSMUSG00000086887|1700060C16Rik|lincRNA	1.26557	0.614753	0.0807033	0.148171	0.829237
ENSMUSG00000073430|Gm10505|lincRNA	0.325472	0.818046	0.531	0.634328	0.197686
ENSMUSG00000105769|Gm43351|lincRNA	-0.611255	0.8947	0.295027	0.399155	0.398859
ENSMUSG00000107355|AI839979|lincRNA	0.754696	3.26002	0.0157922	0.0389753	1.40921
ENSMUSG00000096976|Gm26882|lincRNA	0.59617	2.98715	0.0614025	0.120512	0.918971
ENSMUSG00000108980|RP23-213H1.2|lincRNA	0.844776	1.03283	0.177764	0.269726	0.569078
ENSMUSG00000101514|Gm5524|lincRNA	-0.427798	9.17156	0.000514073	0.002091	2.67965
ENSMUSG00000108206|Gm44427|lincRNA	-2.36194	0.819369	0.000276204	0.00118508	2.92625
ENSMUSG00000102545|6430573P05Rik|lincRNA	-0.225417	3.53197	0.361376	0.474705	0.323577
ENSMUSG00000099384|1700110C19Rik|lincRNA	-0.463217	2.49397	0.098168	0.173439	0.760853
ENSMUSG00000097903|Gm26679|lincRNA	0.631523	5.52469	6.67e-05	0.000345788	3.46119
ENSMUSG00000097445|Gm26631|lincRNA	0.298912	5.8872	0.0453404	0.0932611	1.0303
ENSMUSG00000100395|Gm28448|lincRNA	-4.27938	-0.0664184	0.0320338	0.0697466	1.15648
ENSMUSG00000097617|Gm10687|lincRNA	0.10351	4.1095	0.545481	0.649138	0.187663
ENSMUSG00000097043|Gm10556|lincRNA	3.68384	-0.151932	0.0635425	0.120512	0.918971
ENSMUSG00000097027|Gm26559|lincRNA	-0.809083	0.356455	0.585186	0.687251	0.162885
ENSMUSG00000104753|Gm43253|lincRNA	0.255677	1.91652	0.800477	0.875198	0.0578938
ENSMUSG00000104340|Gm10522|lincRNA	-1.21595	-0.0863045	0.377075	0.49226	0.307806
ENSMUSG00000084969|Gm11205|lincRNA	-0.262142	1.02425	1	1	0
ENSMUSG00000086308|G630016G05Rik|lincRNA	2.24165	0.513603	0.0238723	0.0549063	1.26038
ENSMUSG00000087308|Gm16195|lincRNA	4.11961	-0.034861	0.0635425	0.120512	0.918971
ENSMUSG00000097423|Gm26522|lincRNA	1.49243	7.57509	4.36e-30	3.94e-28	27.4043
ENSMUSG00000097747|Gm26534|lincRNA	0.917603	2.64407	0.00257515	0.00875689	2.05765
ENSMUSG00000086328|2700033N17Rik|lincRNA	-0.274014	2.31694	0.676889	0.767587	0.114872
ENSMUSG00000105516|Gm43536|lincRNA	4.88066	0.337903	0.00106863	0.00394116	2.40438
ENSMUSG00000107287|Gm43458|lincRNA	-0.334945	-0.0691003	1	1	0
ENSMUSG00000085249|Gm12847|lincRNA	0.528948	3.08063	0.0607844	0.120512	0.918971
ENSMUSG00000100465|Gm29264|lincRNA	5.19087	0.499721	0.00014159	0.000670831	3.17339
ENSMUSG00000086859|Snhg20|lincRNA	-0.0149435	6.78579	0.927676	0.986973	0.00569491
ENSMUSG00000097033|Gm26819|lincRNA	0.140917	6.93689	0.300399	0.404691	0.392876
ENSMUSG00000013562|4833413E03Rik|lincRNA	1.63238	1.77934	0.000512745	0.002091	2.67965
ENSMUSG00000048824|Gm568|lincRNA	4.60509	0.163539	0.00818102	0.022352	1.65068
ENSMUSG00000098206|A430106G13Rik|lincRNA	1.68068	2.04554	5.8e-05	0.000304284	3.51672
ENSMUSG00000097501|Gm26536|lincRNA	-0.265621	3.33598	0.231058	0.335117	0.474803
ENSMUSG00000097788|Gm16596|lincRNA	2.64067	1.5949	9.68e-07	7.38e-06	5.13219
ENSMUSG00000096938|9530052E02Rik|lincRNA	-3.35352	-0.331523	0.251248	0.35236	0.453014
ENSMUSG00000097257|Gm26768|lincRNA	1.19942	3.22303	1.05e-05	6.56e-05	4.18333
ENSMUSG00000103517|Gm37432|lincRNA	4.12982	-0.0108518	0.0320338	0.0697466	1.15648
ENSMUSG00000074783|AU019990|lincRNA	-0.847251	1.49952	0.129653	0.207872	0.682203
ENSMUSG00000106139|Gm43194|lincRNA	0.351628	3.10911	0.183045	0.27533	0.560147
ENSMUSG00000040467|4921522P10Rik|lincRNA	0.317803	4.15677	0.174504	0.266604	0.574134
ENSMUSG00000107730|Gm44238|lincRNA	4.46855	0.118285	0.0161755	0.0389753	1.40921
ENSMUSG00000097128|Gm26884|lincRNA	0.0478241	3.71669	0.91103	0.972173	0.0122564
ENSMUSG00000100367|Gm29336|lincRNA	-0.533595	0.528012	1	1	0
ENSMUSG00000100680|1810044D09Rik|lincRNA	-0.977044	4.4045	2.77e-06	1.97e-05	4.70577
ENSMUSG00000087318|Gm12114|lincRNA	-0.919593	0.503571	0.307797	0.412461	0.384617
ENSMUSG00000097182|A830009L08Rik|lincRNA	0.179679	0.713907	1	1	0
ENSMUSG00000084904|Gm14827|lincRNA	-1.07637	1.25657	0.131891	0.210659	0.67642
ENSMUSG00000087540|Gm11412|lincRNA	-0.0347591	0.540181	1	1	0
ENSMUSG00000108621|Gm37494|lincRNA	-0.0911158	11.1421	0.443937	0.5599	0.251889
ENSMUSG00000105851|9130604C24Rik|lincRNA	0.0190675	2.94015	0.936684	0.992079	0.00345356
ENSMUSG00000056716|Gm5420|lincRNA	-5.549	0.519659	7.24e-05	0.000367863	3.43431
ENSMUSG00000097694|G730013B05Rik|lincRNA	1.25276	3.93036	2.44e-08	2.7e-07	6.56796
ENSMUSG00000085017|Gm13412|lincRNA	-6.27511	0.991587	2.61e-08	2.82e-07	6.54949
ENSMUSG00000103328|Gm37406|lincRNA	3.38847	-0.241217	0.126249	0.203705	0.690998
ENSMUSG00000091021|Gm17300|lincRNA	-0.0548444	8.1783	0.68745	0.77645	0.109886
ENSMUSG00000097140|Gm26779|lincRNA	0.279605	2.94611	0.301258	0.404985	0.392561
ENSMUSG00000085912|Trp53cor1|lincRNA	7.35098	1.99919	1.3e-15	3.89e-14	13.4105
ENSMUSG00000097887|Gm26542|lincRNA	-0.340082	5.45382	0.0383381	0.081372	1.08953
ENSMUSG00000097222|1010001N08Rik|lincRNA	-0.501644	5.31062	0.00393274	0.012789	1.89316
ENSMUSG00000097412|1810014B01Rik|lincRNA	-0.0711509	6.68711	0.613019	0.710137	0.148658
ENSMUSG00000054510|Gm14461|lincRNA	3.38847	-0.241217	0.126249	0.203705	0.690998
ENSMUSG00000101007|Gm29541|lincRNA	0.973564	0.781531	0.366846	0.48139	0.317503
ENSMUSG00000097138|Gm26625|lincRNA	1.05177	3.81359	1.09e-05	6.72e-05	4.17248
ENSMUSG00000100237|Gm28644|lincRNA	-1.0657	1.72757	0.0197943	0.0467161	1.33053
ENSMUSG00000103349|Gm36888|lincRNA	-1.36823	1.15412	0.00637452	0.0187529	1.72693
ENSMUSG00000097364|Gm26719|lincRNA	-0.203421	6.02799	0.180142	0.272258	0.56502
ENSMUSG00000106980|Gm43690|lincRNA	-0.243822	4.27181	0.34531	0.456445	0.340612
ENSMUSG00000085359|Gm12336|lincRNA	-0.840049	0.626232	0.633912	0.7257	0.139243
ENSMUSG00000071567|A830039N20Rik|lincRNA	-0.372792	0.909978	0.683396	0.772916	0.111868
ENSMUSG00000097047|1110020A21Rik|lincRNA	-1.2838	3.7934	1.37e-08	1.67e-07	6.77794
ENSMUSG00000101370|Gm29139|lincRNA	-4.03428	-0.144217	0.0320338	0.0697466	1.15648
ENSMUSG00000096919|Gm26775|lincRNA	0.134439	2.84405	0.868393	0.934908	0.0292311
ENSMUSG00000054488|Gm9946|lincRNA	0.129484	3.48093	0.803612	0.876886	0.0570567
ENSMUSG00000096971|4930556M19Rik|lincRNA	-0.39651	7.3088	0.00240704	0.00822948	2.08463
ENSMUSG00000106492|Gm29707|lincRNA	1.12775	1.883	0.0142774	0.0364866	1.43787
ENSMUSG00000101176|Gm29095|lincRNA	-1.33182	0.976146	0.0818118	0.149124	0.826453
ENSMUSG00000097422|Gm26521|lincRNA	0.327823	1.93228	0.619724	0.714831	0.145796
ENSMUSG00000085833|Gm13003|lincRNA	-1.29258	0.369458	0.272035	0.374863	0.426127
ENSMUSG00000092349|Platr17|lincRNA	-0.113215	2.73769	0.930949	0.988792	0.00489526
ENSMUSG00000106501|Gm42711|lincRNA	6.30898	1.22252	3.72e-09	5.29e-08	7.27695
ENSMUSG00000086474|9130204K15Rik|lincRNA	1.1421	0.56168	0.216167	0.31723	0.498626
ENSMUSG00000100837|1700063D05Rik|lincRNA	-0.219249	1.6344	1	1	0
ENSMUSG00000097616|1110019D14Rik|lincRNA	-0.346803	5.64366	0.0250932	0.0572976	1.24186
ENSMUSG00000097357|Gm16793|lincRNA	-0.832917	5.67024	4.69e-07	3.83e-06	5.41706
ENSMUSG00000109125|RP24-267C3.3|lincRNA	0.300389	0.76487	1	1	0
ENSMUSG00000097219|Gm26551|lincRNA	0.0173886	2.96113	0.937249	0.992079	0.00345356
ENSMUSG00000097035|Gm26692|lincRNA	0.81987	1.77559	0.0760973	0.140941	0.850961
ENSMUSG00000078891|Gm11008|lincRNA	-0.729645	5.11752	3.44e-05	0.000192426	3.71574
ENSMUSG00000087390|Gm7598|lincRNA	0.235176	2.08645	0.487271	0.595554	0.225079
ENSMUSG00000107728|Gm43949|lincRNA	0.0802869	4.15209	0.439048	0.554841	0.255832
ENSMUSG00000098041|Gm26981|lincRNA	0.402544	7.57595	0.0017678	0.00628164	2.20193
ENSMUSG00000097356|Gm26774|lincRNA	0.404009	0.295779	0.776638	0.852079	0.0695199
ENSMUSG00000055370|Gm9968|lincRNA	0.10444	7.7542	0.451017	0.565202	0.247796
ENSMUSG00000099564|Gm28729|lincRNA	3.92771	-0.0717782	0.0320338	0.0697466	1.15648
ENSMUSG00000097272|Gm26649|lincRNA	-0.342357	0.0761365	1	1	0
ENSMUSG00000086437|Gm13021|lincRNA	1.61846	1.81469	0.00129444	0.00470537	2.32741
ENSMUSG00000060149|BC002059|lincRNA	-0.214474	6.34404	0.151198	0.237008	0.625237
ENSMUSG00000097693|4930471M09Rik|lincRNA	0.833851	1.16393	0.1071	0.186614	0.729057
ENSMUSG00000054135|A430110L20Rik|lincRNA	-0.090613	5.24058	0.602492	0.702489	0.15336
ENSMUSG00000097283|Gm26686|lincRNA	0.73568	0.38224	0.776638	0.852079	0.0695199
ENSMUSG00000097246|Gm26890|lincRNA	0.203293	5.42383	0.193964	0.289004	0.539097
ENSMUSG00000042360|4930433N12Rik|lincRNA	3.38847	-0.241217	0.126249	0.203705	0.690998
ENSMUSG00000107985|Gm44160|lincRNA	5.43319	0.616958	7.24e-05	0.000367863	3.43431
ENSMUSG00000086212|Mkln1os|lincRNA	-0.706077	5.5062	5.13e-06	3.49e-05	4.45753
ENSMUSG00000085772|D630024D03Rik|lincRNA	-1.14515	3.54171	5.24e-06	3.54e-05	4.45095
ENSMUSG00000097695|Gm26905|lincRNA	0.487525	2.97296	0.116146	0.199625	0.699785
ENSMUSG00000097080|1700086O06Rik|lincRNA	-0.226164	5.49471	0.210851	0.31087	0.507421
ENSMUSG00000099707|Gm8883|lincRNA	-0.684418	8.71714	3.65e-08	3.82e-07	6.41842
ENSMUSG00000086855|Gm13844|lincRNA	-0.352867	2.68411	0.285136	0.388264	0.410873
ENSMUSG00000044522|A730020M07Rik|lincRNA	0.138994	1.14989	0.726851	0.810103	0.0914599
ENSMUSG00000097347|Gm17275|lincRNA	-0.255484	7.38082	0.043883	0.0911009	1.04048
ENSMUSG00000096965|3300005D01Rik|lincRNA	2.64066	2.13202	2.49e-09	3.58e-08	7.44614
ENSMUSG00000097631|Gm2716|lincRNA	3.01662	-0.338263	0.251248	0.35236	0.453014
ENSMUSG00000096960|A230028O05Rik|lincRNA	0.610602	2.28329	0.0692997	0.129489	0.887767
ENSMUSG00000086666|Gm12249|lincRNA	3.9123	-0.108318	0.0635425	0.120512	0.918971
ENSMUSG00000097619|4833422M21Rik|lincRNA	0.951183	0.23903	0.511064	0.615125	0.211037
ENSMUSG00000097460|Gm26734|lincRNA	-0.685639	2.88949	0.00717038	0.0207564	1.68285
ENSMUSG00000053957|Gm12474|lincRNA	2.44248	1.87548	1.56e-07	1.37e-06	5.86307
ENSMUSG00000085433|Gm16001|lincRNA	0.721735	4.18648	0.000259673	0.00114856	2.93985
ENSMUSG00000074863|Platr25|lincRNA	1.69358	2.89402	4.14e-07	3.43e-06	5.46532
ENSMUSG00000097397|Gm16861|lincRNA	0.36178	4.9768	0.0333558	0.0717757	1.14402
ENSMUSG00000108546|RP24-63G4.13|lincRNA	-0.937374	2.38091	0.0142032	0.0364442	1.43837
ENSMUSG00000107193|Gm43700|lincRNA	-4.27938	-0.0664184	0.0320338	0.0697466	1.15648
ENSMUSG00000085591|Gm13479|lincRNA	-0.895863	0.235057	0.552545	0.655079	0.183707
ENSMUSG00000097208|Gm26698|lincRNA	0.198045	3.66535	0.275884	0.378517	0.421914
ENSMUSG00000087648|E130018N17Rik|lincRNA	-0.705039	0.550394	0.611746	0.709311	0.149163
ENSMUSG00000097331|F420014N23Rik|lincRNA	0.625169	3.82411	0.00780183	0.0222784	1.65212
ENSMUSG00000086154|Gm16196|lincRNA	-0.714299	0.0108747	1	1	0
ENSMUSG00000098178|Gm42418|lincRNA	0.2544	16.7303	0.0309946	0.0697423	1.1565
ENSMUSG00000101595|Gm29395|lincRNA	-0.206333	0.727059	1	1	0
ENSMUSG00000105345|BC030343|lincRNA	-0.769928	3.69216	0.00213663	0.00732477	2.13521
ENSMUSG00000097712|Gm10532|lincRNA	-0.732493	5.18937	1.66e-05	9.93e-05	4.003
ENSMUSG00000086658|Gm14260|lincRNA	-3.35352	-0.331523	0.251248	0.35236	0.453014
ENSMUSG00000085237|Gm15406|lincRNA	-0.267708	0.966096	0.696062	0.781988	0.1068
ENSMUSG00000097934|6720483E21Rik|lincRNA	-3.72796	-0.246298	0.126249	0.203705	0.690998
ENSMUSG00000099422|Gm4275|lincRNA	0.148963	1.93598	0.804101	0.876886	0.0570567
ENSMUSG00000109550|RP23-218E6.1|lincRNA	-1.73948	0.502088	0.037396	0.0796396	1.09887
ENSMUSG00000091864|Gm17102|lincRNA	-0.377753	2.61989	0.410197	0.526801	0.278353
ENSMUSG00000085976|Gm13816|lincRNA	0.423938	0.849109	0.531	0.634328	0.197686
ENSMUSG00000096981|Gm16845|lincRNA	-0.704254	5.08606	4.35e-05	0.000232126	3.63428
ENSMUSG00000046413|Irx3os|lincRNA	-4.49159	0.0144362	0.00818102	0.022352	1.65068
ENSMUSG00000098001|Gm27048|lincRNA	1.59814	1.11512	0.0400075	0.0842088	1.07464
ENSMUSG00000101722|Gm29125|lincRNA	5.33692	0.534245	0.0002773	0.00118508	2.92625
ENSMUSG00000097312|Gm26870|lincRNA	-0.0544274	0.926629	0.683396	0.772916	0.111868
ENSMUSG00000055494|Gm14168|lincRNA	-0.535	2.04847	0.292962	0.39721	0.40098
ENSMUSG00000099669|Gm29012|lincRNA	-2.18973	2.01436	3.63e-06	2.53e-05	4.59756
ENSMUSG00000109441|RP23-414I24.10|lincRNA	3.91999	-0.0901232	0.0635425	0.120512	0.918971
ENSMUSG00000086632|1700112J05Rik|lincRNA	4.60509	0.163539	0.00818102	0.022352	1.65068
ENSMUSG00000087272|Gm15409|lincRNA	0.484384	2.12156	0.170723	0.262093	0.581544
ENSMUSG00000107451|Gm44421|lincRNA	-0.325031	6.89206	0.0248671	0.056884	1.24501
ENSMUSG00000097662|Gm2093|lincRNA	0.295344	1.97017	0.276392	0.378804	0.421586
ENSMUSG00000097731|2700016F22Rik|lincRNA	0.371207	4.24336	0.0547379	0.110436	0.956889
ENSMUSG00000084923|Gm15611|lincRNA	-2.09339	4.94196	1.57e-32	1.8e-30	29.7438
ENSMUSG00000097165|2210008F06Rik|lincRNA	-5.55792	0.537348	3.71e-05	0.000202224	3.69417
ENSMUSG00000103640|Gm31406|lincRNA	4.32092	0.0823956	0.00818102	0.022352	1.65068
ENSMUSG00000097115|1810019N24Rik|lincRNA	-0.133835	1.70056	1	1	0
ENSMUSG00000109161|RP23-340E19.2|lincRNA	5.35042	0.564377	0.00014159	0.000670831	3.17339
ENSMUSG00000098045|Gm26979|lincRNA	-0.533735	0.614951	0.460513	0.570567	0.243693
ENSMUSG00000097289|2010300F17Rik|lincRNA	1.54324	3.05974	1.28e-07	1.15e-06	5.94084
ENSMUSG00000097577|6230400D17Rik|lincRNA	-0.09764	5.40975	0.434146	0.549745	0.259839
ENSMUSG00000097709|2810429I04Rik|lincRNA	6.10378	1.04765	9.64e-08	8.96e-07	6.04749
ENSMUSG00000075591|Gm10874|lincRNA	-0.127016	5.15355	0.460065	0.570567	0.243693
ENSMUSG00000096954|Gdap10|lincRNA	0.504145	10.1709	2.77e-05	0.000157247	3.80342
ENSMUSG00000109532|RP24-362L9.2|lincRNA	-3.73092	-0.240367	0.126249	0.203705	0.690998
ENSMUSG00000097789|Gm2115|lincRNA	-0.564734	6.0783	8.8e-05	0.000443635	3.35297
ENSMUSG00000098747|Gm27216|lincRNA	-0.471824	8.8092	0.000142687	0.000673504	3.17166
ENSMUSG00000084918|Gm12708|lincRNA	0.391653	0.244239	1	1	0
ENSMUSG00000109141|RP23-310J6.2|lincRNA	0.719207	2.01166	0.092393	0.166218	0.779321
ENSMUSG00000097479|Gm26582|lincRNA	0.0773846	5.57159	0.664121	0.755498	0.121767
ENSMUSG00000097345|AA543186|lincRNA	-0.362924	3.42273	0.178254	0.269726	0.569078
ENSMUSG00000097108|Gm26581|lincRNA	1.69974	4.82039	2.48e-19	1.08e-17	16.9669
ENSMUSG00000097002|Gm2670|lincRNA	6.82	1.54393	2.24e-10	3.78e-09	8.42201
ENSMUSG00000087254|2310005A03Rik|lincRNA	-0.831605	2.75516	0.0151536	0.0381858	1.4181
ENSMUSG00000094707|A830019P07Rik|lincRNA	0.0117828	1.16955	1	1	0
ENSMUSG00000097067|Gm26743|lincRNA	1.8902	2.83982	8.92e-08	8.68e-07	6.06172
ENSMUSG00000086899|1600002D24Rik|lincRNA	3.68384	-0.151932	0.0635425	0.120512	0.918971
ENSMUSG00000097558|Gm26902|lincRNA	-0.551227	0.522274	0.611746	0.709311	0.149163
ENSMUSG00000085654|Gm12536|lincRNA	-0.131181	1.01723	0.848274	0.915586	0.0383008
ENSMUSG00000037735|2810032G03Rik|lincRNA	4.61264	0.180923	0.00818102	0.022352	1.65068
ENSMUSG00000072592|Gm10373|lincRNA	4.96593	0.335594	0.00210279	0.00724432	2.14
ENSMUSG00000087360|Gm15104|lincRNA	4.11961	-0.034861	0.0635425	0.120512	0.918971
ENSMUSG00000107726|Gm44037|lincRNA	1.901	2.81099	7.68e-09	1.04e-07	6.98118
ENSMUSG00000096937|Gm10825|lincRNA	0.790893	3.7462	0.00166049	0.00591695	2.2279
ENSMUSG00000102893|Gm37855|lincRNA	0.19856	3.22119	0.439865	0.555318	0.255458
ENSMUSG00000085287|4833418N02Rik|lincRNA	-0.319483	6.50545	0.0229358	0.0530012	1.27571
ENSMUSG00000086109|Gm13391|lincRNA	6.20368	1.12468	2.61e-08	2.82e-07	6.54949
ENSMUSG00000084854|Gm12678|lincRNA	3.38847	-0.241217	0.126249	0.203705	0.690998
ENSMUSG00000071721|1700010D01Rik|lincRNA	-2.83682	-0.434494	0.500832	0.608016	0.216085
ENSMUSG00000074388|Gm5544|lincRNA	0.737827	1.49757	0.0907494	0.16353	0.786403
ENSMUSG00000097026|Gm26786|lincRNA	1.09991	6.57416	1.36e-14	3.44e-13	12.4629
ENSMUSG00000100306|Gm29362|lincRNA	-0.356113	0.34413	0.776638	0.852079	0.0695199
ENSMUSG00000097164|Cep83os|lincRNA	0.172057	7.03814	0.158341	0.245769	0.609473
ENSMUSG00000105797|Gm42649|lincRNA	-4.27497	-0.0752171	0.0320338	0.0697466	1.15648
ENSMUSG00000097015|Gm26705|lincRNA	-3.35157	-0.335542	0.251248	0.35236	0.453014
ENSMUSG00000075010|AW112010|lincRNA	0.626919	11.7829	1.34e-07	1.19e-06	5.92462
ENSMUSG00000097159|Gm26517|lincRNA	1.90197	2.57507	1.02e-07	9.46e-07	6.02425
ENSMUSG00000070342|Gm10287|lincRNA	-3.35157	-0.335542	0.251248	0.35236	0.453014
ENSMUSG00000101517|4732465J04Rik|lincRNA	-0.843052	9.5493	4.36e-12	8.89e-11	10.0511
ENSMUSG00000097008|Gm26860|lincRNA	0.258976	5.9386	0.097609	0.173177	0.761509
ENSMUSG00000100029|Gm29440|lincRNA	0.312208	0.790396	0.82667	0.894558	0.0483916
ENSMUSG00000107241|Gm43129|lincRNA	-0.4887	0.888765	0.531	0.634328	0.197686
ENSMUSG00000097569|Gm26640|lincRNA	-0.346121	0.0911876	1	1	0
ENSMUSG00000097831|4930540M05Rik|lincRNA	-1.45296	1.68161	0.00210744	0.00724432	2.14
ENSMUSG00000097069|Gm16998|lincRNA	-0.170527	2.90584	0.628868	0.721886	0.141531
ENSMUSG00000109244|RP24-330M21.1|lincRNA	-0.302598	6.76257	0.0214302	0.0500169	1.30088
ENSMUSG00000105361|AY036118|lincRNA	0.784012	0.219882	0.347818	0.458322	0.338829
ENSMUSG00000096932|5033403F01Rik|lincRNA	-0.462485	2.39161	0.124656	0.203705	0.690998
ENSMUSG00000084797|Gm14321|lincRNA	0.983859	3.25906	0.000686293	0.00265493	2.57595
ENSMUSG00000109374|RP23-170L10.2|lincRNA	-0.290241	3.53207	0.300844	0.40486	0.392696
ENSMUSG00000097059|Fam120aos|lincRNA	-0.593309	6.85934	2.03e-05	0.000116522	3.93359
ENSMUSG00000097474|Gm26584|lincRNA	0.64414	9.87049	9.33e-08	8.94e-07	6.04873
ENSMUSG00000038311|2410017I17Rik|lincRNA	-1.51382	0.0117639	0.455841	0.566443	0.246844
ENSMUSG00000097301|AW121686|lincRNA	5.57432	0.691581	3.71e-05	0.000202224	3.69417
ENSMUSG00000084996|Gm11419|lincRNA	0.765063	1.50079	0.155799	0.243015	0.614366
ENSMUSG00000084756|Gm13881|lincRNA	0.386092	0.254932	1	1	0
ENSMUSG00000108322|RP23-455C13.7|lincRNA	0.460224	2.06683	0.238452	0.344339	0.463013
ENSMUSG00000101776|Gm28268|lincRNA	1.50211	1.08382	0.0218724	0.0508614	1.29361
ENSMUSG00000104156|Gm38102|lincRNA	-0.185641	6.87866	0.154546	0.241358	0.617337
ENSMUSG00000100106|Gm28856|lincRNA	1.7296	1.99414	6.17e-05	0.000321152	3.49329
ENSMUSG00000101625|Gm29371|lincRNA	-0.362763	0.668961	0.817253	0.887403	0.0518791
ENSMUSG00000086075|Gm15728|lincRNA	-1.28744	0.359064	0.272035	0.374863	0.426127
ENSMUSG00000042976|9930038B18Rik|lincRNA	-0.349152	0.57128	1	1	0
ENSMUSG00000097234|Gm26518|lincRNA	0.192171	7.35336	0.145707	0.230687	0.636976
ENSMUSG00000097811|2810425M01Rik|lincRNA	-0.0747212	6.00218	0.598368	0.698925	0.155569
ENSMUSG00000101880|Gm29282|lincRNA	4.96593	0.335594	0.00210279	0.00724432	2.14
ENSMUSG00000105353|Gm42428|lincRNA	-0.135893	1.96797	0.807553	0.878735	0.056142
ENSMUSG00000097147|Gm26780|lincRNA	1.7491	4.80128	1.4e-19	6.57e-18	17.1824
ENSMUSG00000101926|Gm28904|lincRNA	-1.676	0.642642	0.0229602	0.0530012	1.27571
ENSMUSG00000079163|Gm15498|lincRNA	-3.72796	-0.246298	0.126249	0.203705	0.690998
ENSMUSG00000089714|Gm16092|lincRNA	0.266484	2.39985	0.614436	0.711126	0.148053
ENSMUSG00000107875|RP23-205F19.4|lincRNA	-0.358061	2.35182	0.410695	0.526906	0.278267
ENSMUSG00000100151|Gm28382|lincRNA	3.3874	-0.243976	0.126249	0.203705	0.690998
ENSMUSG00000097286|Gm26684|lincRNA	-1.08789	5.35157	2.55e-11	4.74e-10	9.32383
ENSMUSG00000097050|Gm9918|lincRNA	4.31174	0.0610884	0.0161755	0.0389753	1.40921
ENSMUSG00000101856|1700096K18Rik|lincRNA	-0.244921	5.00966	0.261083	0.364537	0.438258
ENSMUSG00000108132|Gm44175|lincRNA	3.102	4.77429	9.22e-46	3.89e-43	42.4103
ENSMUSG00000090965|Gm17203|lincRNA	0.618396	5.14662	0.000352116	0.00148475	2.82835
ENSMUSG00000086526|Gm12762|lincRNA	-0.557117	2.60998	0.0968552	0.172081	0.764266
ENSMUSG00000102852|Gm37083|lincRNA	-0.0515551	2.13096	0.910079	0.972173	0.0122564
ENSMUSG00000097203|4732419C18Rik|lincRNA	-1.27018	6.88336	4.96e-20	2.58e-18	17.5886
ENSMUSG00000097633|Gm16617|lincRNA	1.04086	2.47289	0.00582738	0.017427	1.75878
ENSMUSG00000072679|D6Ertd474e|lincRNA	4.85559	0.280747	0.00414433	0.0130089	1.88576
ENSMUSG00000090023|Gm16302|lincRNA	2.02703	0.422133	0.0957732	0.170638	0.767924
ENSMUSG00000097524|Gm26846|lincRNA	-3.73092	-0.240367	0.126249	0.203705	0.690998
ENSMUSG00000106157|4930555A03Rik|lincRNA	1.06889	1.70345	0.00534912	0.0160931	1.79336
ENSMUSG00000097284|4930480K23Rik|lincRNA	-0.317319	7.04914	0.0223629	0.0519065	1.28478
ENSMUSG00000102196|Gm38171|lincRNA	-0.324811	-0.252017	1	1	0
ENSMUSG00000087586|Gm6938|lincRNA	-2.83682	-0.434494	0.500832	0.608016	0.216085
ENSMUSG00000090104|Slmapos2|lincRNA	-0.198332	1.92875	0.707225	0.792598	0.100947
ENSMUSG00000072761|Gm6712|lincRNA	0.128793	5.55425	0.416102	0.532762	0.273467
ENSMUSG00000087028|Gm13387|lincRNA	0.683614	3.39436	0.00747845	0.0214518	1.66854
ENSMUSG00000101603|Gm28730|lincRNA	-0.480843	0.94945	0.549234	0.651764	0.18591
ENSMUSG00000097677|Gm26611|lincRNA	3.3874	-0.243976	0.126249	0.203705	0.690998
ENSMUSG00000075025|Gm10804|lincRNA	-2.27564	5.25331	1.52e-37	3.2e-35	34.4955
ENSMUSG00000109291|RP23-366O14.5|lincRNA	-1.24027	5.34666	1.39e-12	3.09e-11	10.5107
ENSMUSG00000097313|Gm26569|lincRNA	1.63033	1.91439	0.000144999	0.000676841	3.16951
ENSMUSG00000102379|Gm37971|lincRNA	-3.73092	-0.240367	0.126249	0.203705	0.690998
ENSMUSG00000087094|Gm13093|lincRNA	-3.73092	-0.240367	0.126249	0.203705	0.690998
ENSMUSG00000086344|Gm11345|lincRNA	0.21367	4.15465	0.415555	0.5326	0.273599
ENSMUSG00000097930|C330002G04Rik|lincRNA	0.861412	1.97291	0.0637432	0.120531	0.918902
ENSMUSG00000086008|Gm8817|lincRNA	1.14514	0.545601	0.184623	0.275735	0.559507
ENSMUSG00000085180|AI838599|lincRNA	-0.170645	4.16707	0.391105	0.506914	0.295066
ENSMUSG00000096299|Gm21814|lincRNA	-0.561126	1.32286	0.131891	0.210659	0.67642
ENSMUSG00000103998|Gm38025|lincRNA	1.76185	3.5593	4.25e-11	7.79e-10	9.10864
ENSMUSG00000097384|Gm26815|lincRNA	4.32305	0.0878005	0.00818102	0.022352	1.65068
ENSMUSG00000038152|5033430I15Rik|lincRNA	-1.51443	2.2638	3e-05	0.000169635	3.77048
ENSMUSG00000097701|Gm17508|lincRNA	-3.3322	1.89509	9.15e-10	1.38e-08	7.86072
ENSMUSG00000028009|1700061I17Rik|lincRNA	-1.49518	3.28544	3.4e-08	3.65e-07	6.43826
ENSMUSG00000097921|Gm26576|lincRNA	1.08516	1.52345	0.0071546	0.0207564	1.68285
ENSMUSG00000095005|Astx6|lincRNA	-3.35157	-0.335542	0.251248	0.35236	0.453014
ENSMUSG00000097467|Gm26737|lincRNA	-0.428256	1.59899	0.467362	0.57567	0.239827
ENSMUSG00000105552|Gm19710|lincRNA	-0.448532	3.88464	0.0145887	0.0369835	1.43199
ENSMUSG00000061510|Gm10101|lincRNA	0.440881	3.25651	0.148795	0.234584	0.629702
ENSMUSG00000097703|Gm26623|lincRNA	-0.430964	6.66615	0.00309321	0.0102432	1.98956
ENSMUSG00000099810|Gm29509|lincRNA	0.368323	0.94131	0.317015	0.42213	0.374554
ENSMUSG00000097890|4930547M16Rik|lincRNA	0.499548	3.01735	0.0637082	0.120531	0.918902
ENSMUSG00000086028|Gm12243|lincRNA	4.60509	0.163539	0.00818102	0.022352	1.65068
ENSMUSG00000055972|2810407A14Rik|lincRNA	-4.48609	0.00333528	0.0161755	0.0389753	1.40921
ENSMUSG00000108969|RP23-366O14.3|lincRNA	-1.04388	5.10736	1.11e-08	1.47e-07	6.8341
ENSMUSG00000104520|Gm37336|lincRNA	0.178788	3.86699	0.533331	0.636475	0.196219
ENSMUSG00000037884|1700017G19Rik|lincRNA	4.61769	0.192582	0.00414433	0.0130089	1.88576
ENSMUSG00000109364|RP24-286L23.2|lincRNA	1.12021	1.48031	0.0610141	0.120512	0.918971
ENSMUSG00000102595|Gm30097|lincRNA	-0.0977061	3.42906	0.52333	0.628095	0.201975
ENSMUSG00000106230|Gm29811|lincRNA	0.538997	3.68945	0.0144384	0.0368121	1.43401
ENSMUSG00000097240|Gm26614|lincRNA	2.19313	3.12388	2.15e-13	5.03e-12	11.2988
ENSMUSG00000097107|Platr6|lincRNA	5.27263	0.531147	0.00014159	0.000670831	3.17339
ENSMUSG00000097332|2610020F03Rik|lincRNA	-0.385908	3.57241	0.0826975	0.150305	0.823027
ENSMUSG00000037982|Gm9725|lincRNA	0.136343	3.19415	0.776419	0.852079	0.0695199
ENSMUSG00000107605|Gm44117|lincRNA	-0.49218	4.31294	0.0251534	0.0573316	1.24161
ENSMUSG00000097414|B130046B21Rik|lincRNA	-0.00493302	4.80945	0.819308	0.888872	0.051161
ENSMUSG00000097737|Gm26530|lincRNA	0.494828	5.09599	0.00742662	0.0214002	1.66958
ENSMUSG00000045928|4933440M02Rik|lincRNA	-4.8331	0.148772	0.00414433	0.0130089	1.88576
ENSMUSG00000097206|Gm26699|lincRNA	-2.40354	2.37797	1.61e-08	1.91e-07	6.72004
ENSMUSG00000087595|1810012K08Rik|lincRNA	0.132567	3.92461	0.446302	0.561764	0.250446
ENSMUSG00000097154|Gm26510|lincRNA	2.10995	3.84444	3.41e-17	1.15e-15	14.9387
ENSMUSG00000086485|Gm15458|lincRNA	2.14404	0.48714	0.0602333	0.120512	0.918971
ENSMUSG00000097168|C230088H06Rik|lincRNA	1.8061	1.0657	0.0108981	0.0288413	1.53998
ENSMUSG00000106365|Gm43568|lincRNA	0.893721	3.51875	0.000161947	0.000747677	3.12629
ENSMUSG00000108626|RP23-178C20.4|lincRNA	-5.45368	0.467622	0.00014159	0.000670831	3.17339
ENSMUSG00000109097|RP23-474J16.2|lincRNA	0.00589323	2.74751	0.794888	0.869839	0.0605613
ENSMUSG00000089712|Gm15889|lincRNA	-1.40463	4.58602	1.34e-12	3.04e-11	10.5177
ENSMUSG00000097574|C920006O11Rik|lincRNA	-0.534804	5.73248	0.000634985	0.0024653	2.60813
ENSMUSG00000097274|Gm26564|lincRNA	0.16178	3.96599	0.585657	0.687251	0.162885
ENSMUSG00000084979|Gm16267|lincRNA	4.96593	0.335594	0.00210279	0.00724432	2.14
ENSMUSG00000106943|Dancr|lincRNA	-0.952207	5.30018	1.08e-08	1.44e-07	6.84048
ENSMUSG00000073147|5031425E22Rik|lincRNA	-0.0391759	8.80505	0.743576	0.822223	0.0850103
ENSMUSG00000097308|Gm6410|lincRNA	3.9123	-0.108318	0.0635425	0.120512	0.918971
ENSMUSG00000098120|Gm5914|lincRNA	1.93398	1.17511	0.00289711	0.00974691	2.01113
ENSMUSG00000105664|Gm42797|lincRNA	-1.16526	0.458375	0.184623	0.275735	0.559507
ENSMUSG00000108736|RP24-143K11.1|lincRNA	0.610383	2.39522	0.103605	0.181273	0.741667
ENSMUSG00000097469|Gm26733|lincRNA	-0.663181	4.00633	0.00430856	0.0134576	1.87103
ENSMUSG00000109233|RP24-263G24.2|lincRNA	-3.72796	-0.246298	0.126249	0.203705	0.690998
ENSMUSG00000108289|Gm44174|lincRNA	6.00754	0.987894	3.58e-07	3.02e-06	5.52011
ENSMUSG00000097220|Gm26599|lincRNA	4.31069	0.0584187	0.0161755	0.0389753	1.40921
ENSMUSG00000097489|Gm26808|lincRNA	-1.58294	1.95146	0.000900527	0.00344159	2.46324
ENSMUSG00000107288|Gm42903|lincRNA	5.25295	0.487385	0.000543935	0.00215024	2.66751
ENSMUSG00000096958|Gm26573|lincRNA	2.13936	0.465236	0.0404648	0.0846285	1.07248
ENSMUSG00000103103|4833445I07Rik|lincRNA	0.166763	4.96252	0.348697	0.459003	0.338185
ENSMUSG00000097759|Gm26753|lincRNA	0.777604	3.91677	0.000415783	0.00173015	2.76192
ENSMUSG00000100714|2010308F09Rik|lincRNA	-3.03805	1.43371	1.46e-07	1.29e-06	5.88867
ENSMUSG00000104671|Gm43062|lincRNA	-0.251325	3.81664	0.219101	0.32042	0.494281
ENSMUSG00000106464|C130083M11Rik|lincRNA	0.236842	6.02859	0.0777523	0.143586	0.842887
ENSMUSG00000097373|Gm26877|lincRNA	1.96212	2.31061	4.93e-06	3.39e-05	4.46947
ENSMUSG00000106019|Gm43672|lincRNA	0.101021	6.58452	0.393057	0.507882	0.294237
ENSMUSG00000109265|RP23-244C22.6|lincRNA	-0.98383	2.18435	0.00491645	0.0151434	1.81978
ENSMUSG00000097561|4632411P08Rik|lincRNA	-0.192061	3.167	0.719482	0.803306	0.0951191
ENSMUSG00000097511|Gm16677|lincRNA	4.74591	0.246423	0.00414433	0.0130089	1.88576
ENSMUSG00000108593|RP23-292B24.1|lincRNA	-3.73352	-0.235024	0.0635425	0.120512	0.918971
ENSMUSG00000102608|Gm37267|lincRNA	-4.98668	0.230726	0.00106863	0.00394116	2.40438
ENSMUSG00000089783|Gm454|lincRNA	-3.73092	-0.240367	0.126249	0.203705	0.690998
ENSMUSG00000097597|Gm26674|lincRNA	0.35238	5.07762	0.0536763	0.108641	0.964007
ENSMUSG00000109009|RP23-34O23.4|lincRNA	-3.35157	-0.335542	0.251248	0.35236	0.453014
ENSMUSG00000097123|Gm6297|lincRNA	-0.360005	4.92788	0.0520101	0.105776	0.975612
ENSMUSG00000097448|Platr22|lincRNA	0.731192	3.56094	0.00133904	0.00485353	2.31394
ENSMUSG00000097590|Gm26675|lincRNA	5.6857	0.828191	6.92e-07	5.47e-06	5.26221
ENSMUSG00000097415|AU020206|lincRNA	1.21898	9.40041	2.97e-23	1.79e-21	20.7471
ENSMUSG00000100135|Gm28643|lincRNA	4.11961	-0.034861	0.0635425	0.120512	0.918971
ENSMUSG00000106334|Gm43549|lincRNA	0.457189	2.42145	0.370406	0.485558	0.313759
ENSMUSG00000097267|1700109K24Rik|lincRNA	-0.00455401	5.40543	0.98102	1	0
ENSMUSG00000105161|Gm42595|lincRNA	-0.154137	5.27644	0.383218	0.498735	0.30213
ENSMUSG00000109424|RP23-191I16.3|lincRNA	0.1362	0.627031	1	1	0
ENSMUSG00000097077|Gm16712|lincRNA	0.751798	2.94729	0.0170697	0.0409738	1.38749
ENSMUSG00000096990|Gm26790|lincRNA	0.180471	3.54761	0.506024	0.61373	0.212023
ENSMUSG00000105003|Gm42512|lincRNA	-1.97278	0.39088	0.0404648	0.0846285	1.07248
ENSMUSG00000109383|RP23-272F2.2|lincRNA	-0.931826	0.504934	0.184623	0.275735	0.559507
ENSMUSG00000109028|RP23-449M8.6|lincRNA	-4.8331	0.148772	0.00414433	0.0130089	1.88576
ENSMUSG00000085354|Gm2044|lincRNA	1.17385	1.62846	0.0202061	0.0474225	1.32402
ENSMUSG00000087351|Gm11464|lincRNA	0.5097	1.56408	0.296326	0.400483	0.397416
ENSMUSG00000097309|Gm17249|lincRNA	-0.0827044	5.67158	0.607192	0.706622	0.150813
ENSMUSG00000084992|Gm13842|lincRNA	3.3874	-0.243976	0.126249	0.203705	0.690998
ENSMUSG00000097773|Gm10614|lincRNA	-1.096	2.66864	0.000806583	0.0030919	2.50977
ENSMUSG00000107773|Gm43971|lincRNA	-5.24448	0.364562	0.0002773	0.00118508	2.92625
ENSMUSG00000086141|9030622O22Rik|lincRNA	-0.556977	8.68274	5.26e-06	3.54e-05	4.45095
ENSMUSG00000090254|Gm1965|lincRNA	1.62788	0.982189	0.0253569	0.0576914	1.23889
ENSMUSG00000086111|Gm15326|lincRNA	-0.336897	-0.0651285	1	1	0
ENSMUSG00000108854|RP23-85B15.7|lincRNA	-5.46572	0.491776	3.71e-05	0.000202224	3.69417
ENSMUSG00000073535|Gm5532|lincRNA	-0.757691	1.90173	0.213733	0.314021	0.503042
ENSMUSG00000087084|Gm13016|lincRNA	-4.02735	-0.158248	0.0635425	0.120512	0.918971
ENSMUSG00000086048|Drr1|lincRNA	-0.239574	1.43736	0.637642	0.728652	0.13748
ENSMUSG00000096957|E230013L22Rik|lincRNA	0.122837	5.57216	0.461147	0.570756	0.24355
ENSMUSG00000097500|Gm26537|lincRNA	-0.881081	1.28477	0.0884057	0.159762	0.796527
ENSMUSG00000086095|Gm15328|lincRNA	-0.329205	2.15941	0.308681	0.413208	0.383832
ENSMUSG00000108869|RP24-240G4.4|lincRNA	-0.326655	2.61719	0.233829	0.338437	0.470522
ENSMUSG00000097772|5430416N02Rik|lincRNA	-0.649619	7.31672	9.61e-07	7.37e-06	5.13263
ENSMUSG00000096945|Gm26546|lincRNA	1.51799	5.55201	1.81e-20	9.95e-19	18.002
ENSMUSG00000097504|4930516B21Rik|lincRNA	-0.235692	5.73347	0.157871	0.245339	0.610233
ENSMUSG00000097728|Gm26840|lincRNA	0.630182	3.689	0.00745316	0.0214278	1.66902
ENSMUSG00000109016|RP23-182F18.2|lincRNA	-0.854371	1.8083	0.0640631	0.120955	0.917376
ENSMUSG00000085261|Gm13814|lincRNA	1.27885	2.09292	0.00136835	0.00493152	2.30702
ENSMUSG00000097197|9530027J09Rik|lincRNA	-0.172144	3.8778	0.298955	0.403175	0.394506
ENSMUSG00000105650|Gm42889|lincRNA	2.70548	1.40065	0.000108355	0.000533342	3.27299
ENSMUSG00000096972|Gm26883|lincRNA	-1.66484	1.99033	1.29e-05	7.83e-05	4.10623
ENSMUSG00000097055|Gm4419|lincRNA	-0.296379	1.92412	0.380312	0.495974	0.304541
ENSMUSG00000038917|3930402G23Rik|lincRNA	-0.149616	3.2221	0.834459	0.902214	0.0446904
ENSMUSG00000099418|Gm6657|lincRNA	-0.20637	1.83283	0.429866	0.545416	0.263272
ENSMUSG00000097767|Miat|lincRNA	5.84871	0.892851	1.34e-06	9.9e-06	5.0045
ENSMUSG00000105881|4932422M17Rik|lincRNA	-0.109433	7.42209	0.356409	0.468667	0.329135
ENSMUSG00000097785|B230217O12Rik|lincRNA	-0.744819	4.92621	1.49e-05	8.95e-05	4.04808
ENSMUSG00000100354|Gm29113|lincRNA	0.651467	1.01169	0.549234	0.651764	0.18591
ENSMUSG00000097007|4930432B10Rik|lincRNA	-0.35814	2.94198	0.381873	0.497496	0.30321
ENSMUSG00000092341|Malat1|lincRNA	0.182875	17.1808	0.120892	0.203705	0.690998
ENSMUSG00000097554|Gm26825|lincRNA	-0.949815	11.5088	2.14e-15	6e-14	13.2216
ENSMUSG00000097960|A330074K22Rik|lincRNA	4.13088	-0.0081606	0.0320338	0.0697466	1.15648
ENSMUSG00000087624|9230111E07Rik|lincRNA	0.186427	2.55025	0.776427	0.852079	0.0695199
ENSMUSG00000108949|RP24-445D7.2|lincRNA	-0.154465	1.6488	0.670451	0.762013	0.118037
ENSMUSG00000085502|Gm12320|lincRNA	1.04372	1.04267	0.0944822	0.169292	0.771364
ENSMUSG00000092338|Gm26940|lincRNA	0.0494082	0.975709	1	1	0
ENSMUSG00000097207|6030443J06Rik|lincRNA	0.512464	5.6365	0.000708558	0.0027327	2.56341
ENSMUSG00000097081|Gm10425|lincRNA	2.30926	4.12552	5.69e-23	3.27e-21	20.485
ENSMUSG00000097158|Gm26516|lincRNA	-0.36539	5.22494	0.0204563	0.0479207	1.31948
ENSMUSG00000086795|Gm11579|lincRNA	4.73588	0.223468	0.00818102	0.022352	1.65068
ENSMUSG00000108803|RP23-268E17.1|lincRNA	-0.54228	0.50837	0.611746	0.709311	0.149163
ENSMUSG00000097232|Gm26854|lincRNA	-1.01766	0.0933923	0.511064	0.615125	0.211037
ENSMUSG00000086771|1700080G11Rik|lincRNA	-1.65401	5.02051	1.87e-19	8.45e-18	17.0731
ENSMUSG00000100071|Gm28707|lincRNA	0.552712	1.97935	0.267769	0.372228	0.429191
ENSMUSG00000041789|2700046A07Rik|lincRNA	4.76361	0.287106	0.00106863	0.00394116	2.40438
ENSMUSG00000097839|Gm26909|lincRNA	0.883036	3.49848	0.000635325	0.0024653	2.60813
ENSMUSG00000105535|Gm43077|lincRNA	3.01662	-0.338263	0.251248	0.35236	0.453014
ENSMUSG00000101559|Gm28258|lincRNA	0.490913	1.75699	0.591293	0.692579	0.159531
ENSMUSG00000097294|Gm26888|lincRNA	-0.656459	4.7846	0.000501716	0.00206062	2.686
ENSMUSG00000104206|Gm32250|lincRNA	-0.209061	3.68534	0.395194	0.509664	0.292716
ENSMUSG00000096975|Gm16386|lincRNA	0.760068	4.10207	0.000443257	0.00183242	2.73698
ENSMUSG00000100157|2310034O05Rik|lincRNA	-2.59616	4.13032	1.26e-26	9.38e-25	24.0277
ENSMUSG00000100658|F730311O21Rik|lincRNA	0.643636	6.22301	1e-05	6.32e-05	4.19927
ENSMUSG00000085952|Gm12315|lincRNA	-0.373409	2.10882	0.421364	0.53841	0.268887
ENSMUSG00000085427|6430710C18Rik|lincRNA	-2.15596	0.226	0.1123	0.193805	0.712635
ENSMUSG00000018451|6330403K07Rik|lincRNA	5.96347	0.971707	3.58e-07	3.02e-06	5.52011
ENSMUSG00000059631|1500035N22Rik|lincRNA	-0.144021	5.24195	0.464858	0.573702	0.241313
ENSMUSG00000085453|Gm12018|lincRNA	-4.8331	0.148772	0.00414433	0.0130089	1.88576
ENSMUSG00000090732|4930579O11Rik|lincRNA	3.9123	-0.108318	0.0635425	0.120512	0.918971
ENSMUSG00000097746|Gm6225|lincRNA	-0.263404	4.79776	0.136958	0.217926	0.66169
ENSMUSG00000097736|9530059O14Rik|lincRNA	0.605693	0.526011	0.307797	0.412461	0.384617
ENSMUSG00000097557|C130060C02Rik|lincRNA	-0.332713	-0.0734984	1	1	0
ENSMUSG00000084772|Gm15473|lincRNA	0.0349446	0.016667	1	1	0
ENSMUSG00000086879|Gm14012|lincRNA	1.0868	0.077433	0.455841	0.566443	0.246844
ENSMUSG00000085238|4930479D17Rik|lincRNA	-0.0811433	1.2235	1	1	0
ENSMUSG00000086847|Tbx3os2|lincRNA	-4.27791	-0.0693559	0.0320338	0.0697466	1.15648
ENSMUSG00000086861|Gm15325|lincRNA	-3.73352	-0.235024	0.0635425	0.120512	0.918971
ENSMUSG00000085863|Gm12801|lincRNA	-3.35157	-0.335542	0.251248	0.35236	0.453014
ENSMUSG00000086124|A530076I17Rik|lincRNA	1.8947	2.05522	8.4e-06	5.42e-05	4.26588
ENSMUSG00000099878|Gm28178|lincRNA	4.74842	0.252195	0.00414433	0.0130089	1.88576
ENSMUSG00000097819|Gm26813|lincRNA	-0.805446	4.3568	0.000149866	0.000694433	3.15837
ENSMUSG00000097722|Gm26841|lincRNA	-0.101923	4.31897	0.705649	0.792055	0.101245
ENSMUSG00000089726|Mir17hg|lincRNA	-0.157164	6.75641	0.204846	0.302369	0.519463
ENSMUSG00000086370|Ftx|lincRNA	0.00476107	7.96897	0.993427	1	0
ENSMUSG00000093594|Gm20707|lincRNA	1.30036	5.90451	3.46e-17	1.15e-15	14.9387
ENSMUSG00000097515|1700040D17Rik|lincRNA	-1.03659	1.93112	0.00144296	0.00517095	2.28643
ENSMUSG00000097863|1010001B22Rik|lincRNA	-0.448608	1.75718	0.22095	0.322751	0.491133
ENSMUSG00000097545|Mir124a-1hg|lincRNA	4.76653	0.294421	0.00106863	0.00394116	2.40438
ENSMUSG00000097443|Gm17529|lincRNA	-0.402839	6.14566	0.00475563	0.014781	1.8303
ENSMUSG00000085452|4930554G24Rik|lincRNA	4.08917	2.13832	1.46e-13	3.47e-12	11.4591
ENSMUSG00000097904|Gm26711|lincRNA	0.227771	5.41422	0.169424	0.260414	0.584335
ENSMUSG00000097870|Gm26868|lincRNA	-0.340561	0.0801304	1	1	0
ENSMUSG00000097818|Gm26681|lincRNA	0.883363	1.1637	0.145409	0.230505	0.637321
ENSMUSG00000085129|5031425F14Rik|lincRNA	1.05094	3.99854	1.25e-06	9.39e-06	5.02747
ENSMUSG00000092403|Gm20497|lincRNA	5.17843	0.471839	0.0002773	0.00118508	2.92625
ENSMUSG00000108456|RP24-143K11.2|lincRNA	-0.699113	2.99242	0.0124016	0.0324803	1.48838
ENSMUSG00000095651|Gm21817|lincRNA	0.530757	1.75391	0.282048	0.384473	0.415135
ENSMUSG00000073478|D730003I15Rik|lincRNA	-0.451974	5.17801	0.0101554	0.0272175	1.56515
ENSMUSG00000108739|RP23-338G5.1|lincRNA	-1.55762	0.63307	0.101201	0.177804	0.750059
ENSMUSG00000097998|Gm27019|lincRNA	-0.0776057	4.40318	0.778049	0.852887	0.0691083
ENSMUSG00000097039|Pvt1|lincRNA	1.10281	6.73214	2.65e-15	6.98e-14	13.156
ENSMUSG00000085992|Gm11515|lincRNA	-4.02735	-0.158248	0.0635425	0.120512	0.918971
ENSMUSG00000087259|2610035D17Rik|lincRNA	-0.199625	4.5542	0.477165	0.585465	0.232499
ENSMUSG00000105640|Gm42912|lincRNA	-3.35352	-0.331523	0.251248	0.35236	0.453014
ENSMUSG00000097551|Gm7976|lincRNA	0.885732	0.445068	0.429377	0.545416	0.263272
ENSMUSG00000099419|1700001D01Rik|lincRNA	0.372337	2.56715	0.451299	0.565202	0.247796
ENSMUSG00000097668|Gm26761|lincRNA	-0.613653	0.270829	0.347818	0.458322	0.338829
ENSMUSG00000039563|2210406O10Rik|lincRNA	-0.654262	3.55833	0.0186675	0.0445554	1.3511
ENSMUSG00000097337|Gm26606|lincRNA	0.68662	3.67441	0.00428018	0.013402	1.87283
ENSMUSG00000106688|Gm42851|lincRNA	0.865462	1.33415	0.242433	0.348894	0.457307
ENSMUSG00000089652|Gm16025|lincRNA	0.561976	2.8143	0.0933733	0.167542	0.775876
ENSMUSG00000097310|A930038B10Rik|lincRNA	-0.598323	6.88455	1.7e-05	0.00010124	3.99465
ENSMUSG00000097497|Gm26652|lincRNA	-0.440317	3.13373	0.0925041	0.166218	0.779321
ENSMUSG00000108298|Gm44226|lincRNA	1.63797	3.3168	1.03e-08	1.39e-07	6.85696
ENSMUSG00000096947|Gm26723|lincRNA	-0.837511	-0.157695	1	1	0
ENSMUSG00000087340|Gm15228|lincRNA	1.99615	0.707027	0.0333629	0.0717757	1.14402
ENSMUSG00000093482|Gm20619|lincRNA	-1.63256	0.843072	0.0381429	0.0810937	1.09101
ENSMUSG00000085836|Gm13074|lincRNA	-3.72796	-0.246298	0.126249	0.203705	0.690998
ENSMUSG00000105789|Gm42997|lincRNA	-1.49985	1.73618	0.000512745	0.002091	2.67965
ENSMUSG00000107266|Gm43698|lincRNA	-2.83682	-0.434494	0.500832	0.608016	0.216085
ENSMUSG00000097085|Gm26634|lincRNA	0.328401	1.12299	0.717591	0.80261	0.0954952
ENSMUSG00000097914|Gm26838|lincRNA	0.853829	2.63047	0.0103254	0.0276144	1.55887
ENSMUSG00000109021|RP23-449M8.5|lincRNA	-0.836295	-0.148684	0.689052	0.777566	0.109263
ENSMUSG00000085525|Gm13166|lincRNA	1.17549	3.78758	8.63e-07	6.66e-06	5.17672
ENSMUSG00000085524|Gm14224|lincRNA	-1.34324	1.86277	0.00778162	0.0222709	1.65226
ENSMUSG00000099139|1110028F18Rik|lincRNA	4.76361	0.287106	0.00106863	0.00394116	2.40438
ENSMUSG00000087590|Epb41l4aos|lincRNA	-1.38926	7.69795	4.01e-26	2.82e-24	23.5501
ENSMUSG00000085931|Gm12648|lincRNA	1.68393	0.984241	0.0121112	0.0318516	1.49687
ENSMUSG00000097121|D130020L05Rik|lincRNA	-0.887281	5.79187	1.49e-08	1.8e-07	6.74447
ENSMUSG00000106820|D5Ertd605e|lincRNA	1.34781	1.873	0.00203773	0.00716037	2.14506
ENSMUSG00000098424|Gm27202|lincRNA	-1.59387	0.469619	0.184623	0.275735	0.559507
ENSMUSG00000097184|4632428C04Rik|lincRNA	-0.623574	3.52349	0.00696727	0.0203547	1.69133
ENSMUSG00000086872|Gm14225|lincRNA	0.3937	0.717675	0.487239	0.595554	0.225079
ENSMUSG00000097928|Gm26578|lincRNA	2.68005	2.14771	2.49e-09	3.58e-08	7.44614
ENSMUSG00000097090|Gm26724|lincRNA	-0.308334	5.77473	0.0474063	0.0970372	1.01306
ENSMUSG00000103126|Gm37387|lincRNA	1.78358	3.79557	4.41e-13	1.01e-11	10.9937
ENSMUSG00000104367|Gm38079|lincRNA	-0.808883	2.03709	0.0736763	0.136858	0.863729
ENSMUSG00000099370|Platr10|lincRNA	-0.374368	0.844371	0.531	0.634328	0.197686
ENSMUSG00000097324|Mir143hg|lincRNA	-0.71798	5.90438	8.04e-07	6.28e-06	5.20203
ENSMUSG00000097131|D230017M19Rik|lincRNA	-0.25894	8.02546	0.0366231	0.0781252	1.10721
ENSMUSG00000106634|Gm43042|lincRNA	0.732493	3.67826	0.00295487	0.00988864	2.00486
ENSMUSG00000096986|4930509E16Rik|lincRNA	-0.949679	2.18891	0.0262252	0.0595599	1.22505
ENSMUSG00000108449|RP23-143J24.4|lincRNA	0.619933	1.17046	0.21158	0.311219	0.506934
ENSMUSG00000097855|A930007I19Rik|lincRNA	-0.190094	4.81177	0.266222	0.370893	0.430751
ENSMUSG00000097859|Gm26601|lincRNA	0.599108	6.30741	3.49e-05	0.000194419	3.71126
ENSMUSG00000097189|Gm26594|lincRNA	-0.76737	3.35547	0.00528823	0.0159657	1.79681
ENSMUSG00000073374|C030034I22Rik|lincRNA	0.468605	5.52301	0.00341432	0.0112185	1.95007
ENSMUSG00000098196|Gm26964|lincRNA	0.586312	2.79403	0.0901441	0.162671	0.78869
ENSMUSG00000086353|Gm13481|lincRNA	-1.44463	0.407022	0.272035	0.374863	0.426127
ENSMUSG00000097579|Gm26799|lincRNA	-0.289529	1.67054	0.319934	0.424676	0.371942
ENSMUSG00000105097|Gm43271|lincRNA	-4.27497	-0.0752171	0.0320338	0.0697466	1.15648
ENSMUSG00000103156|Gm38293|lincRNA	2.54772	1.7597	5.6e-07	4.48e-06	5.34873
ENSMUSG00000104306|Gm36972|lincRNA	0.425743	2.46993	0.200964	0.296986	0.527265
ENSMUSG00000097458|Gm26697|lincRNA	-0.879858	5.2888	1.26e-07	1.14e-06	5.94368
ENSMUSG00000074067|Gm10619|lincRNA	-1.24946	1.603	0.0233907	0.0538965	1.26844
ENSMUSG00000107876|Gm43936|lincRNA	0.247106	2.65196	0.274582	0.377477	0.42311
ENSMUSG00000105443|Gm43837|lincRNA	3.01662	-0.338263	0.251248	0.35236	0.453014
ENSMUSG00000074300|BC030870|lincRNA	-5.12268	0.301897	0.000543935	0.00215024	2.66751
ENSMUSG00000086071|Gm12354|lincRNA	-0.550571	5.37107	0.00177529	0.00629059	2.20131
ENSMUSG00000104266|Gm37748|lincRNA	-0.657256	1.14135	0.373364	0.488929	0.310754
ENSMUSG00000097572|Gm26797|lincRNA	0.952617	1.83799	0.0493559	0.100702	0.996962
ENSMUSG00000087361|0610043K17Rik|lincRNA	-0.292755	5.37471	0.0979314	0.173439	0.760853
ENSMUSG00000106683|Gm43263|lincRNA	4.32305	0.0878005	0.00818102	0.022352	1.65068
ENSMUSG00000085389|1700003M07Rik|lincRNA	3.01662	-0.338263	0.251248	0.35236	0.453014
ENSMUSG00000078519|2310026L22Rik|lincRNA	-0.373751	1.2565	0.606153	0.706063	0.151157
ENSMUSG00000097353|A430046D13Rik|lincRNA	-0.644146	6.84678	2.79e-06	1.97e-05	4.70526
ENSMUSG00000100813|Gm28874|lincRNA	1.69017	3.16382	1.28e-08	1.59e-07	6.79811
ENSMUSG00000097915|A330009N23Rik|lincRNA	-0.46468	5.16989	0.0131755	0.0342237	1.46567
ENSMUSG00000000031|H19|lincRNA	1.24195	6.13007	4.88e-17	1.56e-15	14.8076
ENSMUSG00000103409|Lsmem2|lincRNA	-0.259408	0.983463	0.696062	0.781988	0.1068
ENSMUSG00000107198|Gm19619|lincRNA	0.847306	5.5497	2.08e-08	2.33e-07	6.63258
ENSMUSG00000097263|Gm26804|lincRNA	-0.0161449	6.34396	0.944629	0.997459	0.00110505
ENSMUSG00000097038|Gm26821|lincRNA	3.01662	-0.338263	0.251248	0.35236	0.453014
ENSMUSG00000097378|B230208H11Rik|lincRNA	-0.519996	3.65115	0.0128161	0.0334967	1.475
ENSMUSG00000074146|4930579C12Rik|lincRNA	0.866897	1.44026	0.10919	0.189732	0.721859
ENSMUSG00000099349|1700047G03Rik|lincRNA	3.92256	-0.0840249	0.0635425	0.120512	0.918971
ENSMUSG00000086290|Snhg12|lincRNA	-0.597446	6.60908	1.85e-05	0.000110149	3.95802
ENSMUSG00000108308|RP23-292C5.4|lincRNA	4.62022	0.198433	0.00414433	0.0130089	1.88576
ENSMUSG00000097471|5830432E09Rik|lincRNA	1.84933	4.98201	9.6e-24	6.07e-22	21.2166
ENSMUSG00000084788|Gm11342|lincRNA	0.33007	6.39436	0.0198935	0.046818	1.32959
ENSMUSG00000097672|Gm26609|lincRNA	0.0486356	3.86152	0.916915	0.976344	0.010397
ENSMUSG00000097748|Gm26533|lincRNA	0.0151858	1.15989	1	1	0
ENSMUSG00000097465|Gm16619|lincRNA	-0.724693	-0.00209966	0.455841	0.566443	0.246844
ENSMUSG00000097370|4930467K11Rik|lincRNA	-3.35352	-0.331523	0.251248	0.35236	0.453014
ENSMUSG00000084869|Gm13063|lincRNA	-0.21062	3.74687	0.438965	0.554841	0.255832
ENSMUSG00000097650|4921507G05Rik|lincRNA	1.55268	0.7559	0.0447455	0.0924887	1.03391
ENSMUSG00000100546|Gm29483|lincRNA	-3.72796	-0.246298	0.126249	0.203705	0.690998
ENSMUSG00000037535|1700021A07Rik|lincRNA	1.29045	0.134398	0.511064	0.615125	0.211037
ENSMUSG00000087475|4933406I18Rik|lincRNA	0.105993	4.12459	0.58095	0.685542	0.163966
ENSMUSG00000085962|Gm16984|lincRNA	-0.889832	6.18644	4.95e-10	7.83e-09	8.106
ENSMUSG00000107879|9330102E08Rik|lincRNA	-0.504065	4.0654	0.0327294	0.070895	1.14938
ENSMUSG00000085709|Gm14211|lincRNA	1.51943	0.694355	0.149095	0.234584	0.629702
ENSMUSG00000096924|Gm26824|lincRNA	0.676879	3.35869	0.0144881	0.0368121	1.43401
ENSMUSG00000087613|Gm13855|lincRNA	0.90899	3.66886	3.84e-05	0.000208677	3.68053
ENSMUSG00000097912|6330403N20Rik|lincRNA	1.39715	1.16543	0.0676786	0.127023	0.896118
ENSMUSG00000101596|Gm28182|lincRNA	-0.669941	4.85989	0.000390674	0.00163643	2.7861
ENSMUSG00000105402|Gm3716|lincRNA	0.900267	0.472248	0.184623	0.275735	0.559507
ENSMUSG00000072769|Gm10419|lincRNA	5.06825	0.388204	0.00106863	0.00394116	2.40438
ENSMUSG00000097658|Gm16755|lincRNA	-0.294228	4.46085	0.159326	0.24639	0.608376
ENSMUSG00000031294|D630029K05Rik|lincRNA	3.3874	-0.243976	0.126249	0.203705	0.690998
ENSMUSG00000086588|Gm11729|lincRNA	4.13939	0.0120763	0.0161755	0.0389753	1.40921
ENSMUSG00000073234|Gm8773|lincRNA	3.38847	-0.241217	0.126249	0.203705	0.690998
ENSMUSG00000097020|Gm26613|lincRNA	1.03939	3.78783	1.31e-05	7.92e-05	4.10104
ENSMUSG00000097714|Gm20109|lincRNA	2.42891	3.48393	2.25e-18	9.2e-17	16.0361
ENSMUSG00000100691|2010320M18Rik|lincRNA	-0.894445	6.41281	3.59e-10	5.82e-09	8.23485
ENSMUSG00000101089|2610016A17Rik|lincRNA	0.035829	0.00998592	1	1	0
ENSMUSG00000087277|2010013B24Rik|lincRNA	2.71937	1.40824	6.06e-06	4.01e-05	4.39641
ENSMUSG00000085536|Gm14950|lincRNA	-3.35157	-0.335542	0.251248	0.35236	0.453014
ENSMUSG00000103811|Gm38004|lincRNA	-4.27497	-0.0752171	0.0320338	0.0697466	1.15648
ENSMUSG00000105239|Gm43091|lincRNA	1.4684	1.10435	0.00968994	0.026136	1.58276
ENSMUSG00000106198|Gm42504|lincRNA	-5.12395	0.304508	0.000543935	0.00215024	2.66751
ENSMUSG00000095123|Gm21781|lincRNA	0.136114	8.15934	0.289518	0.393806	0.404717
ENSMUSG00000074758|Gm5535|lincRNA	-4.67591	0.08947	0.00414433	0.0130089	1.88576
ENSMUSG00000100911|1700027F09Rik|lincRNA	4.13939	0.0120763	0.0161755	0.0389753	1.40921
ENSMUSG00000097622|A330033J07Rik|lincRNA	-2.57986	0.925502	8.72e-05	0.000441021	3.35554
ENSMUSG00000097254|C430042M11Rik|lincRNA	-1.13554	3.30988	3.26e-05	0.000183386	3.73663
ENSMUSG00000105208|Gm43525|lincRNA	5.54102	0.733293	5.03e-06	3.44e-05	4.46353
ENSMUSG00000097560|Gm26904|lincRNA	0.370775	2.97525	0.183944	0.275735	0.559507
ENSMUSG00000108845|RP23-341H2.4|lincRNA	0.654118	1.12965	0.452161	0.565202	0.247796
ENSMUSG00000097075|D830044I16Rik|lincRNA	0.55196	1.77264	0.178182	0.269726	0.569078
ENSMUSG00000097743|Gm16973|lincRNA	-0.00578552	6.45938	0.968971	1	0
ENSMUSG00000097875|Gm26704|lincRNA	1.05629	1.14597	0.0676786	0.127023	0.896118
ENSMUSG00000099465|Gm3830|lincRNA	-5.12715	0.311052	0.000543935	0.00215024	2.66751
ENSMUSG00000037247|Pldi|lincRNA	-1.0063	0.387535	0.150008	0.235726	0.627592
ENSMUSG00000099847|Gm29458|lincRNA	-5.35504	0.421084	0.00014159	0.000670831	3.17339
ENSMUSG00000097744|D030040B21Rik|lincRNA	0.240482	1.7496	0.282048	0.384473	0.415135
ENSMUSG00000086603|Gm13620|lincRNA	-0.311063	1.78137	0.690308	0.777595	0.109246
ENSMUSG00000101583|Gm20753|lincRNA	-0.370191	0.562663	0.611746	0.709311	0.149163
ENSMUSG00000103114|Gm32200|lincRNA	0.476961	1.69141	0.319934	0.424676	0.371942
ENSMUSG00000097122|Gm26624|lincRNA	0.797388	5.20356	5.6e-06	3.73e-05	4.42862
ENSMUSG00000100932|Gm29459|lincRNA	-5.45154	0.463421	0.00014159	0.000670831	3.17339
ENSMUSG00000073590|3222401L13Rik|lincRNA	0.102816	5.01227	0.461568	0.570756	0.24355
ENSMUSG00000093662|Gm20649|lincRNA	1.94041	6.23886	3.65e-35	6.59e-33	32.1808
ENSMUSG00000072591|5930412G12Rik|lincRNA	4.74591	0.246423	0.00414433	0.0130089	1.88576
ENSMUSG00000087679|C330006A16Rik|lincRNA	-0.297996	10.4818	0.0130705	0.0340911	1.46736
ENSMUSG00000097042|Gm17491|lincRNA	-0.189644	8.04411	0.131486	0.210544	0.676658
ENSMUSG00000097535|Gm26592|lincRNA	5.00004	0.413283	0.0002773	0.00118508	2.92625
ENSMUSG00000100213|Gm28151|lincRNA	0.107484	4.86638	0.566295	0.669498	0.17425
ENSMUSG00000084807|Gm13073|lincRNA	-0.202297	0.727422	1	1	0
ENSMUSG00000086712|AI427809|lincRNA	-1.10661	2.67285	0.00119726	0.00437726	2.3588
ENSMUSG00000085152|Gm11496|lincRNA	-2.41528	0.856522	0.0050531	0.0153517	1.81384
ENSMUSG00000097858|9530052C20Rik|lincRNA	0.843517	2.7895	0.00994699	0.0267722	1.57232
ENSMUSG00000105219|Gm43821|lincRNA	4.31069	0.0584187	0.0161755	0.0389753	1.40921
ENSMUSG00000108413|RP23-432D9.7|lincRNA	-0.539441	3.13197	0.0673334	0.126751	0.897048
ENSMUSG00000100627|A830008E24Rik|lincRNA	-1.64976	1.55088	0.00498914	0.0152079	1.81793
ENSMUSG00000068957|4930589L23Rik|lincRNA	-1.10456	1.03869	0.0818118	0.149124	0.826453
ENSMUSG00000106783|Gm42757|lincRNA	-5.64314	0.579433	1.9e-05	0.000110909	3.95503
ENSMUSG00000097440|Gm6277|lincRNA	-1.43026	3.26988	2.3e-07	2.01e-06	5.69752
ENSMUSG00000097488|4732487G21Rik|lincRNA	-0.47588	6.928	0.000393609	0.00164328	2.78429
ENSMUSG00000107313|Gm43332|lincRNA	-0.427546	4.63261	0.0439301	0.0911009	1.04048
ENSMUSG00000097391|Mirg|lincRNA	1.98156	3.15996	2.02e-11	3.86e-10	9.41298
ENSMUSG00000087403|Kantr|lincRNA	-0.419873	4.15926	0.0508589	0.103601	0.984634
ENSMUSG00000087070|Gm12505|lincRNA	-4.03086	-0.151172	0.0635425	0.120512	0.918971
ENSMUSG00000097006|9530082P21Rik|lincRNA	0.681772	8.55563	3.43e-08	3.65e-07	6.43768
ENSMUSG00000103164|Gm38150|lincRNA	0.200156	2.00353	0.717208	0.80261	0.0954952
ENSMUSG00000105352|C030018K13Rik|lincRNA	3.68384	-0.151932	0.0635425	0.120512	0.918971
ENSMUSG00000097857|Gm26603|lincRNA	1.73249	6.80619	5.36e-34	7.53e-32	31.1232
ENSMUSG00000021268|Meg3|lincRNA	0.759867	4.7429	5.54e-05	0.000291851	3.53484
ENSMUSG00000102336|Gm37233|lincRNA	0.744668	5.24522	4.06e-06	2.81e-05	4.55193
ENSMUSG00000101493|2810405F17Rik|lincRNA	0.134991	5.10951	0.41865	0.535483	0.271254
ENSMUSG00000098627|4930524O08Rik|lincRNA	4.32092	0.0823956	0.00818102	0.022352	1.65068
ENSMUSG00000100454|Gm28901|lincRNA	-0.896116	2.33289	0.0387924	0.0820607	1.08586
ENSMUSG00000097375|6720427I07Rik|lincRNA	-0.53675	9.27956	1.06e-05	6.56e-05	4.1831
ENSMUSG00000099872|1700074H08Rik|lincRNA	-1.60482	-0.237267	0.626245	0.720182	0.142558
ENSMUSG00000100108|Gm28100|lincRNA	5.25295	0.487385	0.000543935	0.00215024	2.66751
ENSMUSG00000108603|RP23-92E8.2|lincRNA	0.109574	2.66459	0.719017	0.803306	0.0951191
ENSMUSG00000097578|Gm26798|lincRNA	-0.454811	5.39428	0.00554226	0.0166136	1.77954
ENSMUSG00000097801|Gm26777|lincRNA	-4.48609	0.00333528	0.0161755	0.0389753	1.40921
ENSMUSG00000097152|Gm26515|lincRNA	-0.337073	2.16208	0.738653	0.819645	0.0863739
ENSMUSG00000097755|2010110K18Rik|lincRNA	0.0329638	1.08369	1	1	0
ENSMUSG00000102095|C730036E19Rik|lincRNA	-1.10428	7.87359	7.17e-18	2.75e-16	15.5609
ENSMUSG00000106237|Gm8066|lincRNA	-1.04036	4.20128	6.98e-07	5.48e-06	5.26119
ENSMUSG00000108371|RP24-416M6.5|lincRNA	1.26616	4.19528	4.21e-10	6.75e-09	8.17086
ENSMUSG00000107253|Gm43634|lincRNA	2.23584	3.00247	5.96e-12	1.2e-10	9.92235
ENSMUSG00000097566|A930024N18Rik|lincRNA	-0.660672	3.67886	0.00711801	0.0206995	1.68404
ENSMUSG00000103168|Gm30948|lincRNA	0.17711	0.71879	1	1	0
ENSMUSG00000106164|Gm43270|lincRNA	-0.0707909	3.58696	0.905795	0.96858	0.0138645
ENSMUSG00000056699|Gm5533|lincRNA	0.777362	0.213432	0.755933	0.834429	0.0786105
ENSMUSG00000108473|RP23-32A8.10|lincRNA	0.54682	1.29075	0.309215	0.413486	0.38354
ENSMUSG00000097716|1700026J14Rik|lincRNA	4.63039	0.221973	0.00210279	0.00724432	2.14
ENSMUSG00000087574|C030037D09Rik|lincRNA	-0.329478	4.21855	0.133266	0.212587	0.672464
ENSMUSG00000107481|4833403J16Rik|lincRNA	-0.648759	3.77002	0.0186253	0.0445388	1.35126
ENSMUSG00000096974|Gm26881|lincRNA	-0.488776	2.92569	0.228532	0.333137	0.477376
ENSMUSG00000097073|9430037G07Rik|lincRNA	1.09089	7.0902	3.13e-16	9.67e-15	14.0146
ENSMUSG00000097828|6430562O15Rik|lincRNA	-0.431564	5.1841	0.0163234	0.0392569	1.40608
ENSMUSG00000097832|Gm26912|lincRNA	0.499918	1.57902	0.556298	0.658911	0.181173
ENSMUSG00000097738|4930445N18Rik|lincRNA	4.88251	0.342506	0.000543935	0.00215024	2.66751
ENSMUSG00000097340|Gm26617|lincRNA	0.0160696	8.09612	0.863163	0.930069	0.031485
ENSMUSG00000101365|Gm19325|lincRNA	1.30422	3.84412	9.23e-08	8.92e-07	6.04976
ENSMUSG00000060380|C030014I23Rik|lincRNA	0.0967033	4.66432	0.596608	0.697513	0.156448
ENSMUSG00000097784|A430105J06Rik|lincRNA	0.260873	2.32145	0.462534	0.571392	0.243066
ENSMUSG00000097799|Gm26899|lincRNA	-0.232895	5.44997	0.118529	0.203445	0.691554
ENSMUSG00000098183|Gm27010|lincRNA	0.418361	6.20283	0.00374465	0.0122087	1.91333
ENSMUSG00000097176|Gm26830|lincRNA	-0.0728012	2.97235	0.875435	0.940731	0.0265348
ENSMUSG00000092602|4931413I07Rik|lincRNA	4.62022	0.198433	0.00414433	0.0130089	1.88576
ENSMUSG00000108228|6430584L05Rik|lincRNA	3.68384	-0.151932	0.0635425	0.120512	0.918971
ENSMUSG00000038408|1700018A04Rik|lincRNA	-3.73092	-0.240367	0.126249	0.203705	0.690998
ENSMUSG00000085139|A730046J19Rik|lincRNA	-0.746713	1.68397	0.0696821	0.130012	0.886018
ENSMUSG00000097305|Gm17276|lincRNA	0.782836	1.29907	0.174157	0.266395	0.574474
ENSMUSG00000100301|6030407O03Rik|lincRNA	-1.0495	3.3901	6.14e-05	0.000321134	3.49331
ENSMUSG00000104011|Gm32391|lincRNA	-0.539025	4.33598	0.0119952	0.0316123	1.50014
ENSMUSG00000099413|Gm17767|lincRNA	2.88431	5.21964	2.01e-51	1.27e-48	47.896
ENSMUSG00000097056|Gm4262|lincRNA	-1.17605	0.971301	0.0691947	0.129484	0.887783
ENSMUSG00000107704|Gm44082|lincRNA	-1.96072	0.629586	0.0522067	0.106006	0.974671
ENSMUSG00000109262|RP23-278M8.1|lincRNA	-0.824434	4.41345	4.32e-05	0.000232126	3.63428
ENSMUSG00000096977|Gm10827|lincRNA	1.78688	1.38973	0.00506062	0.0153517	1.81384
ENSMUSG00000097363|Gm26717|lincRNA	-1.10575	0.297096	0.392478	0.507652	0.294434
ENSMUSG00000108111|RP24-457L7.3|lincRNA	-0.0944711	0.862545	1	1	0
ENSMUSG00000097879|Gm26869|lincRNA	0.064052	7.62811	0.619897	0.714831	0.145796
ENSMUSG00000085658|Gm15704|lincRNA	1.46735	1.59933	0.00498914	0.0152079	1.81793
ENSMUSG00000086369|E330017L17Rik|lincRNA	3.38847	-0.241217	0.126249	0.203705	0.690998
ENSMUSG00000086943|4732414G09Rik|lincRNA	3.68384	-0.151932	0.0635425	0.120512	0.918971
ENSMUSG00000104414|Gm37799|lincRNA	5.0985	0.456959	0.0002773	0.00118508	2.92625
ENSMUSG00000094002|Gm9866|lincRNA	3.38847	-0.241217	0.126249	0.203705	0.690998
ENSMUSG00000097014|Gm26706|lincRNA	-0.909043	1.85956	0.0142774	0.0364866	1.43787
ENSMUSG00000056738|A730036I17Rik|lincRNA	-0.383909	4.00858	0.143132	0.227179	0.643631
ENSMUSG00000097792|Gm27042|lincRNA	0.0640574	2.89482	0.935513	0.991974	0.00349987
ENSMUSG00000105283|Gm33370|lincRNA	-0.163051	1.5227	1	1	0
ENSMUSG00000097261|4930532G15Rik|lincRNA	0.0523431	1.54845	0.768755	0.847842	0.071685
ENSMUSG00000100536|Gm28873|lincRNA	0.807069	3.07334	0.010889	0.0288413	1.53998
ENSMUSG00000097358|Gm26773|lincRNA	0.139135	5.59928	0.429687	0.545416	0.263272
ENSMUSG00000098292|Gm27194|lincRNA	3.56754	0.776925	9.52e-05	0.000475932	3.32246
ENSMUSG00000097533|Gm26590|lincRNA	-0.0743374	2.72145	0.930229	0.988792	0.00489526
ENSMUSG00000099937|Gm28872|lincRNA	-0.895505	2.88215	0.00535588	0.0160931	1.79336
ENSMUSG00000106515|Gm30382|lincRNA	0.185993	0.468651	1	1	0
ENSMUSG00000086239|Gm14329|lincRNA	-2.83682	-0.434494	0.500832	0.608016	0.216085
ENSMUSG00000043903|Gm22|lincRNA	1.83691	1.95123	1.96e-05	0.000113911	3.94343
ENSMUSG00000086749|Gm12037|lincRNA	-0.352779	0.346035	1	1	0
ENSMUSG00000029092|D5Ertd615e|lincRNA	1.83225	1.71038	0.000372674	0.00156622	2.80515
ENSMUSG00000108244|Gm44077|lincRNA	4.46097	0.100707	0.0161755	0.0389753	1.40921
ENSMUSG00000108575|RP23-435E16.4|lincRNA	-0.325051	2.65058	0.319364	0.424676	0.371942
ENSMUSG00000084917|Gm17477|lincRNA	0.868645	5.72056	3.48e-08	3.66e-07	6.43598
ENSMUSG00000097417|Gm26669|lincRNA	0.334619	5.79341	0.0466844	0.0957144	1.01902
ENSMUSG00000097740|E030044B06Rik|lincRNA	3.38847	-0.241217	0.126249	0.203705	0.690998
ENSMUSG00000097575|Gm26796|lincRNA	4.32092	0.0823956	0.00818102	0.022352	1.65068
ENSMUSG00000101356|Gm28876|lincRNA	0.0476724	2.97137	1	1	0
ENSMUSG00000106791|4930553P18Rik|lincRNA	-3.73352	-0.235024	0.0635425	0.120512	0.918971
ENSMUSG00000106951|5930430L01Rik|lincRNA	-0.642823	6.82394	2.83e-06	1.99e-05	4.70169
ENSMUSG00000097173|Gm26829|lincRNA	-3.72796	-0.246298	0.126249	0.203705	0.690998
ENSMUSG00000097296|Gm26532|lincRNA	-0.138043	3.2897	0.683709	0.772916	0.111868
ENSMUSG00000086130|Gm16211|lincRNA	0.208067	0.751285	0.65278	0.743934	0.128466
ENSMUSG00000096987|Gm26525|lincRNA	0.493047	1.34896	0.404619	0.5205	0.283579
ENSMUSG00000097868|A330069E16Rik|lincRNA	-1.03069	2.75732	0.00243955	0.00831815	2.07997
ENSMUSG00000106227|Gm43464|lincRNA	4.74591	0.246423	0.00414433	0.0130089	1.88576
ENSMUSG00000097277|2900076A07Rik|lincRNA	-0.00364546	6.26433	1	1	0
ENSMUSG00000099552|9830004L10Rik|lincRNA	4.30052	0.0346851	0.0320338	0.0697466	1.15648
ENSMUSG00000097674|Gm26610|lincRNA	-0.118329	2.48207	0.845288	0.913142	0.0394616
ENSMUSG00000097625|Gm26561|lincRNA	-1.97985	0.14935	0.0404745	0.0846285	1.07248
ENSMUSG00000105076|A930003O13Rik|lincRNA	-0.790532	2.48549	0.0199115	0.046818	1.32959
ENSMUSG00000108084|Gm7932|lincRNA	-6.16685	0.929193	9.64e-08	8.96e-07	6.04749
ENSMUSG00000097360|9430065F17Rik|lincRNA	-0.193164	2.21039	0.583798	0.687251	0.162885
ENSMUSG00000100150|Gm19585|lincRNA	1.05163	2.57667	0.000911841	0.00347434	2.45913
ENSMUSG00000097317|Gm17281|lincRNA	1.64473	4.23146	1.8e-14	4.46e-13	12.3505
ENSMUSG00000099922|Gm29016|lincRNA	-1.95435	0.814308	0.029231	0.0660308	1.18025
ENSMUSG00000086765|Gm11827|lincRNA	2.2385	4.90548	2.02e-31	1.97e-29	28.7055
ENSMUSG00000086503|Xist|lincRNA	0.0729434	15.7336	0.53606	0.639129	0.194411
ENSMUSG00000085054|Gm15834|lincRNA	0.461429	2.45896	0.376479	0.49226	0.307806
ENSMUSG00000097793|Gm17259|lincRNA	-0.327322	5.18745	0.0756196	0.140262	0.853059
ENSMUSG00000106357|Gm8013|lincRNA	0.388689	0.249837	1	1	0
ENSMUSG00000085298|F730035M05Rik|lincRNA	1.27868	1.08842	0.0818118	0.149124	0.826453
ENSMUSG00000106317|Gm43848|lincRNA	0.46555	5.56752	0.00297925	0.00994393	2.00244
ENSMUSG00000097636|Mirt1|lincRNA	1.83042	4.60603	7.16e-20	3.48e-18	17.4581
ENSMUSG00000102674|8030442B05Rik|lincRNA	-0.723394	-0.00471712	0.455841	0.566443	0.246844
ENSMUSG00000105891|A230001M10Rik|lincRNA	-0.517325	4.0901	0.00849453	0.0231088	1.63622
ENSMUSG00000097615|Gm2061|lincRNA	1.02677	3.92809	7.09e-06	4.62e-05	4.33501
ENSMUSG00000108255|Gm16499|lincRNA	-1.47724	0.212512	0.1123	0.193805	0.712635
ENSMUSG00000097970|Gm27028|lincRNA	-0.00762656	5.39747	0.942989	0.996559	0.00149711
ENSMUSG00000097864|Gm26856|lincRNA	-0.132695	3.74632	0.619849	0.714831	0.145796
ENSMUSG00000101223|4930568A12Rik|lincRNA	0.209665	1.6454	1	1	0
ENSMUSG00000097103|Gm2885|lincRNA	-0.259287	1.11888	1	1	0
ENSMUSG00000097098|9330111N05Rik|lincRNA	-0.894189	2.56531	0.00620892	0.0183941	1.73532
ENSMUSG00000097613|Gm17597|lincRNA	0.210376	2.59326	0.404879	0.5205	0.283579
ENSMUSG00000097576|D930030I03Rik|lincRNA	-0.966261	2.25751	0.00640496	0.0187988	1.72587
ENSMUSG00000087450|Gm13994|lincRNA	0.764496	3.76678	0.000418997	0.00173781	2.76
ENSMUSG00000097258|Gm26767|lincRNA	1.4391	5.40528	5.69e-18	2.25e-16	15.648
ENSMUSG00000097974|Gm10605|lincRNA	-0.451984	5.98498	0.00589823	0.0175973	1.75455
ENSMUSG00000108393|RP23-402A4.1|lincRNA	7.3201	1.98341	2.36e-15	6.35e-14	13.197
ENSMUSG00000085223|Gm11210|lincRNA	0.85993	1.24488	0.160003	0.247136	0.607065
ENSMUSG00000097372|Gm26876|lincRNA	-1.68148	1.68619	0.00145672	0.0052055	2.28354
ENSMUSG00000097335|Gm26563|lincRNA	-0.183464	5.17399	0.1534	0.240141	0.619533
ENSMUSG00000022639|Dubr|lincRNA	0.468647	7.24535	0.000343497	0.00145326	2.83766
ENSMUSG00000086405|9330198N18Rik|lincRNA	0.753968	0.415413	0.272035	0.374863	0.426127
ENSMUSG00000097329|4931403G20Rik|lincRNA	0.544957	4.75609	0.00465895	0.0145162	1.83815
ENSMUSG00000097021|4933433G15Rik|lincRNA	0.809405	3.37382	0.000581647	0.00228504	2.64111
ENSMUSG00000085708|Gm16063|lincRNA	-0.926108	3.54815	0.000118634	0.000577202	3.23867
ENSMUSG00000087373|Gm15892|lincRNA	-1.06557	1.40957	0.0610141	0.120512	0.918971
ENSMUSG00000108103|Gm44081|lincRNA	4.31069	0.0584187	0.0161755	0.0389753	1.40921
ENSMUSG00000100457|D830032E09Rik|lincRNA	-2.04094	0.860344	0.0189021	0.0450303	1.34649
ENSMUSG00000102106|2310043O21Rik|lincRNA	-4.28326	-0.0584535	0.0161755	0.0389753	1.40921
ENSMUSG00000086096|Gm12688|lincRNA	3.38847	-0.241217	0.126249	0.203705	0.690998
ENSMUSG00000108236|0610033M10Rik|lincRNA	-0.663635	0.690392	0.65278	0.743934	0.128466
ENSMUSG00000084758|Gm12798|lincRNA	-0.0376053	3.86488	0.916915	0.976344	0.010397
ENSMUSG00000105636|Gm43625|lincRNA	0.0512668	3.63265	1	1	0
ENSMUSG00000100009|Gm7967|lincRNA	-0.238022	3.56191	0.549149	0.651764	0.18591
ENSMUSG00000109459|RP23-9K14.6|lincRNA	-0.00527181	4.72067	0.97271	1	0
ENSMUSG00000051008|4930412M03Rik|lincRNA	-0.134828	5.47713	0.337142	0.446581	0.350099
ENSMUSG00000053656|Dancr|lincRNA	-0.0963323	2.46256	0.62342	0.718238	0.143731
ENSMUSG00000046005|D830044D21Rik|lincRNA	-1.03381	0.969034	0.0993622	0.174817	0.757417
ENSMUSG00000096995|2810029C07Rik|lincRNA	1.16383	3.76998	4.49e-07	3.69e-06	5.43297
ENSMUSG00000097380|Gm26816|lincRNA	0.310141	5.87447	0.0422967	0.0881471	1.05479
ENSMUSG00000105550|Gm42586|lincRNA	2.25696	2.39232	1.61e-08	1.91e-07	6.72004
ENSMUSG00000097463|4930448E22Rik|lincRNA	0.163269	1.05397	0.707386	0.792598	0.100947
ENSMUSG00000097134|1110002J07Rik|lincRNA	-0.109439	4.57781	0.63132	0.724044	0.140235
ENSMUSG00000105501|5330426L24Rik|lincRNA	4.96593	0.335594	0.00210279	0.00724432	2.14
ENSMUSG00000108801|RP23-430B14.2|lincRNA	0.655677	1.78638	0.282048	0.384473	0.415135
ENSMUSG00000101791|2210011K15Rik|lincRNA	-3.73352	-0.235024	0.0635425	0.120512	0.918971
ENSMUSG00000085987|Gm13403|lincRNA	-4.48609	0.00333528	0.0161755	0.0389753	1.40921
ENSMUSG00000086455|Gm11815|lincRNA	-1.2944	0.324669	0.230831	0.335117	0.474803
ENSMUSG00000097183|Gm17501|lincRNA	-0.514383	2.47541	0.200964	0.296986	0.527265
ENSMUSG00000100113|Gm28592|lincRNA	-1.63844	1.8721	0.000291168	0.00124016	2.90652
ENSMUSG00000097527|1700112J16Rik|lincRNA	0.307762	2.19925	0.31624	0.421987	0.374701
ENSMUSG00000104178|Gm9916|lincRNA	-0.47349	3.05098	0.129172	0.207872	0.682203
ENSMUSG00000006462|A530013C23Rik|lincRNA	-0.84767	4.64753	6.81e-06	4.46e-05	4.35025
ENSMUSG00000100594|2810414N06Rik|lincRNA	-0.510239	5.36306	0.0048874	0.0151163	1.82056

## Sheet: Sheet3
The differentially expressed (DE) mRNAs at acute stage of infection
mRNA_id	logFC	logCPM	PValue	FDRP	logP
ENSMUSG00000041757|Plekha6	-1.52061	6.02608	5.39e-36	2.9e-35	34.538
ENSMUSG00000023191|P3h3	-0.283685	1.41031	0.0431889	0.0536343	1.27056
ENSMUSG00000002257|Def6	3.60447	1.54086	1.46e-107	3.16e-106	105.5
ENSMUSG00000036918|Ttc7	-0.693176	5.98898	6.19e-09	1.26e-08	7.89896
ENSMUSG00000058558|Rpl5	-0.166884	7.35865	0.157663	0.183525	0.736306
ENSMUSG00000024066|Xdh	1.32855	9.08674	1.68e-28	7.27e-28	27.1385
ENSMUSG00000020894|Vamp2	-0.0115815	3.71267	0.939269	0.947912	0.023232
ENSMUSG00000026482|Rgl1	0.358677	5.66224	0.00261124	0.00365683	2.4369
ENSMUSG00000027957|Slc35a3	-0.614419	7.06356	2.26e-07	4.18e-07	6.37836
ENSMUSG00000027761|Aadac	-2.27052	8.49716	2.3e-75	2.85e-74	73.5446
ENSMUSG00000017309|Cd300lg	-2.23421	3.66893	2.49e-68	2.73e-67	66.5633
ENSMUSG00000031311|Nono	-0.0025797	6.35284	0.982236	0.985796	0.00621273
ENSMUSG00000024231|Cul2	-0.277604	5.34423	0.0197862	0.0254458	1.59438
ENSMUSG00000038007|Acer2	0.107091	4.70143	0.376664	0.413548	0.383474
ENSMUSG00000039115|Itga9	-0.116433	6.12986	0.325719	0.362027	0.441259
ENSMUSG00000024807|Syvn1	1.21416	6.1586	6.07e-24	2.3e-23	22.6387
ENSMUSG00000028651|Ppie	-0.436918	2.52706	0.000595117	0.000876983	3.05701
ENSMUSG00000028212|Ccne2	1.06973	2.17293	3.27e-16	9.28e-16	15.0322
ENSMUSG00000037992|Rara	-0.125894	4.21585	0.300097	0.335585	0.474197
ENSMUSG00000026435|Slc45a3	0.203317	5.37867	0.0885106	0.106401	0.973052
ENSMUSG00000072235|Tuba1a	0.525826	4.92449	1.19e-05	1.97e-05	4.70472
ENSMUSG00000050107|Gsg2	2.65809	0.95324	1.58e-60	1.49e-59	58.8261
ENSMUSG00000035575|Utp6	-0.265254	5.29756	0.0260951	0.0331676	1.47929
ENSMUSG00000052496|Pkdrej	-0.156312	1.11454	0.301761	0.337375	0.471887
ENSMUSG00000036225|Kctd1	0.843218	0.90971	6.66e-09	1.35e-08	7.86806
ENSMUSG00000032501|Trib1	-0.0785103	5.78977	0.508541	0.545523	0.263187
ENSMUSG00000026806|Ddx31	0.569312	3.40085	3.98e-06	6.84e-06	5.16472
ENSMUSG00000035258|Abi3bp	-0.571712	2.3553	1.16e-05	1.94e-05	4.71276
ENSMUSG00000001467|Cyp51	-0.58463	7.24489	8.24e-07	1.47e-06	5.83148
ENSMUSG00000037257|Aagab	-0.489421	5.10916	4.25e-05	6.81e-05	4.16687
ENSMUSG00000035958|Tdp2	-1.25926	4.21157	9.85e-25	3.82e-24	23.4174
ENSMUSG00000017652|Cd40	3.70028	2.72597	7.6e-139	2.75e-137	136.561
ENSMUSG00000002103|Acp2	0.59445	6.56747	5.68e-07	1.03e-06	5.98855
ENSMUSG00000031963|Bmper	3.03721	3.2129	8.95e-109	1.99e-107	106.702
ENSMUSG00000006782|Cnp	0.116581	4.37228	0.335171	0.371739	0.429762
ENSMUSG00000003235|Eif2b5	-0.858865	5.3396	8.1e-13	2e-12	11.7
ENSMUSG00000031105|Slc25a14	-0.377424	1.30902	0.00619734	0.00835589	2.07801
ENSMUSG00000040620|Dhx33	-0.138519	4.86486	0.246809	0.279563	0.553521
ENSMUSG00000089756|Gm8898	1.39381	1.76368	4.99e-24	1.89e-23	22.7225
ENSMUSG00000032092|Mpzl2	-0.863342	5.38311	6.2e-13	1.54e-12	11.8136
ENSMUSG00000004035|Gstm7	-1.73514	5.14795	1.97e-45	1.35e-44	43.8711
ENSMUSG00000020695|Mrc2	0.277606	1.91116	0.035937	0.0450274	1.34652
ENSMUSG00000041130|Zfp598	-0.274682	5.00276	0.0218027	0.0279299	1.55393
ENSMUSG00000061292|Cyp3a59	-3.40342	6.00988	1.89e-150	7.94e-149	148.1
ENSMUSG00000030614|Tmem126b	-0.93498	4.38232	1.3e-14	3.48e-14	13.4588
ENSMUSG00000005611|Mrvi1	0.354412	1.88932	0.00644775	0.008679	2.06153
ENSMUSG00000031490|Eif4ebp1	-0.350482	2.92885	0.00532618	0.00722663	2.14106
ENSMUSG00000014633|Cmc2	0.0581258	1.72606	0.678301	0.707935	0.150007
ENSMUSG00000031304|Il2rg	4.4932	5.3035	3.47e-233	3.8e-231	230.42
ENSMUSG00000028988|Ctnnbip1	-1.42551	3.13618	1.4e-29	6.23e-29	28.2058
ENSMUSG00000078861|Zfp931	-0.887693	2.35201	9.91e-12	2.33e-11	10.6332
ENSMUSG00000015937|H2afy	0.428152	5.71934	0.000326781	0.000491849	3.30817
ENSMUSG00000038534|Osbpl7	0.848583	2.19021	7.66e-11	1.72e-10	9.76494
ENSMUSG00000022218|Tgm1	-0.810843	4.58418	1.94e-11	4.49e-11	10.3477
ENSMUSG00000026348|Acmsd	0.131163	4.641	0.278572	0.313209	0.504166
ENSMUSG00000060373|Hnrnpc	-0.255182	6.45636	0.0312342	0.0393798	1.40473
ENSMUSG00000027800|Tm4sf1	-2.69579	3.82972	2.52e-96	4.54e-95	94.3434
ENSMUSG00000024661|Fth1	0.55636	9.01816	2.58e-06	4.48e-06	5.34871
ENSMUSG00000029416|Slc15a4	-1.04518	5.27948	4.14e-18	1.27e-17	16.8973
ENSMUSG00000030970|Ctbp2	0.993551	3.05205	2.44e-15	6.7e-15	14.1737
ENSMUSG00000021569|Trip13	1.05624	1.17726	2.35e-13	5.93e-13	12.2272
ENSMUSG00000040383|Aqr	0.378981	5.5551	0.00148848	0.00212529	2.67258
ENSMUSG00000006423|C330007P06Rik	-0.537868	5.44366	6.62e-06	1.12e-05	4.94966
ENSMUSG00000029392|Rilpl1	0.316291	1.03415	0.028742	0.0363742	1.43921
ENSMUSG00000026571|Dcaf6	-0.960651	5.21768	1.54e-15	4.28e-15	14.3688
ENSMUSG00000023852|Chd1	0.411769	6.60575	0.000520348	0.00077103	3.11293
ENSMUSG00000036941|Elac1	-0.999179	3.8913	3.73e-16	1.06e-15	14.9765
ENSMUSG00000069272|Hist1h2ae	2.90067	2.39549	9.15e-91	1.49e-89	88.8256
ENSMUSG00000005899|Smpd4	0.0814692	3.85119	0.498313	0.535192	0.271491
ENSMUSG00000019802|Sec63	-0.256151	7.17116	0.0303535	0.0383204	1.41657
ENSMUSG00000003500|Impdh1	1.49336	2.69676	4.95e-31	2.31e-30	29.6365
ENSMUSG00000047534|Mis18bp1	3.28257	1.87488	7.43e-101	1.44e-99	98.8413
ENSMUSG00000020288|Ahsa2	0.297904	4.58774	0.0134009	0.0175105	1.7567
ENSMUSG00000041297|Cdk13	0.315306	5.97137	0.00798811	0.0106749	1.97164
ENSMUSG00000033207|Mamdc2	-2.05124	1.83696	3.47e-48	2.52e-47	46.5983
ENSMUSG00000049470|Aff4	-0.410378	7.39144	0.000525976	0.000778868	3.10854
ENSMUSG00000021792|Fam213a	-1.57403	4.95273	7.99e-38	4.51e-37	36.3458
ENSMUSG00000024958|Gpr137	-0.303372	3.11128	0.0151484	0.0197045	1.70543
ENSMUSG00000027439|Gzf1	-1.09941	6.276	4.9e-20	1.62e-19	18.7918
ENSMUSG00000011257|Pabpc4	-0.470401	4.90731	8.75e-05	0.000137095	3.86298
ENSMUSG00000031938|4931406C07Rik	-1.48425	7.23623	9.55e-35	4.96e-34	33.3046
ENSMUSG00000030232|Aebp2	0.59864	5.64361	5.37e-07	9.7e-07	6.01302
ENSMUSG00000027905|Ddx20	-0.425302	3.62023	0.000513823	0.00076193	3.11808
ENSMUSG00000028271|Gtf2b	0.477123	3.74433	9.72e-05	0.000151873	3.81852
ENSMUSG00000034274|Thoc5	0.167771	3.78326	0.172314	0.199598	0.699843
ENSMUSG00000043415|Otud1	-0.0930578	3.03081	0.447438	0.485108	0.314161
ENSMUSG00000037251|Pomk	-0.0720302	3.19904	0.553527	0.589155	0.229771
ENSMUSG00000048756|Foxo3	-1.23845	6.63068	6.6e-25	2.57e-24	23.5892
ENSMUSG00000028702|Rad54l	2.47194	2.41329	6.14e-71	7.05e-70	69.1519
ENSMUSG00000044201|Cdc25c	2.85192	-1.14719	4.85e-29	2.13e-28	27.6708
ENSMUSG00000045435|Tmem60	-1.12551	3.01801	3.68e-19	1.17e-18	17.9305
ENSMUSG00000051498|Tlr6	2.36336	2.34309	2.61e-65	2.7e-64	63.5689
ENSMUSG00000028857|Tmem222	-0.897857	3.88031	2.14e-13	5.4e-13	12.2679
ENSMUSG00000042590|Ipo11	-0.377389	4.88943	0.00163674	0.00233058	2.63254
ENSMUSG00000029128|Rab28	-0.0746417	3.75479	0.535584	0.571718	0.242818
ENSMUSG00000087385|AA415398	-0.592239	1.73628	1.34e-05	2.23e-05	4.65185
ENSMUSG00000034501|Pcnxl4	-1.09547	3.17853	2.21e-18	6.85e-18	17.1644
ENSMUSG00000072571|Tmem253	0.255371	0.356378	0.0950199	0.113777	0.943946
ENSMUSG00000047635|2810006K23Rik	-0.916023	3.1068	2.58e-13	6.49e-13	12.1878
ENSMUSG00000103472|Pcdhga7	0.857345	0.615472	1.16e-08	2.34e-08	7.63165
ENSMUSG00000035595|1600002K03Rik	0.152655	0.055188	0.368768	0.405763	0.391727
ENSMUSG00000071337|Tia1	1.18685	4.4715	2.08e-22	7.44e-22	21.1283
ENSMUSG00000024854|Pold4	0.453082	2.59349	0.000367031	0.000549916	3.2597
ENSMUSG00000019777|Hdac2	-0.0749799	4.34372	0.534621	0.570916	0.243428
ENSMUSG00000026365|Cfh	0.606568	10.945	2.94e-07	5.4e-07	6.26741
ENSMUSG00000021591|Glrx	0.452917	5.51404	0.000148934	0.000229544	3.63913
ENSMUSG00000000244|Tspan32	3.04951	2.19013	2.58e-96	4.62e-95	94.3352
ENSMUSG00000002100|Mybpc3	2.35949	-1.14548	1.88e-23	6.99e-23	22.1555
ENSMUSG00000033335|Dnm2	0.570617	5.79441	1.7e-06	2.98e-06	5.52531
ENSMUSG00000029674|Limk1	1.90373	2.79292	1.04e-48	7.65e-48	47.1165
ENSMUSG00000022179|4931414P19Rik	-0.588849	2.08329	7.95e-06	1.34e-05	4.87299
ENSMUSG00000028582|Cc2d1b	0.54426	3.96165	7.95e-06	1.34e-05	4.87271
ENSMUSG00000027598|Itch	-0.0629781	7.072	0.593844	0.628097	0.201973
ENSMUSG00000051076|Vtcn1	-0.179922	1.26086	0.244967	0.277535	0.556682
ENSMUSG00000029504|Ddx51	-0.159394	3.59964	0.194169	0.223374	0.650966
ENSMUSG00000031865|Dctn1	-0.0948142	5.09136	0.42916	0.466798	0.330871
ENSMUSG00000005958|Ephb3	-1.8999	-0.637352	8.04e-21	2.72e-20	19.5649
ENSMUSG00000026705|Klhl20	0.0778975	3.82082	0.521629	0.558262	0.253162
ENSMUSG00000036591|Arhgap21	-0.410757	5.76813	0.000562241	0.000830509	3.08066
ENSMUSG00000035105|Egln3	-0.987762	3.66649	9.26e-16	2.59e-15	14.587
ENSMUSG00000027799|Nbea	0.666517	3.62519	5.62e-08	1.08e-07	6.96714
ENSMUSG00000025993|Slc40a1	-0.777201	8.60903	5.8e-11	1.31e-10	9.88344
ENSMUSG00000073471|Rsph3a	-0.0449046	3.11437	0.730625	0.757159	0.120813
ENSMUSG00000043251|Exoc3l	-0.832133	0.910558	1.44e-08	2.87e-08	7.54199
ENSMUSG00000010021|Kif19a	1.53596	0.357864	3.91e-21	1.34e-20	19.8735
ENSMUSG00000002948|Map2k7	-0.304733	4.5419	0.0114176	0.0150385	1.8228
ENSMUSG00000035215|Lsm7	0.212269	1.78359	0.115656	0.13694	0.863469
ENSMUSG00000059791|Nrm	1.20692	0.680484	3.4e-15	9.3e-15	14.0315
ENSMUSG00000021975|Ints9	0.720165	2.97123	9.53e-09	1.92e-08	7.71619
ENSMUSG00000069662|Marcks	1.14604	6.62806	1.23e-21	4.3e-21	20.367
ENSMUSG00000025135|Anapc11	0.128606	2.87906	0.304266	0.339917	0.468628
ENSMUSG00000057132|Rpgrip1	-0.119357	0.195169	0.560929	0.596403	0.22446
ENSMUSG00000017188|Coa3	-0.771829	3.89596	2.41e-10	5.28e-10	9.27742
ENSMUSG00000034538|Zfp418	0.58961	1.56674	1.21e-05	2.01e-05	4.69684
ENSMUSG00000045404|Kcnk13	1.13811	1.69996	7.86e-17	2.29e-16	15.6411
ENSMUSG00000034936|Arl4d	-1.08893	3.83144	7.74e-19	2.44e-18	17.6134
ENSMUSG00000037957|Wdr20	-0.113239	4.06975	0.352156	0.388971	0.410082
ENSMUSG00000029681|Bcl7b	0.401256	2.58314	0.00170828	0.00242859	2.61465
ENSMUSG00000040836|Gpr161	-0.0447513	-0.307132	0.84321	0.862139	0.0644225
ENSMUSG00000054051|Ercc6	0.227596	4.13492	0.0596005	0.0729864	1.13676
ENSMUSG00000042997|Nhlrc3	-0.554189	4.88074	3.92e-06	6.75e-06	5.17083
ENSMUSG00000052392|Acot4	-3.78358	6.0428	3.05e-179	1.89e-177	176.724
ENSMUSG00000020393|Kremen1	-0.647619	4.45865	8.18e-08	1.56e-07	6.80815
ENSMUSG00000026049|Tex30	-0.202241	2.08361	0.117032	0.138407	0.858842
ENSMUSG00000021102|Glrx5	-1.98424	5.48654	2.9e-58	2.6e-57	56.5845
ENSMUSG00000034259|Exosc4	-0.410741	3.48048	0.000844581	0.00122999	2.9101
ENSMUSG00000025785|Exosc7	-0.443593	3.68677	0.000270512	0.000409181	3.38808
ENSMUSG00000060743|H3f3a	-0.450656	7.11832	0.000141823	0.000218731	3.66009
ENSMUSG00000024725|Ostf1	0.628227	5.21475	1.61e-07	3.02e-07	6.52002
ENSMUSG00000037379|Spon2	1.97037	2.92841	8.86e-53	7.08e-52	51.1498
ENSMUSG00000023079|Gtf2ird1	0.114242	4.63433	0.341638	0.37826	0.422209
ENSMUSG00000031158|Timm17b	-1.24923	3.85522	4.05e-24	1.54e-23	22.8115
ENSMUSG00000071005|Ccl19	2.88023	0.559367	2e-60	1.88e-59	58.7251
ENSMUSG00000031478|Nek3	-0.387164	1.07328	0.00745299	0.00998045	2.00085
ENSMUSG00000042210|Abhd14a	-1.17851	2.32884	1.64e-19	5.29e-19	18.2766
ENSMUSG00000035933|Cog5	-0.118807	4.68116	0.32212	0.358225	0.445844
ENSMUSG00000052915|Msl1	-0.319538	5.41158	0.00738532	0.00989723	2.00449
ENSMUSG00000040170|Fmo2	-1.95788	5.61639	6.75e-57	5.89e-56	55.2301
ENSMUSG00000054892|Txk	2.07997	1.37453	1.25e-44	8.37e-44	43.0775
ENSMUSG00000028859|Csf3r	3.00605	4.40519	2.39e-118	6.24e-117	116.205
ENSMUSG00000030846|Tial1	-0.14601	5.82593	0.219862	0.250891	0.600515
ENSMUSG00000023007|Prpf40b	0.311398	3.04652	0.0118345	0.0155621	1.80793
ENSMUSG00000055204|Ankrd17	0.352282	7.31194	0.002915	0.00406491	2.39095
ENSMUSG00000041624|Gucy1a2	-1.34609	2.60826	2.06e-25	8.2e-25	24.0864
ENSMUSG00000022679|Mpv17l	-1.89342	4.72337	1.04e-52	8.32e-52	51.08
ENSMUSG00000034042|Gpbp1l1	-0.632454	6.22258	1.08e-07	2.05e-07	6.68911
ENSMUSG00000032621|Srek1	0.617628	4.58798	3e-07	5.49e-07	6.2601
ENSMUSG00000014767|Tbp	0.413947	4.59193	0.000575471	0.000849275	3.07095
ENSMUSG00000050043|Tmx2	-0.925023	5.65591	1.15e-14	3.07e-14	13.5129
ENSMUSG00000031443|F7	-1.71655	6.62185	3.63e-45	2.47e-44	43.6077
ENSMUSG00000057143|Trim12c	1.36313	5.43277	2.49e-29	1.11e-28	27.9561
ENSMUSG00000043190|Rfesd	-0.68233	3.13707	4.61e-08	8.9e-08	7.05061
ENSMUSG00000026155|Smap1	0.146654	4.57713	0.222788	0.253925	0.595294
ENSMUSG00000025486|Sirt3	-2.20882	5.15711	3.42e-70	3.88e-69	68.4115
ENSMUSG00000031149|Praf2	0.96662	0.395863	1.29e-09	2.71e-09	8.56651
ENSMUSG00000021556|Golm1	0.659107	3.44019	7.88e-08	1.5e-07	6.82425
ENSMUSG00000030670|Cyp2r1	-0.788296	3.96738	9.92e-11	2.21e-10	9.65496
ENSMUSG00000022565|Plec	0.0990619	8.0903	0.401523	0.438602	0.35793
ENSMUSG00000029915|Clec5a	5.08607	2.32168	4.91e-189	3.37e-187	186.473
ENSMUSG00000067212|H2-T23	0.89536	8.52325	5.13e-14	1.33e-13	12.8756
ENSMUSG00000027175|Tcp11l1	-0.350175	3.30478	0.00473961	0.00646395	2.1895
ENSMUSG00000062729|Ppox	-0.63808	3.97179	1.73e-07	3.24e-07	6.49008
ENSMUSG00000038065|Mturn	-1.11326	1.54728	1.16e-15	3.22e-15	14.4927
ENSMUSG00000028008|Asic5	-2.03332	2.19705	6.86e-50	5.19e-49	48.2849
ENSMUSG00000030725|Lipt2	-1.06971	1.40591	1.65e-14	4.38e-14	13.3583
ENSMUSG00000053158|Fes	2.02888	4.28684	5.32e-59	4.85e-58	57.3141
ENSMUSG00000028047|Thbs3	-0.98942	-0.894577	1.83e-06	3.2e-06	5.49466
ENSMUSG00000024921|Smarca2	-0.567868	6.78421	1.73e-06	3.03e-06	5.51806
ENSMUSG00000006218|Fam131c	-1.25059	-0.117035	3.44e-13	8.62e-13	12.0647
ENSMUSG00000058402|Zfp420	0.204321	2.18862	0.109345	0.129907	0.886366
ENSMUSG00000043719|Col6a6	-3.43377	0.376861	1.4e-69	1.56e-68	67.8057
ENSMUSG00000023073|Slc10a2	0.00908384	4.87905	0.94337	0.951693	0.0215031
ENSMUSG00000029699|Ssc4d	0.171545	0.785064	0.261302	0.294964	0.530231
ENSMUSG00000028066|Pmf1	-1.30726	3.56526	8.16e-26	3.28e-25	24.4836
ENSMUSG00000029869|Ephb6	-2.91811	0.356794	5.9e-56	5.03e-55	54.2982
ENSMUSG00000042498|D330045A20Rik	3.47815	-0.141145	1.11e-60	1.05e-59	58.9768
ENSMUSG00000071715|Ncf4	3.32329	3.49626	7.12e-128	2.18e-126	125.662
ENSMUSG00000020721|Helz	0.326514	5.42565	0.00615471	0.00830188	2.08082
ENSMUSG00000038141|Tmem181a	-0.501807	3.45147	4.4e-05	7.04e-05	4.15219
ENSMUSG00000050914|Ankrd37	0.924122	-0.102208	1.41e-07	2.65e-07	6.57624
ENSMUSG00000095105|Edaradd	1.6246	-0.436944	8.61e-18	2.6e-17	16.5849
ENSMUSG00000038764|Ptpn3	-0.714078	6.20534	2.05e-09	4.29e-09	8.3678
ENSMUSG00000061024|Rrs1	0.66298	3.96295	5.58e-08	1.07e-07	6.96992
ENSMUSG00000032737|Inppl1	0.00791465	5.09952	0.947837	0.955382	0.0198228
ENSMUSG00000045733|Sprn	-2.65921	0.164352	2.69e-46	1.88e-45	44.7268
ENSMUSG00000000149|Gna12	-1.18206	6.75686	6.75e-23	2.46e-22	21.6097
ENSMUSG00000078881|Gm14434	0.258357	0.941276	0.0701494	0.0853471	1.06881
ENSMUSG00000032718|Mansc1	0.0485934	1.55882	0.706985	0.734913	0.133764
ENSMUSG00000025578|Cbx8	-1.07799	2.19126	2e-16	5.71e-16	15.2431
ENSMUSG00000025185|Loxl4	1.66881	3.07122	9.39e-40	5.6e-39	38.252
ENSMUSG00000024992|Pde6c	-4.44006	-0.577104	7.33e-60	6.84e-59	58.1652
ENSMUSG00000000776|Polr3d	1.03812	2.39008	1.12e-15	3.11e-15	14.5069
ENSMUSG00000030909|Anks4b	-1.06409	5.97885	7.59e-19	2.39e-18	17.6217
ENSMUSG00000027797|Dclk1	1.78395	2.04074	1.06e-39	6.29e-39	38.201
ENSMUSG00000029463|Fam216a	-0.702345	0.185157	9.74e-06	1.63e-05	4.78752
ENSMUSG00000042216|Sgsm1	-0.0406566	2.85863	0.769494	0.793816	0.10028
ENSMUSG00000095545|Gm4245	1.45994	1.05598	6.17e-23	2.25e-22	21.6481
ENSMUSG00000028333|Anp32b	0.672345	5.27876	2.03e-08	4.01e-08	7.39632
ENSMUSG00000044147|Arf6	0.502674	6.60113	2.31e-05	3.76e-05	4.42428
ENSMUSG00000030557|Mef2a	0.736882	6.39795	6.23e-10	1.34e-09	8.87447
ENSMUSG00000079363|Gbp4	5.65118	7.87504	0	0	Inf
ENSMUSG00000030762|Aqp8	-2.83327	7.16612	6.57e-111	1.52e-109	108.819
ENSMUSG00000020826|Nos2	7.68221	5.15091	0	0	Inf
ENSMUSG00000037936|Scarb1	-0.772282	7.22864	8.28e-11	1.86e-10	9.73162
ENSMUSG00000031758|Cdyl2	0.315898	3.56958	0.0103106	0.0136339	1.86538
ENSMUSG00000036083|Slc17a3	-0.850763	5.58728	1.28e-12	3.13e-12	11.504
ENSMUSG00000075254|Heg1	0.491614	6.35824	3.52e-05	5.67e-05	4.24672
ENSMUSG00000050010|Shisa3	0.0323892	-0.517105	0.797433	0.820119	0.0861231
ENSMUSG00000029790|Cep41	0.437161	1.8709	0.0011237	0.00161921	2.7907
ENSMUSG00000020153|Ndufs7	-1.17368	5.08454	3.04e-22	1.08e-21	20.9668
ENSMUSG00000024990|Rbp4	-1.78516	10.5817	6.55e-49	4.84e-48	47.3151
ENSMUSG00000021972|Hmbox1	0.198392	5.43598	0.0959599	0.114792	0.94009
ENSMUSG00000058070|Eml1	0.146818	2.2641	0.249029	0.28188	0.549936
ENSMUSG00000038521|C1s1	0.846377	9.59694	1.02e-12	2.51e-12	11.6001
ENSMUSG00000027624|Epb41l1	-0.364973	2.78212	0.00403574	0.00553961	2.25652
ENSMUSG00000031508|Ankrd10	0.399416	2.94783	0.0013521	0.00193657	2.71297
ENSMUSG00000037885|Stk35	-0.351777	4.77186	0.00336312	0.00465768	2.33183
ENSMUSG00000031755|Bbs2	-0.250232	1.80638	0.0638532	0.0779633	1.10811
ENSMUSG00000023873|1700010I14Rik	2.28468	0.113179	5.26e-36	2.83e-35	34.5479
ENSMUSG00000052337|Immt	-0.74983	6.53603	3.05e-10	6.64e-10	9.17779
ENSMUSG00000015619|Gata3	2.62428	0.821907	2.2e-59	2.02e-58	57.6936
ENSMUSG00000026872|Zeb2	1.54831	6.79342	1.91e-37	1.06e-36	35.9731
ENSMUSG00000091649|Phf11b	3.41881	3.92049	3.74e-138	1.34e-136	135.873
ENSMUSG00000041375|Ccdc9	0.0380343	3.28781	0.7563	0.781455	0.107096
ENSMUSG00000027465|Tbc1d20	-0.294701	5.63259	0.0132977	0.0173828	1.75988
ENSMUSG00000031832|Taf1c	0.712374	1.7099	1.2e-07	2.26e-07	6.64627
ENSMUSG00000027358|Bmp2	-1.69396	3.91097	6.33e-42	3.99e-41	40.3993
ENSMUSG00000066595|Mfsd7b	1.19103	3.67192	6.62e-22	2.33e-21	20.6326
ENSMUSG00000039813|Tbc1d2	1.36656	1.70143	4.2e-23	1.54e-22	21.812
ENSMUSG00000053141|Ptprt	-2.9699	0.43129	2.26e-59	2.08e-58	57.6824
ENSMUSG00000001240|Ramp2	0.04669	2.12549	0.687966	0.717191	0.144365
ENSMUSG00000034525|Ice1	0.271434	5.55672	0.0227881	0.0291482	1.53539
ENSMUSG00000037896|Rcor1	-0.0278226	5.45698	0.816071	0.837631	0.0769472
ENSMUSG00000046516|Cox17	1.09061	3.62766	1.2e-18	3.74e-18	17.4272
ENSMUSG00000003119|Cdk12	0.912367	5.97658	2.49e-14	6.56e-14	13.1832
ENSMUSG00000006522|Itih3	1.14666	10.202	7.77e-22	2.73e-21	20.5641
ENSMUSG00000070493|Chchd2	-1.6307	7.8651	2.41e-41	1.49e-40	39.8261
ENSMUSG00000045777|Ifitm10	1.18226	-1.10435	4.05e-08	7.84e-08	7.10581
ENSMUSG00000051331|Cacna1c	0.460812	0.487011	0.00153405	0.002189	2.65975
ENSMUSG00000036944|Tmem71	1.53945	1.9826	5.64e-30	2.54e-29	28.5949
ENSMUSG00000074646|6430550D23Rik	-0.157908	0.494909	0.357813	0.394625	0.403815
ENSMUSG00000030786|Itgam	4.78898	4.73882	3.03e-238	3.51e-236	235.454
ENSMUSG00000008307|1700109H08Rik	0.664765	1.62134	7.39e-07	1.32e-06	5.87785
ENSMUSG00000003190|Bcl2l12	-0.197372	1.72081	0.161522	0.187759	0.726398
ENSMUSG00000038658|Ric1	0.60064	6.84142	4.24e-07	7.72e-07	6.11254
ENSMUSG00000053644|Aldh7a1	-2.00329	8.25619	3.77e-60	3.54e-59	58.4512
ENSMUSG00000028973|Abcb8	-1.16302	4.53618	1.22e-21	4.25e-21	20.3719
ENSMUSG00000029428|Stx2	0.403379	4.12482	0.000884306	0.00128586	2.8908
ENSMUSG00000031749|St3gal2	0.259652	2.47803	0.0411902	0.0512865	1.29
ENSMUSG00000039405|Prss23	-1.94778	2.10973	3.52e-46	2.45e-45	44.6112
ENSMUSG00000028664|Ephb2	0.294798	0.0165087	0.0662956	0.0808413	1.09237
ENSMUSG00000028483|Snapc3	1.54474	4.44922	4.01e-36	2.16e-35	34.665
ENSMUSG00000029401|Rilpl2	0.661562	2.98873	1.3e-07	2.44e-07	6.61231
ENSMUSG00000068587|Mgam	-1.34287	8.13356	5.01e-29	2.2e-28	27.6577
ENSMUSG00000095990|Zfp97	0.131502	2.74799	0.293997	0.329275	0.482441
ENSMUSG00000028402|Mpdz	-1.06021	4.92557	1.93e-18	6e-18	17.2215
ENSMUSG00000000184|Ccnd2	1.07014	5.38595	6.85e-19	2.16e-18	17.6651
ENSMUSG00000022951|Rcan1	1.05873	5.505	1.51e-18	4.72e-18	17.3264
ENSMUSG00000014547|Wdfy2	0.227491	4.38657	0.059637	0.0730255	1.13653
ENSMUSG00000020037|Rfx4	-5.4034	1.64546	3.64e-167	1.9e-165	164.72
ENSMUSG00000074794|Arrdc3	-2.87357	7.36945	1.04e-113	2.53e-112	111.596
ENSMUSG00000021948|Prkcd	2.24677	5.26934	1.83e-72	2.16e-71	70.6656
ENSMUSG00000049396|Gemin4	-0.420757	3.34454	0.000608943	0.00089662	3.04739
ENSMUSG00000054293|A630033H20Rik	0.735921	1.39765	1.64e-07	3.07e-07	6.51299
ENSMUSG00000056938|Acbd4	-0.892941	4.15059	2.45e-13	6.16e-13	12.2104
ENSMUSG00000028104|Polr3gl	-0.711959	2.58594	1.93e-08	3.82e-08	7.41795
ENSMUSG00000092486|2610524H06Rik	2.14551	-0.0217038	5.19e-34	2.64e-33	32.579
ENSMUSG00000048277|Syngr2	0.0308402	5.72775	0.795925	0.818777	0.0868342
ENSMUSG00000038528|BC021785	0.935356	1.17549	1.91e-11	4.42e-11	10.3548
ENSMUSG00000078878|Gm14305	-0.0452196	1.97693	0.754706	0.780008	0.107901
ENSMUSG00000026743|Mllt10	0.102742	5.24578	0.387838	0.424775	0.371841
ENSMUSG00000079427|Mthfsl	-0.342805	4.3629	0.00454063	0.00619803	2.20775
ENSMUSG00000060512|0610040J01Rik	-1.27052	3.80547	8.76e-25	3.4e-24	23.4679
ENSMUSG00000028383|Hsdl2	-0.53962	5.59027	6.1e-06	1.04e-05	4.98434
ENSMUSG00000025195|Dnmbp	-0.906978	4.4074	8.54e-14	2.2e-13	12.6575
ENSMUSG00000033849|B3galt2	1.38	3.68823	1.11e-28	4.86e-28	27.3136
ENSMUSG00000056216|Cebpg	-0.124843	6.21015	0.291625	0.326836	0.48567
ENSMUSG00000043953|Ccrl2	2.22994	2.71407	3.63e-62	3.53e-61	60.4521
ENSMUSG00000045690|Wdr89	-0.67741	1.4771	7.78e-07	1.39e-06	5.85624
ENSMUSG00000067995|Gtf2f2	0.747607	2.81148	3.44e-09	7.1e-09	8.14881
ENSMUSG00000044042|Fmn1	0.0078465	4.42037	0.944997	0.953036	0.0208906
ENSMUSG00000039206|Daglb	-0.968919	4.93632	9.73e-16	2.72e-15	14.5658
ENSMUSG00000039048|Foxred1	-0.278672	4.96812	0.0195826	0.0251959	1.59867
ENSMUSG00000029439|Sfswap	0.711846	4.43478	3.86e-09	7.94e-09	8.09993
ENSMUSG00000034135|Sik3	-0.517134	5.67111	1.45e-05	2.4e-05	4.6194
ENSMUSG00000025545|Clybl	-1.88638	4.76335	1.86e-52	1.48e-51	50.8296
ENSMUSG00000035517|Tdrd7	0.00123271	5.51304	0.99409	0.996129	0.00168454
ENSMUSG00000048285|Frmd6	-0.514529	3.35981	3.12e-05	5.03e-05	4.29852
ENSMUSG00000037593|BC030499	1.60595	-0.21826	1.92e-19	6.19e-19	18.2081
ENSMUSG00000084786|Ubl5	0.588578	3.90972	1.42e-06	2.51e-06	5.60059
ENSMUSG00000066233|Tmem42	-1.15498	1.67433	1.7e-17	5.07e-17	16.2947
ENSMUSG00000047766|Lrrc49	1.09012	-0.434111	1.63e-09	3.41e-09	8.46723
ENSMUSG00000061477|Rps7	-0.287096	7.23002	0.0152201	0.0197931	1.70349
ENSMUSG00000018405|Mrm1	-0.19782	1.59723	0.152537	0.177802	0.750063
ENSMUSG00000072825|Cep170b	-0.274943	5.64208	0.0210562	0.0270122	1.56844
ENSMUSG00000003882|Il7r	3.45566	2.04863	8.58e-112	2.01e-110	109.696
ENSMUSG00000032333|Stoml1	-0.108144	2.25106	0.405047	0.442031	0.354547
ENSMUSG00000029246|Ppat	-0.954866	4.84139	2.56e-15	7.02e-15	14.1537
ENSMUSG00000074886|Grk6	0.558129	4.70885	3.52e-06	6.07e-06	5.21669
ENSMUSG00000017707|Serinc3	0.76498	8.62411	1.15e-10	2.56e-10	9.59188
ENSMUSG00000059119|Nap1l4	-0.125414	4.88061	0.294083	0.32934	0.482356
ENSMUSG00000058427|Cxcl2	4.8377	1.36312	4.24e-142	1.58e-140	139.801
ENSMUSG00000020368|Canx	-0.00812316	9.02821	0.944964	0.953036	0.0208906
ENSMUSG00000051998|Lax1	2.92711	1.29744	3.07e-75	3.8e-74	73.4201
ENSMUSG00000024056|Ndc80	4.27427	1.24012	2.07e-122	5.81e-121	120.236
ENSMUSG00000054716|Zfp771	-1.03554	2.57501	7.29e-16	2.05e-15	14.6891
ENSMUSG00000031808|Slc27a1	-1.15211	2.94746	8.56e-20	2.8e-19	18.5534
ENSMUSG00000018541|Cwc25	0.0833373	3.76579	0.497725	0.534632	0.271945
ENSMUSG00000045482|Trrap	0.126978	6.99082	0.283367	0.318201	0.497298
ENSMUSG00000031591|Asah1	0.724921	6.43999	1.17e-09	2.46e-09	8.60848
ENSMUSG00000028874|Fgr	2.57443	4.92656	1.07e-91	1.78e-90	89.7493
ENSMUSG00000037712|Fermt2	-0.569112	6.70624	1.65e-06	2.91e-06	5.5367
ENSMUSG00000075704|Txnrd2	-1.92828	4.39509	4.15e-54	3.41e-53	52.4668
ENSMUSG00000056895|Hist3h2ba	4.42221	-0.835864	2.07e-55	1.75e-54	53.7581
ENSMUSG00000035152|Ap2b1	0.051406	6.98112	0.664777	0.69541	0.157759
ENSMUSG00000026632|Tatdn3	-0.142594	2.52226	0.28038	0.315088	0.501568
ENSMUSG00000006906|Stambp	-0.113947	3.97967	0.351232	0.388038	0.411126
ENSMUSG00000019790|Stxbp5	0.188563	5.02006	0.115249	0.136479	0.864935
ENSMUSG00000020092|Pald1	-0.787024	3.77699	1.25e-10	2.78e-10	9.5564
ENSMUSG00000020634|Ubxn2a	0.201011	4.76852	0.0952662	0.114046	0.942918
ENSMUSG00000022837|Iqcb1	-0.113863	2.75746	0.374869	0.411858	0.385253
ENSMUSG00000042605|Atxn2	-0.243953	6.12536	0.040278	0.0501933	1.29935
ENSMUSG00000046532|Ar	-1.36303	4.8434	4.71e-29	2.07e-28	27.6831
ENSMUSG00000057262|Gm10020	0.0878534	1.00787	0.566524	0.601717	0.220608
ENSMUSG00000032652|Crebl2	-1.49413	5.97929	6.77e-35	3.53e-34	33.4523
ENSMUSG00000003032|Klf4	0.143528	0.956567	0.316646	0.352478	0.452869
ENSMUSG00000022090|Pdlim2	1.53517	1.69444	1.31e-28	5.69e-28	27.245
ENSMUSG00000027104|Atf2	-0.213545	5.70306	0.0727972	0.088395	1.05357
ENSMUSG00000061878|Sphk1	0.661585	0.266125	2.7e-05	4.37e-05	4.35937
ENSMUSG00000047866|Lonp2	-0.748416	8.15225	2.87e-10	6.26e-10	9.20377
ENSMUSG00000041408|Wapl	0.0508563	7.14806	0.667629	0.698143	0.156056
ENSMUSG00000021087|Rtn1	1.13009	1.87475	4.93e-17	1.45e-16	15.8396
ENSMUSG00000010721|Lmbr1	-1.02901	2.93471	4.6e-16	1.3e-15	14.8867
ENSMUSG00000098274|Rpl24	0.666287	5.24299	2.73e-08	5.34e-08	7.27255
ENSMUSG00000038155|Gstp2	2.21574	4.9455	2.74e-70	3.11e-69	68.5071
ENSMUSG00000027201|Myef2	0.705793	3.41603	1.05e-08	2.12e-08	7.67435
ENSMUSG00000031168|Ebp	-2.04979	6.96439	1.97e-62	1.93e-61	60.7144
ENSMUSG00000028843|Sh3bgrl3	3.68428	4.35814	1.31e-166	6.81e-165	164.167
ENSMUSG00000051427|Ccdc157	-0.424754	3.92839	0.000480563	0.00071431	3.14611
ENSMUSG00000019066|Rab3d	-0.355175	3.93071	0.00338885	0.00469241	2.3286
ENSMUSG00000025350|Rdh5	-0.968279	4.27436	1.89e-15	5.21e-15	14.2834
ENSMUSG00000018042|Cyb5r3	-1.75422	7.94927	3.14e-47	2.24e-46	45.6496
ENSMUSG00000034190|Chmp7	-0.675125	4.93781	1.85e-08	3.67e-08	7.43539
ENSMUSG00000001855|Nup214	0.709498	4.98458	3.59e-09	7.4e-09	8.13096
ENSMUSG00000025481|Urah	-1.13979	5.86081	2.72e-21	9.34e-21	20.0294
ENSMUSG00000019779|Frk	0.0179814	3.8189	0.895569	0.908758	0.0415519
ENSMUSG00000090958|Lrrc32	-0.0898317	3.81021	0.462911	0.500269	0.300797
ENSMUSG00000024414|Mrpl27	-0.0952064	4.19978	0.427786	0.46546	0.332117
ENSMUSG00000060427|Zfp868	0.0217129	2.91567	0.857359	0.874886	0.0580483
ENSMUSG00000020946|Gosr2	-0.109787	6.03787	0.35428	0.391129	0.40768
ENSMUSG00000026749|Nek6	0.39207	6.39353	0.000956961	0.00138851	2.85745
ENSMUSG00000044350|Lacc1	1.28119	5.01977	5.34e-26	2.16e-25	24.6653
ENSMUSG00000029304|Spp1	-1.23899	4.80328	2.76e-24	1.06e-23	22.9767
ENSMUSG00000003184|Irf3	-0.369358	5.29731	0.00199227	0.00281741	2.55015
ENSMUSG00000030172|Erc1	0.225498	5.95376	0.0578475	0.0709691	1.14893
ENSMUSG00000050549|5730508B09Rik	1.17024	2.60346	6.75e-20	2.21e-19	18.6551
ENSMUSG00000057123|Gja5	-1.81109	1.01392	6.43e-33	3.17e-32	31.4986
ENSMUSG00000007950|Abhd8	-0.112155	1.70959	0.411189	0.448339	0.348393
ENSMUSG00000019889|Ptprk	-0.620897	5.93747	1.91e-07	3.55e-07	6.4503
ENSMUSG00000024665|Fads2	-3.58454	7.8203	2.2e-165	1.11e-163	162.954
ENSMUSG00000025347|Mettl7b	-1.4276	7.97158	1.97e-32	9.57e-32	31.0192
ENSMUSG00000059291|Rpl11	-0.0560689	6.63262	0.634684	0.666819	0.175992
ENSMUSG00000057842|Zfp595	0.848156	3.16312	1.05e-11	2.46e-11	10.6094
ENSMUSG00000027663|Zmat3	0.328164	4.46067	0.00655101	0.00881352	2.05485
ENSMUSG00000001100|Poldip2	-1.28582	5.65755	1.83e-26	7.49e-26	25.1255
ENSMUSG00000028248|Pnisr	1.0537	5.45333	2.05e-18	6.36e-18	17.1969
ENSMUSG00000102222|Pcdhga10	-2.42036	-0.391657	4.45e-35	2.33e-34	33.6326
ENSMUSG00000024654|Asrgl1	-1.47359	3.64339	2.65e-32	1.28e-31	30.8924
ENSMUSG00000047875|Gpr157	-1.12246	2.77373	9.66e-19	3.02e-18	17.5193
ENSMUSG00000040321|Zfp770	-0.31201	3.86674	0.0103891	0.0137331	1.86223
ENSMUSG00000028643|Svbp	0.245608	0.27212	0.160806	0.186967	0.728234
ENSMUSG00000030945|Acsm2	-1.55866	-0.356532	3.64e-17	1.07e-16	15.9693
ENSMUSG00000020882|Cacnb1	1.6631	-0.0135518	7.8e-22	2.74e-21	20.5629
ENSMUSG00000074182|Znhit6	0.192145	2.0062	0.143528	0.167883	0.774993
ENSMUSG00000027132|Katnbl1	0.294443	3.70411	0.0163544	0.0212066	1.67353
ENSMUSG00000028470|Hint2	-1.3624	5.01555	3.64e-29	1.61e-28	27.7938
ENSMUSG00000034889|Cactin	0.282109	3.09464	0.0230606	0.029471	1.5306
ENSMUSG00000040690|Col16a1	-0.657558	1.87331	7.63e-07	1.37e-06	5.86376
ENSMUSG00000048174|Tmem81	-0.478314	1.76718	0.000372061	0.000557193	3.25399
ENSMUSG00000055320|Tead1	0.687691	5.38344	9.5e-09	1.92e-08	7.71757
ENSMUSG00000079083|Jrkl	1.10397	2.30149	1.51e-17	4.5e-17	16.3469
ENSMUSG00000042502|Cd2bp2	0.18424	4.43345	0.12736	0.149973	0.823988
ENSMUSG00000035498|Cdcp1	-0.0719957	4.40274	0.552337	0.588082	0.230562
ENSMUSG00000026003|Acadl	-1.17124	7.57347	1.32e-22	4.73e-22	21.3248
ENSMUSG00000017428|Psmd11	-0.305912	6.58446	0.00983466	0.0130366	1.88484
ENSMUSG00000026260|Ndufa10	-1.20247	6.46887	1.42e-23	5.31e-23	22.2751
ENSMUSG00000029524|Sirt4	-0.484751	2.50244	0.000167485	0.000257055	3.58997
ENSMUSG00000066072|Cyp4a10	-5.87231	8.84701	0	0	Inf
ENSMUSG00000033819|Ppp1r16a	-0.701608	4.62781	6.18e-09	1.26e-08	7.89968
ENSMUSG00000020864|Ankrd40	-0.104124	5.28155	0.382436	0.419343	0.37743
ENSMUSG00000044986|Tst	-2.22791	7.14712	1.37e-72	1.62e-71	70.7897
ENSMUSG00000037355|Uvssa	-0.0868515	4.0549	0.481615	0.518709	0.285076
ENSMUSG00000028132|Tmem56	-1.42616	8.45965	2.05e-32	9.94e-32	31.0024
ENSMUSG00000002416|Ndufb2	-1.13154	5.06093	8.16e-21	2.76e-20	19.5588
ENSMUSG00000001918|Slc1a5	2.26056	2.97276	4.31e-65	4.44e-64	63.353
ENSMUSG00000032475|Nck1	0.487873	4.53073	5.18e-05	8.25e-05	4.08354
ENSMUSG00000044894|Uqcrq	-0.514498	6.33415	1.5e-05	2.48e-05	4.60551
ENSMUSG00000072974|Gm4787	0.911852	1.33624	8.35e-11	1.87e-10	9.72828
ENSMUSG00000048911|Rnf24	-0.840518	3.67685	8.97e-12	2.11e-11	10.6755
ENSMUSG00000038587|Akap12	0.576801	2.36672	7.62e-06	1.29e-05	4.89051
ENSMUSG00000021969|Zdhhc20	-0.0339481	4.91891	0.774389	0.798559	0.0976931
ENSMUSG00000059273|Zc3h4	0.0921816	4.93809	0.441131	0.478882	0.319771
ENSMUSG00000056536|Pign	0.392398	5.56287	0.000991368	0.00143649	2.8427
ENSMUSG00000042293|Gm5617	-2.14732	3.00492	1.52e-61	1.47e-60	59.8339
ENSMUSG00000009681|Bcr	-0.542364	5.78944	5.39e-06	9.19e-06	5.03676
ENSMUSG00000012889|Podnl1	3.98176	1.85759	9.8e-130	3.08e-128	127.511
ENSMUSG00000020936|Nmt1	0.141008	6.12097	0.235306	0.26736	0.572904
ENSMUSG00000089715|Cbx6	-0.903598	3.17803	5.09e-13	1.27e-12	11.8973
ENSMUSG00000022013|Dnajc15	0.0279742	3.84098	0.831191	0.851308	0.0699132
ENSMUSG00000034192|Lsm3	0.55572	2.49612	1.38e-05	2.29e-05	4.63969
ENSMUSG00000032413|Rasa2	0.804175	3.41369	8.42e-11	1.89e-10	9.72468
ENSMUSG00000046962|Zbtb21	0.508482	4.32728	2.57e-05	4.17e-05	4.37938
ENSMUSG00000047797|Gjb1	-2.55622	8.47949	5.64e-93	9.57e-92	91.0189
ENSMUSG00000025591|Tma16	1.23397	2.04083	2.6e-20	8.64e-20	19.0633
ENSMUSG00000030711|Sult1a1	-1.14157	8.85583	1.23e-21	4.28e-21	20.3684
ENSMUSG00000038642|Ctss	2.83923	8.17742	1.28e-111	2.98e-110	109.526
ENSMUSG00000055725|Paqr3	-1.00678	2.39108	8.35e-15	2.24e-14	13.6496
ENSMUSG00000024644|Cndp2	1.2479	6.31434	3.46e-25	1.36e-24	23.8652
ENSMUSG00000018932|Map2k3	-1.00373	5.74172	6.08e-17	1.78e-16	15.7508
ENSMUSG00000033306|Lpp	-0.5771	7.95709	1.1e-06	1.96e-06	5.70754
ENSMUSG00000006732|Mettl1	0.407994	2.84754	0.00114955	0.00165499	2.7812
ENSMUSG00000040374|Pex2	-0.635484	5.51251	1.02e-07	1.93e-07	6.71387
ENSMUSG00000026822|Lcn2	7.59689	11.2797	0	0	Inf
ENSMUSG00000020120|Plek	3.41158	6.27924	2.27e-151	9.67e-150	149.015
ENSMUSG00000000142|Axin2	-0.157813	3.41896	0.204039	0.234011	0.630764
ENSMUSG00000034663|Bmp2k	0.658046	5.59733	3.7e-08	7.2e-08	7.14287
ENSMUSG00000035877|Zhx3	-1.03491	7.3342	4.46e-18	1.36e-17	16.8659
ENSMUSG00000060301|2610008E11Rik	-0.262242	4.07105	0.0318782	0.0401603	1.3962
ENSMUSG00000039007|Cpq	-0.724663	6.34402	1.16e-09	2.46e-09	8.60919
ENSMUSG00000019872|Smpdl3a	0.19019	5.68941	0.110657	0.131369	0.881507
ENSMUSG00000024675|Ms4a4c	4.92088	4.65291	5.32e-246	6.92e-244	243.16
ENSMUSG00000058240|Cryzl1	0.294097	4.01727	0.0154444	0.0200718	1.69741
ENSMUSG00000061740|Cyp2d22	-2.27804	7.26564	1.54e-75	1.92e-74	73.7163
ENSMUSG00000029171|Pgm1	0.884819	3.23743	1.21e-12	2.96e-12	11.528
ENSMUSG00000021936|Mapk8	-0.518764	4.85759	1.59e-05	2.63e-05	4.58004
ENSMUSG00000036661|Dennd3	-0.367427	3.50594	0.00281761	0.00393626	2.40492
ENSMUSG00000027879|Sec22b	-0.0251928	5.63634	0.830904	0.851069	0.0700354
ENSMUSG00000030243|Recql	1.2708	3.34862	2.68e-24	1.02e-23	22.9894
ENSMUSG00000068036|Mllt4	0.69801	6.9576	4.3e-09	8.84e-09	8.05376
ENSMUSG00000031467|Agpat5	-0.00219156	3.81249	0.987539	0.990302	0.00423213
ENSMUSG00000035310|Lin54	0.151919	3.88604	0.213052	0.243688	0.613165
ENSMUSG00000001520|Nrip2	0.331232	0.0590623	0.0270763	0.0343524	1.46404
ENSMUSG00000022125|Cln5	-0.309506	5.34705	0.00936191	0.0124335	1.90541
ENSMUSG00000045362|Tnfrsf26	2.0162	1.71917	9.33e-46	6.43e-45	44.1918
ENSMUSG00000060152|Pop5	-0.495436	3.46797	5.67e-05	9.01e-05	4.04529
ENSMUSG00000015575|Atp6v0e	0.352575	4.84631	0.0033541	0.00464589	2.33293
ENSMUSG00000023286|Ube2j2	0.00574011	4.31828	0.968852	0.973849	0.0115085
ENSMUSG00000063698|Sfxn4	0.947158	-0.548194	3.91e-07	7.14e-07	6.14639
ENSMUSG00000068184|Ndufaf2	0.532828	0.313632	0.00110588	0.00159425	2.79744
ENSMUSG00000025157|Zdhhc16	-0.0255804	2.73382	0.824708	0.845473	0.0729
ENSMUSG00000006641|Slc5a6	-2.12681	3.26669	1.77e-61	1.7e-60	59.7702
ENSMUSG00000032661|Oas3	2.41361	5.19874	2.97e-82	4.16e-81	80.3812
ENSMUSG00000058706|0610030E20Rik	-0.702597	5.72701	4.07e-09	8.36e-09	8.07754
ENSMUSG00000027933|Ints3	0.172069	5.26493	0.150001	0.175074	0.756778
ENSMUSG00000003812|Dnase2a	-0.105945	3.962	0.381918	0.418803	0.37799
ENSMUSG00000002897|Il17ra	0.669919	5.14099	2.37e-08	4.65e-08	7.33217
ENSMUSG00000022479|Vdr	5.61035	2.86422	2.5e-234	2.82e-232	231.55
ENSMUSG00000027652|Ralgapb	0.371212	5.74148	0.00183135	0.0025969	2.58554
ENSMUSG00000046085|4931422A03Rik	-0.733141	0.436752	4.4e-06	7.55e-06	5.12195
ENSMUSG00000022247|Brix1	0.41396	3.99782	0.000685219	0.00100453	2.99804
ENSMUSG00000023026|Dip2b	0.494108	5.51104	3.5e-05	5.64e-05	4.24871
ENSMUSG00000040365|Trim41	-0.085071	4.20702	0.483122	0.520228	0.283806
ENSMUSG00000018707|Dync1h1	0.461851	8.60979	9.39e-05	0.000146917	3.83293
ENSMUSG00000024914|Drap1	-0.487079	4.26784	5.4e-05	8.59e-05	4.06609
ENSMUSG00000004947|Dtx2	1.08336	2.52767	3.3e-17	9.74e-17	16.0114
ENSMUSG00000037415|Ranbp10	-1.38671	6.42475	1.49e-30	6.85e-30	29.1644
ENSMUSG00000055415|Atp10b	-9.34793	-1.35258	1.09e-55	9.21e-55	54.0355
ENSMUSG00000046201|Scaf8	0.356842	5.28778	0.0028155	0.00393366	2.4052
ENSMUSG00000028943|Espn	1.15258	0.414136	7.48e-14	1.93e-13	12.7143
ENSMUSG00000058126|Tpm3-rs7	1.47894	0.343679	1.97e-19	6.35e-19	18.1972
ENSMUSG00000020076|Ddx50	-0.0818874	5.58688	0.490439	0.527262	0.277973
ENSMUSG00000043587|Pxylp1	-1.5156	2.8274	4.56e-32	2.19e-31	30.6596
ENSMUSG00000032570|Atp2c1	-0.0490218	6.03683	0.678665	0.708181	0.149855
ENSMUSG00000018623|Mmp7	1.9276	2.31289	9.21e-47	6.5e-46	45.187
ENSMUSG00000036109|Mbnl3	0.331402	2.5169	0.00997292	0.0132123	1.87902
ENSMUSG00000041957|Pkp2	0.0217525	4.75337	0.857008	0.874583	0.0581989
ENSMUSG00000032053|Pou2af1	0.276456	0.460717	0.0735563	0.0892328	1.04948
ENSMUSG00000027765|P2ry1	-2.79126	3.4687	5.72e-97	1.04e-95	94.983
ENSMUSG00000020868|Xylt2	-0.860252	4.05266	1.84e-12	4.45e-12	11.3513
ENSMUSG00000074247|Dda1	0.586363	3.36382	2.03e-06	3.55e-06	5.44935
ENSMUSG00000003299|Mrpl4	-0.306359	3.62768	0.0122745	0.0161079	1.79296
ENSMUSG00000022300|Dcaf13	0.1492	4.08259	0.222789	0.253925	0.595294
ENSMUSG00000033184|Tmed7	-0.182682	7.41978	0.121862	0.143814	0.8422
ENSMUSG00000032193|Ldlr	-1.15056	7.59989	6.92e-22	2.43e-21	20.6143
ENSMUSG00000021306|Gpr137b	0.731746	1.70258	6.04e-08	1.16e-07	6.93702
ENSMUSG00000022594|Lynx1	-0.111569	1.20999	0.480408	0.517548	0.28605
ENSMUSG00000019813|Cep57l1	-0.0219045	2.33975	0.900984	0.913506	0.0392888
ENSMUSG00000057074|Ces1g	-1.65334	8.82278	1.78e-42	1.14e-41	40.9428
ENSMUSG00000021518|Ptdss1	-1.08512	5.898	1.6e-19	5.17e-19	18.2861
ENSMUSG00000027347|Rasgrp1	3.25863	5.05857	5.58e-138	1.98e-136	135.703
ENSMUSG00000060591|Ifitm2	1.27237	6.83441	3.5e-26	1.42e-25	24.8466
ENSMUSG00000040857|Erf	-0.440239	4.22834	0.00027392	0.00041422	3.38277
ENSMUSG00000034422|Parp14	2.28867	8.46425	1.98e-76	2.52e-75	74.5982
ENSMUSG00000000346|Dazap2	-0.349262	6.86798	0.00319554	0.00443808	2.3528
ENSMUSG00000029634|Rnf6	-0.365896	5.13626	0.00219098	0.00308787	2.51034
ENSMUSG00000024219|Anks1	0.31017	4.81103	0.00975735	0.0129405	1.88805
ENSMUSG00000073725|Lmbrd1	-0.693219	6.7931	5.47e-09	1.12e-08	7.95172
ENSMUSG00000042340|Ctf1	-1.17203	1.29885	1.11e-16	3.19e-16	15.4956
ENSMUSG00000016541|Atxn10	-0.635529	5.94635	9.61e-08	1.82e-07	6.73974
ENSMUSG00000046167|Gldn	0.335261	-0.555235	0.0559618	0.0687812	1.16253
ENSMUSG00000052419|2610001J05Rik	-0.219456	3.32569	0.0744195	0.0902427	1.04459
ENSMUSG00000029817|Tra2a	1.5399	5.55473	1.14e-36	6.23e-36	35.2058
ENSMUSG00000020534|Shmt1	-3.0048	7.60217	7.22e-123	2.05e-121	120.689
ENSMUSG00000040661|Rad54l2	0.154797	6.18445	0.192428	0.221539	0.654549
ENSMUSG00000030147|Clec4b1	0.713023	-0.589325	0.000240118	0.000364712	3.43805
ENSMUSG00000027195|Hsd17b12	-0.549603	7.06894	3.57e-06	6.15e-06	5.2112
ENSMUSG00000029545|Acads	-1.98816	7.0703	4.05e-59	3.71e-58	57.4308
ENSMUSG00000053916|Nanp	-0.81199	2.09608	5.82e-10	1.25e-09	8.90335
ENSMUSG00000025405|Inhbc	-0.0625464	5.3756	0.599058	0.632907	0.19866
ENSMUSG00000044702|Palb2	2.01883	1.60359	7.08e-45	4.77e-44	43.3214
ENSMUSG00000037674|Rfx7	0.072685	5.30051	0.539854	0.57578	0.239743
ENSMUSG00000074221|Zfp568	-0.0852203	4.93124	0.476902	0.513908	0.289115
ENSMUSG00000030008|Pradc1	-0.619346	2.01995	2.56e-06	4.45e-06	5.35178
ENSMUSG00000036362|P2ry13	1.98507	4.22878	1.69e-56	1.46e-55	54.837
ENSMUSG00000040606|Kazn	0.147367	1.13443	0.286863	0.321947	0.492215
ENSMUSG00000036966|Spryd3	-0.313948	3.81921	0.00982941	0.0130307	1.88503
ENSMUSG00000018574|Acadvl	-1.44957	8.14791	2.24e-33	1.12e-32	31.9513
ENSMUSG00000061979|Wbscr16	-0.553405	4.0497	5.05e-06	8.64e-06	5.06366
ENSMUSG00000032601|Prkar2a	-0.624218	6.82692	1.47e-07	2.75e-07	6.56061
ENSMUSG00000027843|Ptpn22	4.09063	4.00684	8.69e-182	5.45e-180	179.263
ENSMUSG00000022992|Kansl2	-0.27864	4.60718	0.020385	0.0261802	1.58203
ENSMUSG00000037797|Adh4	-1.81798	6.97534	3.02e-50	2.3e-49	48.6384
ENSMUSG00000030330|Ing4	-0.457234	3.71465	0.000191548	0.000293011	3.53312
ENSMUSG00000036587|Fut7	4.33428	-0.189831	3.06e-75	3.8e-74	73.4203
ENSMUSG00000053137|Mapk11	0.14755	0.462993	0.360806	0.397599	0.400554
ENSMUSG00000073407|Gm6034	1.79616	-1.30613	1.07e-14	2.88e-14	13.5413
ENSMUSG00000032606|Nicn1	-1.32517	3.86664	7.32e-27	3.03e-26	25.5181
ENSMUSG00000030315|Vgll4	-0.7334	4.9818	1.07e-09	2.27e-09	8.64346
ENSMUSG00000039770|Ypel5	-0.577322	5.45794	1.32e-06	2.33e-06	5.63194
ENSMUSG00000033429|Mcee	-0.814166	3.71422	3.2e-11	7.31e-11	10.136
ENSMUSG00000030257|Srgap3	-0.199938	3.25289	0.113297	0.134315	0.871874
ENSMUSG00000033623|Pcgf3	-0.535715	5.28701	7.6e-06	1.28e-05	4.89165
ENSMUSG00000004098|Col5a3	-0.687074	3.27453	3.76e-08	7.31e-08	7.13632
ENSMUSG00000039601|Rcan2	-0.782152	3.4689	2.39e-10	5.23e-10	9.28129
ENSMUSG00000041763|Tpp2	0.505794	6.39072	2.07e-05	3.39e-05	4.46921
ENSMUSG00000071533|Pcnp	-0.64435	5.656	6.87e-08	1.31e-07	6.88233
ENSMUSG00000060034|Ctf2	1.33855	-1.61844	2.8e-08	5.47e-08	7.26169
ENSMUSG00000028436|Dcaf12	-0.190891	5.67583	0.108019	0.128398	0.891441
ENSMUSG00000028480|Glipr2	4.10753	4.25147	2.51e-187	1.67e-185	184.776
ENSMUSG00000026708|Cenpl	-0.441112	3.21657	0.000353777	0.000530847	3.27503
ENSMUSG00000023021|Cers5	0.989103	2.43912	1.41e-14	3.75e-14	13.4255
ENSMUSG00000015488|Cacfd1	-0.675005	4.96813	1.96e-08	3.87e-08	7.41277
ENSMUSG00000048546|Tob2	-0.35887	5.98012	0.00251905	0.00353201	2.45198
ENSMUSG00000034601|2700049A03Rik	0.276039	2.94353	0.0255533	0.0325097	1.48799
ENSMUSG00000036402|Gng12	0.367739	6.31181	0.00196492	0.0027802	2.55592
ENSMUSG00000096546|Smlr1	-0.730717	3.69247	3.18e-09	6.57e-09	8.18259
ENSMUSG00000026207|Speg	-0.0390571	0.758078	0.853894	0.871864	0.0595514
ENSMUSG00000020257|Wdr82	0.00345432	6.01213	0.97884	0.982723	0.00756883
ENSMUSG00000040875|Osbpl10	1.31809	-0.934719	3.68e-10	7.97e-10	9.0986
ENSMUSG00000025289|Prdx4	-1.26123	5.30479	1.87e-25	7.43e-25	24.1292
ENSMUSG00000033102|Cdc14b	-1.83261	5.71793	1.82e-50	1.39e-49	48.8573
ENSMUSG00000029122|Evc	-0.842684	2.44908	5.55e-11	1.25e-10	9.90229
ENSMUSG00000018076|Med13l	0.271511	5.53981	0.0226688	0.0290002	1.5376
ENSMUSG00000027575|Arfgap1	0.166538	4.79399	0.164258	0.19072	0.719604
ENSMUSG00000027099|Mtx2	-0.536384	4.68543	8.15e-06	1.37e-05	4.86239
ENSMUSG00000040848|Sft2d2	-1.62742	6.58785	5.57e-41	3.42e-40	39.4661
ENSMUSG00000020486|Sept4	0.0297764	2.66511	0.815851	0.837459	0.0770363
ENSMUSG00000022575|Gsdmd	1.504	5.43877	4.23e-35	2.22e-34	33.6531
ENSMUSG00000018293|Pfn1	1.09944	7.14168	3.96e-20	1.31e-19	18.8833
ENSMUSG00000018604|Tbx3	-0.494665	5.09628	3.68e-05	5.91e-05	4.22833
ENSMUSG00000037111|Setd7	0.976275	4.8586	6.35e-16	1.78e-15	14.7484
ENSMUSG00000071226|Cecr2	-0.737069	4.80839	9.75e-10	2.07e-09	8.6842
ENSMUSG00000021598|Med10	-0.0491211	2.00121	0.682913	0.712338	0.147314
ENSMUSG00000027860|Vangl1	-0.420993	3.35336	0.000634892	0.000933549	3.02986
ENSMUSG00000032458|Copb2	0.0871915	6.9002	0.462313	0.49969	0.3013
ENSMUSG00000032041|Tirap	-0.0320419	5.2726	0.787753	0.811199	0.0908725
ENSMUSG00000020926|Adam11	-1.54382	3.24167	2.91e-34	1.49e-33	32.8277
ENSMUSG00000017817|Jph2	-2.15451	-1.20726	8.14e-19	2.56e-18	17.5919
ENSMUSG00000020271|Fbxw11	-0.247103	5.82341	0.0373628	0.0467195	1.3305
ENSMUSG00000025040|Fundc1	0.347325	3.3082	0.00504598	0.00686262	2.16351
ENSMUSG00000075517|Cyp2d37-ps	-0.974444	4.4258	1.34e-15	3.72e-15	14.4293
ENSMUSG00000016758|Bik	-1.59353	-0.275789	1.39e-17	4.15e-17	16.382
ENSMUSG00000029299|Abcg3	1.14403	4.13168	1.03e-20	3.47e-20	19.46
ENSMUSG00000078722|Gm12394	1.06668	-0.539848	2.82e-08	5.51e-08	7.25882
ENSMUSG00000032423|Syncrip	0.372238	6.35089	0.00171754	0.0024411	2.61241
ENSMUSG00000002028|Kmt2a	0.989491	6.19394	1.4e-16	4.02e-16	15.3953
ENSMUSG00000014791|Elmo3	-0.605423	4.15364	6.15e-07	1.11e-06	5.95511
ENSMUSG00000061906|Ugt2b38	-1.44621	5.01978	1.65e-32	8.04e-32	31.0948
ENSMUSG00000043753|Dmrta1	-2.56321	0.0735081	2.65e-44	1.76e-43	42.7539
ENSMUSG00000019789|Hey2	0.796189	-0.482272	1.45e-05	2.41e-05	4.61858
ENSMUSG00000062248|Cks2	0.0948162	2.88595	0.461175	0.498594	0.302253
ENSMUSG00000022358|Fbxo32	-1.61944	2.69396	4.22e-36	2.28e-35	34.6424
ENSMUSG00000000594|Gm2a	0.0361723	7.03545	0.759934	0.784858	0.105209
ENSMUSG00000028467|Gba2	-0.396978	3.74725	0.00117086	0.00168461	2.7735
ENSMUSG00000036990|Otud4	0.290336	6.62099	0.014351	0.0187095	1.72794
ENSMUSG00000007458|M6pr	0.234608	7.27013	0.0474456	0.058717	1.23124
ENSMUSG00000030768|Disp1	-0.136388	1.83995	0.318945	0.354865	0.449937
ENSMUSG00000067455|Hist1h4j	2.69475	1.96422	2.02e-76	2.57e-75	74.5906
ENSMUSG00000089774|Slc5a3	0.406848	5.14261	0.000670774	0.000984156	3.00694
ENSMUSG00000038683|Pak1ip1	-0.272818	4.44544	0.0230003	0.0294009	1.53164
ENSMUSG00000027668|Mfn1	-0.766092	5.90444	1.39e-10	3.09e-10	9.51029
ENSMUSG00000021497|Txndc15	-1.41253	5.70231	1.98e-31	9.35e-31	30.0292
ENSMUSG00000029534|St7	0.748008	3.87686	9.84e-10	2.09e-09	8.68024
ENSMUSG00000031669|Gins3	1.51171	0.570949	1.03e-21	3.58e-21	20.4461
ENSMUSG00000046876|Atxn1	-0.732957	5.87301	8.56e-10	1.82e-09	8.73924
ENSMUSG00000001497|Pax9	-0.472656	-0.679419	0.020747	0.0266303	1.57462
ENSMUSG00000019971|Cep290	2.13053	3.27793	1.99e-61	1.91e-60	59.7186
ENSMUSG00000038696|Mapkap1	-0.375038	5.29801	0.00167575	0.00238445	2.62261
ENSMUSG00000011831|Evi5	-1.09123	7.62938	6.72e-20	2.2e-19	18.6567
ENSMUSG00000048442|Smim5	0.660737	-0.717024	0.000455364	0.000677917	3.16882
ENSMUSG00000030956|Fam53b	-0.237652	4.6916	0.047625	0.05893	1.22966
ENSMUSG00000022710|Usp7	0.21936	6.22449	0.0645309	0.0787516	1.10374
ENSMUSG00000056952|Tatdn2	0.107191	4.98799	0.370962	0.407927	0.389417
ENSMUSG00000036403|Cep135	0.612414	3.14378	8.31e-07	1.49e-06	5.82811
ENSMUSG00000024805|Pcgf5	-0.00243456	4.04346	0.978989	0.982768	0.0075491
ENSMUSG00000022400|Rbx1	-0.58126	5.2123	1.16e-06	2.05e-06	5.6882
ENSMUSG00000031292|Cdkl5	-0.46383	4.07027	0.000136487	0.000210844	3.67604
ENSMUSG00000024421|Lama3	-1.76653	0.946647	2.33e-30	1.06e-29	28.9733
ENSMUSG00000037376|Trmt6	0.200203	3.86308	0.101014	0.120525	0.918925
ENSMUSG00000052512|Nav2	0.402166	6.93307	0.00068568	0.00100511	2.99779
ENSMUSG00000015013|Trappc2l	-0.000697511	2.29729	0.987514	0.990302	0.00423213
ENSMUSG00000033389|Arhgap44	-0.785293	0.772647	2e-07	3.71e-07	6.43053
ENSMUSG00000039043|Arpin	0.308281	3.24633	0.0128082	0.0167796	1.77522
ENSMUSG00000042203|Tbc1d22b	0.99288	3.08831	2.29e-15	6.29e-15	14.2011
ENSMUSG00000023092|Fhl1	-0.292746	3.3175	0.0174337	0.0225443	1.64696
ENSMUSG00000031506|Ptpn7	3.71258	2.79319	7.88e-141	2.89e-139	138.539
ENSMUSG00000045624|Esf1	1.01043	3.98844	1.67e-16	4.78e-16	15.3203
ENSMUSG00000063320|1190007I07Rik	-0.909166	1.8871	1.82e-11	4.21e-11	10.3757
ENSMUSG00000094595|Fsbp	-0.666714	0.891723	5.2e-06	8.88e-06	5.05174
ENSMUSG00000024082|Ndufaf7	-1.12647	3.5382	7.44e-20	2.44e-19	18.6134
ENSMUSG00000041471|Fam35a	0.520613	5.55953	1.32e-05	2.18e-05	4.66095
ENSMUSG00000070780|Rbm47	-0.815374	7.1163	7.39e-12	1.75e-11	10.7581
ENSMUSG00000028920|Fbxo42	0.168219	4.45	0.164104	0.190568	0.71995
ENSMUSG00000054728|Phactr1	0.449118	0.628823	0.00248128	0.00348147	2.45824
ENSMUSG00000028099|Polr3c	0.0243994	4.13631	0.841949	0.861014	0.0649898
ENSMUSG00000063535|Zfp773	0.648834	-0.57861	0.000435739	0.00064978	3.18723
ENSMUSG00000002455|Prpf6	-0.259877	5.61017	0.0290026	0.0366867	1.43549
ENSMUSG00000030982|9030624J02Rik	0.0159144	5.14792	0.896179	0.90932	0.0412834
ENSMUSG00000045822|Zswim3	0.200234	1.08915	0.148754	0.173693	0.760218
ENSMUSG00000004567|Mcoln1	-0.829092	4.43682	8.81e-12	2.08e-11	10.6829
ENSMUSG00000029028|Lrrc47	0.120249	4.54599	0.316855	0.352685	0.452613
ENSMUSG00000057924|Gm10033	0.532983	1.15615	0.000157289	0.00024189	3.61638
ENSMUSG00000019961|Tmpo	0.818815	6.35561	6.77e-12	1.6e-11	10.7954
ENSMUSG00000091514|Gm17484	-0.125955	-0.354755	0.542243	0.578251	0.237883
ENSMUSG00000038729|Akap2	0.771557	4.59558	1.7e-10	3.75e-10	9.42647
ENSMUSG00000025017|Pik3ap1	1.49767	6.89798	2.91e-35	1.53e-34	33.8143
ENSMUSG00000036748|Cuedc2	-0.18468	3.3167	0.132937	0.156118	0.806547
ENSMUSG00000021592|Arsk	-0.244122	3.76603	0.0440603	0.0546408	1.26248
ENSMUSG00000003848|Nob1	0.0693306	2.82754	0.584495	0.61901	0.208302
ENSMUSG00000033016|Nfatc1	0.787501	4.42717	7.86e-11	1.76e-10	9.7538
ENSMUSG00000034634|Ly6d	2.51617	3.07958	4.16e-80	5.59e-79	78.2526
ENSMUSG00000034243|Golgb1	0.919662	6.93267	1.26e-14	3.37e-14	13.4718
ENSMUSG00000036561|Ppp6r2	-1.03111	4.82846	1.62e-17	4.84e-17	16.3155
ENSMUSG00000090369|4933411K16Rik	0.142413	2.24048	0.243528	0.276021	0.559058
ENSMUSG00000027296|Itpka	-1.08336	0.144756	4.68e-11	1.06e-10	9.97426
ENSMUSG00000026175|Vil1	-1.67248	-0.00632345	3.05e-21	1.05e-20	19.98
ENSMUSG00000026991|Pkp4	-0.458484	6.19038	0.000114501	0.000177955	3.74969
ENSMUSG00000037062|Sh3glb1	0.115894	6.66598	0.328439	0.364849	0.437886
ENSMUSG00000029131|Dnajb6	-0.0862522	5.82201	0.466672	0.503996	0.297573
ENSMUSG00000025648|Pfkfb4	1.50274	1.90249	2.86e-28	1.23e-27	26.9099
ENSMUSG00000037185|Krt80	2.01362	-0.630441	2.02e-23	7.51e-23	22.1245
ENSMUSG00000026321|Tnfrsf11a	1.81636	3.41203	7.8e-47	5.51e-46	45.2585
ENSMUSG00000032786|Alas1	0.501756	8.34836	2.24e-05	3.66e-05	4.43621
ENSMUSG00000034175|Rhbdd3	-1.26568	3.07436	1.13e-23	4.24e-23	22.3729
ENSMUSG00000069607|Cd300lh	0.248259	0.154588	0.127854	0.150494	0.822481
ENSMUSG00000023050|Map3k12	0.263535	2.48514	0.0386147	0.0482436	1.31656
ENSMUSG00000037894|H2afz	-0.16572	5.54983	0.163279	0.189665	0.722013
ENSMUSG00000033287|Kctd17	1.95637	2.77028	1e-49	7.53e-49	48.123
ENSMUSG00000053985|Zfp14	0.473868	0.688947	0.00129928	0.00186322	2.72973
ENSMUSG00000025856|Pdgfa	-0.357096	1.77857	0.00851705	0.0113525	1.94491
ENSMUSG00000026694|Mettl13	-0.41852	3.6274	0.000622328	0.000915576	3.03831
ENSMUSG00000070697|Utp3	0.446132	3.56472	0.000286184	0.000432118	3.3644
ENSMUSG00000053110|Yap1	-0.543947	6.43783	4.7e-06	8.05e-06	5.09445
ENSMUSG00000059981|Taok2	0.0634239	5.31623	0.593854	0.628097	0.201973
ENSMUSG00000027579|Srms	-1.50318	-0.487008	8.6e-15	2.31e-14	13.6367
ENSMUSG00000029765|Plxna4	-0.996415	3.62696	7.07e-16	1.99e-15	14.7021
ENSMUSG00000030022|Adamts9	0.953813	3.79675	8.14e-15	2.19e-14	13.6601
ENSMUSG00000015839|Nfe2l2	0.929286	6.12152	8.15e-15	2.19e-14	13.6597
ENSMUSG00000031355|Arhgap6	-1.33976	3.68356	6.59e-27	2.74e-26	25.5626
ENSMUSG00000059908|Mug1	-0.915407	11.325	1.33e-14	3.54e-14	13.4506
ENSMUSG00000033931|Rbm34	0.125638	3.3592	0.311055	0.346756	0.459976
ENSMUSG00000057469|E2f6	-0.281212	3.81794	0.0203675	0.0261599	1.58236
ENSMUSG00000036667|Tcaf1	-0.672964	2.49294	1.45e-07	2.72e-07	6.56463
ENSMUSG00000021709|Erbb2ip	-0.136653	7.46222	0.247368	0.280157	0.552598
ENSMUSG00000028433|Ubap2	0.626478	4.39225	2.24e-07	4.15e-07	6.38186
ENSMUSG00000056966|Gjc3	0.139079	-0.0974509	0.375063	0.411958	0.385147
ENSMUSG00000026272|Agxt	-2.86688	7.48195	2.49e-113	5.98e-112	111.223
ENSMUSG00000041180|Hectd2	1.12648	2.7051	8.41e-19	2.64e-18	17.578
ENSMUSG00000020982|Nemf	1.27048	4.52599	2.4e-25	9.48e-25	24.0232
ENSMUSG00000055926|Gm14137	0.206156	-0.739944	0.233868	0.265895	0.575291
ENSMUSG00000027199|Gatm	0.834815	4.45106	5.86e-12	1.39e-11	10.8572
ENSMUSG00000015757|Ppil4	0.825064	4.15675	1.26e-11	2.93e-11	10.5327
ENSMUSG00000020929|Eftud2	0.440373	4.90875	0.00024267	0.00036845	3.43362
ENSMUSG00000030551|Nr2f2	-1.36722	4.92078	3.73e-29	1.65e-28	27.7836
ENSMUSG00000027615|Hps3	1.17608	4.7957	3.56e-22	1.26e-21	20.8991
ENSMUSG00000051184|Zfp524	-0.869519	2.08599	4.52e-11	1.03e-10	9.98919
ENSMUSG00000044788|Fads6	-1.74858	7.30846	7.23e-47	5.11e-46	45.2914
ENSMUSG00000064128|Cenpj	1.77906	3.05642	6.15e-44	4.06e-43	42.392
ENSMUSG00000030452|Nipa2	0.481561	5.38935	5.6e-05	8.9e-05	4.05038
ENSMUSG00000033855|Ston1	-0.275849	3.34784	0.0252175	0.0321155	1.49329
ENSMUSG00000012443|Kif11	3.06081	3.23491	3.28e-110	7.48e-109	108.126
ENSMUSG00000039221|Rpl22l1	-0.45412	4.75228	0.000143758	0.000221672	3.65429
ENSMUSG00000020100|Slc29a3	1.30121	4.11118	3.67e-26	1.49e-25	24.8267
ENSMUSG00000017679|Ttpal	0.532293	5.00009	9.21e-06	1.55e-05	4.8105
ENSMUSG00000041219|Arhgap11a	2.0528	3.26095	1.5e-57	1.33e-56	55.8771
ENSMUSG00000009733|Tfcp2	-0.600273	2.89538	1.84e-06	3.23e-06	5.49061
ENSMUSG00000028495|Rps6	-0.226443	7.20257	0.0554661	0.0681876	1.16629
ENSMUSG00000029759|Pon3	0.0678973	6.79596	0.567486	0.60262	0.219957
ENSMUSG00000017756|Slc12a7	-0.466678	6.50369	8.43e-05	0.000132334	3.87833
ENSMUSG00000031930|Wwp2	-0.507484	4.93765	2.3e-05	3.75e-05	4.42542
ENSMUSG00000059089|Fcgr4	3.78915	5.643	9.82e-179	5.97e-177	176.224
ENSMUSG00000079478|Sssca1	-0.222002	3.44392	0.0719766	0.0874579	1.0582
ENSMUSG00000001366|Fbxo9	-1.05161	5.50539	2.31e-18	7.15e-18	17.1457
ENSMUSG00000020576|Nbas	0.644601	6.46819	5.99e-08	1.15e-07	6.94034
ENSMUSG00000001420|Tmem79	-0.463812	-0.287247	0.00816832	0.0109039	1.96242
ENSMUSG00000025265|Fgd1	-0.83664	0.839178	1.72e-08	3.42e-08	7.46635
ENSMUSG00000020143|Dock2	2.94812	6.10474	6.19e-118	1.61e-116	115.793
ENSMUSG00000054422|Fabp1	-1.93399	7.65778	2.4e-56	2.06e-55	54.686
ENSMUSG00000042102|Dmgdh	-2.71779	8.89744	1.35e-103	2.74e-102	101.562
ENSMUSG00000038045|Sult6b1	1.23646	-0.6032	4.08e-11	9.27e-11	10.033
ENSMUSG00000002329|Mdp1	-0.33842	3.46932	0.00562124	0.00761287	2.11845
ENSMUSG00000075467|Dnlz	-0.530246	3.59036	1.5e-05	2.48e-05	4.60603
ENSMUSG00000032892|Rangrf	-1.3811	-0.386664	6.29e-14	1.63e-13	12.7882
ENSMUSG00000027559|Car3	-7.76736	9.82994	0	0	Inf
ENSMUSG00000002633|Shh	-2.48669	0.0924707	8.59e-41	5.26e-40	39.279
ENSMUSG00000027276|Jag1	-1.6468	3.25788	1.99e-38	1.14e-37	36.9423
ENSMUSG00000003198|Zfp959	-0.133773	2.68893	0.291854	0.327071	0.485358
ENSMUSG00000051000|Fam160a1	-0.682847	2.99281	5.51e-08	1.06e-07	6.97556
ENSMUSG00000055978|Fut2	-0.963146	-0.601197	8.42e-07	1.5e-06	5.82253
ENSMUSG00000017466|Timp2	-1.25695	3.71073	3.98e-24	1.51e-23	22.8197
ENSMUSG00000001416|Cct3	0.274344	6.48031	0.0207737	0.0266625	1.5741
ENSMUSG00000028873|Cdca8	2.70138	1.44259	3.38e-69	3.76e-68	67.4253
ENSMUSG00000020589|Fam49a	2.70743	5.50833	4.03e-101	7.84e-100	99.1058
ENSMUSG00000044881|Coa4	0.00643264	2.32496	0.978471	0.982432	0.00769756
ENSMUSG00000020538|Srebf1	-2.53125	7.64717	3.52e-91	5.8e-90	89.2363
ENSMUSG00000078941|Ak6	-0.168463	4.44133	0.160981	0.187157	0.727793
ENSMUSG00000066071|Cyp4a12a	-3.27036	0.213643	6.1e-62	5.91e-61	60.2288
ENSMUSG00000086158|Ccpg1os	-0.470046	0.655716	0.00234721	0.00329911	2.4816
ENSMUSG00000095562|Gm21887	1.98035	3.39286	2.9e-54	2.39e-53	52.6209
ENSMUSG00000025544|Tm9sf2	-0.683802	7.8507	8.15e-09	1.65e-08	7.78262
ENSMUSG00000038903|Ccdc68	0.0706079	0.609583	0.673836	0.703826	0.152535
ENSMUSG00000021215|Net1	-0.114306	6.67192	0.334005	0.370573	0.431126
ENSMUSG00000041879|Ipo9	-0.239926	5.59535	0.0437587	0.0543085	1.26513
ENSMUSG00000046080|Clec9a	3.55465	4.98382	3.73e-159	1.75e-157	156.757
ENSMUSG00000020140|Lgr5	-0.429157	3.22992	0.000583761	0.000860867	3.06506
ENSMUSG00000032058|Ppp2r1b	-0.61436	5.07189	2.94e-07	5.4e-07	6.26738
ENSMUSG00000035547|Capn5	0.825487	2.83837	5.08e-11	1.15e-10	9.93913
ENSMUSG00000022032|Scara5	6.35606	3.50803	5.91e-293	1.47e-290	289.834
ENSMUSG00000049354|Dcaf7	-0.549287	6.43268	3.78e-06	6.5e-06	5.18677
ENSMUSG00000025133|Ints4	-0.385912	4.82583	0.00129014	0.00185046	2.73272
ENSMUSG00000074342|I830077J02Rik	2.17722	1.56695	3.29e-50	2.51e-49	48.6011
ENSMUSG00000060093|Hist1h4a	2.68435	2.42205	5.82e-81	7.97e-80	79.0988
ENSMUSG00000037259|Dzank1	-1.38979	-0.0860776	6.39e-15	1.73e-14	13.7627
ENSMUSG00000026177|Slc11a1	2.56497	5.66365	3.41e-92	5.7e-91	90.244
ENSMUSG00000027863|Cd2	4.05465	1.54955	2.88e-124	8.36e-123	122.078
ENSMUSG00000029787|Avl9	-0.169625	5.99969	0.15327	0.178591	0.748139
ENSMUSG00000034612|Chst11	3.08907	1.5942	1.02e-87	1.58e-86	85.801
ENSMUSG00000020173|Cobl	-0.00723397	5.16913	0.952352	0.959373	0.0180124
ENSMUSG00000040253|Gbp7	3.6823	8.50842	3.5e-173	1.98e-171	170.703
ENSMUSG00000078920|Ifi47	3.27659	7.96089	1.6e-142	6.03e-141	140.219
ENSMUSG00000021109|Hif1a	0.765833	6.62845	1.28e-10	2.84e-10	9.54627
ENSMUSG00000047728|BC025446	-1.71944	7.59365	1.66e-45	1.14e-44	43.9449
ENSMUSG00000046032|Snx12	-0.275755	4.54191	0.0214649	0.0275146	1.56044
ENSMUSG00000029505|Ep400	0.677378	6.94679	1.2e-08	2.4e-08	7.61979
ENSMUSG00000025580|Eif4a3	0.284702	4.60721	0.0181586	0.0234404	1.63003
ENSMUSG00000027082|Tfpi	-0.158436	3.12184	0.209334	0.239726	0.620285
ENSMUSG00000027304|Rtf1	0.079607	4.44231	0.509532	0.546513	0.2624
ENSMUSG00000071633|Gm4952	-4.59267	6.06079	1.08e-243	1.34e-241	240.872
ENSMUSG00000005893|Nr2c2	-0.299585	5.89083	0.0117631	0.0154733	1.81042
ENSMUSG00000051359|Ncald	-0.482133	4.57294	6.08e-05	9.63e-05	4.01646
ENSMUSG00000040528|Milr1	1.87668	1.7613	1.49e-40	9.04e-40	39.0437
ENSMUSG00000008855|Hdac5	-1.31106	5.15849	3.69e-27	1.54e-26	25.812
ENSMUSG00000031594|Fgl1	2.50974	9.26011	4.12e-90	6.64e-89	88.1781
ENSMUSG00000030089|Slc41a3	0.784223	2.19763	2.4e-09	4.99e-09	8.30147
ENSMUSG00000026469|Xpr1	-0.427129	6.45886	0.000319063	0.000480772	3.31806
ENSMUSG00000051768|Xrcc1	-0.0994176	2.4885	0.450923	0.488493	0.311142
ENSMUSG00000031532|Saraf	-0.385695	6.79712	0.00112831	0.00162528	2.78907
ENSMUSG00000034303|Ccdc15	-0.0789301	1.79238	0.570676	0.605847	0.217637
ENSMUSG00000043943|Naalad2	-0.0334243	1.49289	0.857965	0.875338	0.0578243
ENSMUSG00000030861|Acadsb	-1.89888	7.31775	1.9e-54	1.57e-53	52.8033
ENSMUSG00000030231|Plekha5	-0.085733	4.70213	0.480458	0.517567	0.286034
ENSMUSG00000061755|Bod1l	0.886811	5.32977	1.58e-13	4.03e-13	12.3951
ENSMUSG00000079317|Trappc2	-0.400188	2.79388	0.00131678	0.00188715	2.72419
ENSMUSG00000030729|Pgm2l1	-0.601753	3.61446	9.36e-07	1.67e-06	5.77714
ENSMUSG00000010651|Acaa1b	-5.93732	9.12497	0	0	Inf
ENSMUSG00000045095|Magi1	-0.451687	5.21845	0.000161056	0.000247447	3.60652
ENSMUSG00000025959|Klf7	-0.0417815	4.14428	0.734378	0.760608	0.118839
ENSMUSG00000051705|Senp8	-0.315081	2.5093	0.0135749	0.0177264	1.75138
ENSMUSG00000038702|Dsel	-0.0378168	1.74549	0.810545	0.832383	0.0796767
ENSMUSG00000029577|Ube3b	-0.999354	6.30481	6.99e-17	2.04e-16	15.6909
ENSMUSG00000020225|Tmbim4	-0.0389156	5.41275	0.741345	0.767232	0.115073
ENSMUSG00000034290|Nek9	-0.244742	6.57285	0.0387107	0.0483523	1.31558
ENSMUSG00000064288|Hist1h4k	2.85294	3.30161	3.73e-99	7.05e-98	97.1517
ENSMUSG00000107705|Umad1	-10.4554	-0.284005	1.48e-98	2.76e-97	96.5585
ENSMUSG00000024966|Stip1	1.00681	5.32363	6.28e-17	1.83e-16	15.7365
ENSMUSG00000003037|Rab8a	-0.118301	5.91837	0.319423	0.355299	0.449406
ENSMUSG00000062743|Zfp677	0.920215	1.16229	1.12e-10	2.5e-10	9.60175
ENSMUSG00000046949|Nqo2	-2.28648	6.82448	7.03e-76	8.84e-75	74.0537
ENSMUSG00000008435|Rdh13	-0.202752	3.64229	0.0949957	0.113756	0.944024
ENSMUSG00000024727|Trpm6	-2.1285	0.93529	8.38e-42	5.26e-41	40.2788
ENSMUSG00000019464|Ptger1	1.19765	4.36839	1.04e-22	3.74e-22	21.4274
ENSMUSG00000029108|Pcdh7	1.29869	2.85516	1.28e-24	4.94e-24	23.3061
ENSMUSG00000021116|Eif2s1	0.110173	5.61879	0.357464	0.394293	0.404181
ENSMUSG00000034575|Papd7	-0.344539	4.65359	0.00416711	0.00571361	2.24309
ENSMUSG00000024164|C3	0.162575	14.0326	0.167847	0.194648	0.71075
ENSMUSG00000029556|Hnf1a	-0.851486	4.76684	1.96e-12	4.75e-12	11.3233
ENSMUSG00000020372|Gnb2l1	-0.267264	7.70079	0.0236908	0.0302476	1.51931
ENSMUSG00000073599|Ecscr	1.67133	1.66214	1.19e-32	5.82e-32	31.2353
ENSMUSG00000029642|Polr1d	-0.572264	4.73584	1.86e-06	3.27e-06	5.4856
ENSMUSG00000009575|Cbx5	0.0499147	6.60766	0.674793	0.704643	0.152031
ENSMUSG00000053716|Dusp7	0.450599	3.22512	0.000268964	0.000407107	3.39029
ENSMUSG00000013707|Tnfaip8l2	2.73406	2.08114	1.01e-79	1.35e-78	77.8689
ENSMUSG00000062300|Pvrl2	-1.00233	5.1582	8.88e-17	2.58e-16	15.5888
ENSMUSG00000029298|Gbp9	3.66421	6.92515	5.39e-171	3.02e-169	168.52
ENSMUSG00000031879|Fam96b	-0.122317	2.25196	0.33207	0.368629	0.433411
ENSMUSG00000061232|H2-K1	0.503889	10.5695	2.01e-05	3.3e-05	4.4819
ENSMUSG00000033439|Trmt13	1.17977	2.62376	3.28e-20	1.09e-19	18.9644
ENSMUSG00000063953|Amd2	0.381248	2.42429	0.00334111	0.00462908	2.33451
ENSMUSG00000036167|Pphln1	1.06466	5.17847	1.18e-18	3.68e-18	17.4345
ENSMUSG00000028414|Fktn	-0.758202	4.25936	4.1e-10	8.87e-10	9.05189
ENSMUSG00000037318|Traf3ip3	3.81208	2.65067	5.35e-142	1.99e-140	139.701
ENSMUSG00000035754|Wdr18	-0.55786	4.71451	3.54e-06	6.1e-06	5.2144
ENSMUSG00000026970|Rbms1	0.634773	6.11386	9.96e-08	1.89e-07	6.72442
ENSMUSG00000063406|Tmed5	0.182168	6.32198	0.125262	0.147621	0.830852
ENSMUSG00000040254|Sema3d	-0.569452	2.64164	6.95e-06	1.18e-05	4.92945
ENSMUSG00000002871|Tpra1	-0.16875	3.86913	0.16792	0.194719	0.710592
ENSMUSG00000025169|Ogfod3	-1.07059	1.47854	9.59e-15	2.57e-14	13.5901
ENSMUSG00000026516|Nvl	1.0212	5.01545	2.74e-17	8.09e-17	16.0918
ENSMUSG00000030865|Chp2	-3.61147	1.79543	8.65e-114	2.1e-112	111.677
ENSMUSG00000039901|9130011E15Rik	-0.452378	3.63086	0.000223115	0.000339815	3.46876
ENSMUSG00000000386|Mx1	3.00816	3.75	2.34e-116	5.97e-115	114.224
ENSMUSG00000067825|Pex26	-1.57553	4.79391	9.88e-38	5.57e-37	36.2544
ENSMUSG00000090622|A930033H14Rik	-0.573393	2.45981	8.5e-06	1.43e-05	4.84478
ENSMUSG00000027368|Dusp2	3.57108	1.93998	3.02e-116	7.66e-115	114.116
ENSMUSG00000026944|Abca2	-1.36543	6.22781	1.19e-29	5.31e-29	28.2747
ENSMUSG00000029471|Camkk2	-0.996035	4.39978	2.93e-16	8.34e-16	15.0786
ENSMUSG00000027950|Chrnb2	-0.414147	1.60106	0.00301409	0.00419608	2.37716
ENSMUSG00000019470|Xab2	-0.190024	4.37512	0.115676	0.136954	0.863425
ENSMUSG00000030378|Sult2a8	-8.02434	9.24703	0	0	Inf
ENSMUSG00000078588|Ccdc24	0.753347	-0.92073	0.000169762	0.000260525	3.58415
ENSMUSG00000062997|Rpl35	0.084875	6.54306	0.474814	0.511966	0.290759
ENSMUSG00000001588|Acap1	1.76777	2.75884	2.12e-42	1.35e-41	40.8685
ENSMUSG00000030102|Itpr1	0.364715	7.45875	0.00205715	0.00290611	2.53669
ENSMUSG00000020300|Cpeb4	-0.513687	6.96812	1.49e-05	2.46e-05	4.60928
ENSMUSG00000029500|Pgam5	-0.280194	4.29897	0.0199426	0.0256305	1.59124
ENSMUSG00000026950|Neb	-0.0684622	4.91124	0.573544	0.608412	0.215802
ENSMUSG00000041057|Wdr43	0.461791	4.66141	0.000126562	0.000195981	3.70779
ENSMUSG00000001943|Vsig2	0.702058	-0.26324	2.38e-05	3.87e-05	4.41193
ENSMUSG00000040824|Snrpd2	-0.0010758	3.80095	0.985221	0.988348	0.00509021
ENSMUSG00000047246|Hist1h2be	1.9136	3.42939	2.94e-51	2.28e-50	49.6424
ENSMUSG00000049811|Fam161a	-0.821047	0.609099	1.18e-07	2.22e-07	6.65363
ENSMUSG00000023022|Lima1	-0.757191	6.15242	2.2e-10	4.84e-10	9.31545
ENSMUSG00000038403|Hfe2	-1.1566	5.94598	6.75e-22	2.37e-21	20.6248
ENSMUSG00000066487|Gm5786	-0.470299	0.266445	0.00324145	0.00449912	2.34687
ENSMUSG00000020649|Rrm2	1.81619	3.69782	3.79e-47	2.7e-46	45.5688
ENSMUSG00000022849|Hspbap1	0.665352	2.02843	4.24e-07	7.71e-07	6.1127
ENSMUSG00000056342|Usp34	0.203921	7.52028	0.084513	0.10177	0.992379
ENSMUSG00000020485|Supt4a	-0.292948	3.54692	0.0163108	0.0211568	1.67455
ENSMUSG00000022828|Gtf2e1	0.0520163	3.94418	0.672419	0.702619	0.15328
ENSMUSG00000032577|Mapkapk3	1.02537	3.70275	8.45e-17	2.46e-16	15.6097
ENSMUSG00000029625|Cpsf4	0.0314449	3.42494	0.79561	0.818506	0.0869784
ENSMUSG00000015217|Hmgb3	-0.6162	2.21338	2e-06	3.5e-06	5.45603
ENSMUSG00000041225|Arhgap12	-0.314924	5.31144	0.00833471	0.0111169	1.95402
ENSMUSG00000031885|Cbfb	0.946957	4.76888	5.14e-15	1.4e-14	13.8551
ENSMUSG00000024120|Lrpprc	-0.958748	7.38251	8.89e-16	2.49e-15	14.6045
ENSMUSG00000063410|Stk24	0.0541823	5.02631	0.651838	0.683239	0.165428
ENSMUSG00000039166|Akap7	-0.470072	3.01549	0.000158842	0.000244184	3.61228
ENSMUSG00000025759|Mfsd8	-0.341404	4.20735	0.00475813	0.00648866	2.18785
ENSMUSG00000074643|Cpne1	-0.294888	5.03445	0.0136788	0.0178592	1.74814
ENSMUSG00000051682|Treml4	2.18102	4.07728	1.01e-66	1.07e-65	64.971
ENSMUSG00000007833|Aldh16a1	-0.884546	5.94072	1.39e-13	3.54e-13	12.4515
ENSMUSG00000006575|Rundc3a	-1.12989	2.87829	4.52e-19	1.44e-18	17.843
ENSMUSG00000028107|Tars2	-0.356986	4.70535	0.00292306	0.00407546	2.38982
ENSMUSG00000074305|Peak1	0.074284	5.72415	0.531939	0.568278	0.245439
ENSMUSG00000020435|Osbp2	-3.1833	0.75359	3.45e-73	4.13e-72	71.3839
ENSMUSG00000000751|Rpa1	-0.592247	5.11192	7.55e-07	1.35e-06	5.86848
ENSMUSG00000019943|Atp2b1	0.361106	6.41743	0.00234698	0.00329907	2.48161
ENSMUSG00000019295|Tmem129	-0.665385	4.53577	3.52e-08	6.85e-08	7.16451
ENSMUSG00000027075|Slc43a1	-1.17141	3.43419	4.41e-21	1.51e-20	19.8219
ENSMUSG00000029190|D5Ertd579e	0.00615457	6.67647	0.959035	0.965201	0.0153824
ENSMUSG00000045106|Ccdc73	-0.257725	0.772758	0.10015	0.119552	0.922442
ENSMUSG00000020648|Dus4l	-0.228256	1.44594	0.102672	0.122431	0.91211
ENSMUSG00000028218|Fam92a	-0.159735	3.02447	0.200089	0.229823	0.638606
ENSMUSG00000022201|Zfr	0.269538	5.80621	0.0234702	0.029985	1.5231
ENSMUSG00000038145|Snrk	-1.24092	6.10244	6.88e-25	2.68e-24	23.5712
ENSMUSG00000046959|Slc26a1	-1.51423	7.50028	4.57e-36	2.46e-35	34.6088
ENSMUSG00000037989|Wnk2	-0.35961	0.269091	0.0306727	0.0387112	1.41216
ENSMUSG00000021244|Ylpm1	0.429506	5.41304	0.000320285	0.000482477	3.31652
ENSMUSG00000039474|Wfs1	0.233699	3.2018	0.0576559	0.0707555	1.15024
ENSMUSG00000047473|Zfp30	-1.69975	0.97795	5.17e-29	2.27e-28	27.6442
ENSMUSG00000007613|Tgfbr1	0.0453815	5.78258	0.7052	0.733261	0.134741
ENSMUSG00000059554|Ccdc28a	-0.656603	3.20881	1.23e-07	2.31e-07	6.63632
ENSMUSG00000024666|Tmem138	0.434999	0.789955	0.00244974	0.00343932	2.46353
ENSMUSG00000040466|Blvrb	1.2567	6.14916	1.76e-25	7.02e-25	24.1535
ENSMUSG00000029167|Ppargc1a	-1.12876	4.25978	2.67e-20	8.89e-20	19.0513
ENSMUSG00000032985|5730522E02Rik	-0.0118023	-0.814444	1	1	0
ENSMUSG00000042079|Hnrnpf	0.0964162	7.1688	0.415587	0.452838	0.344057
ENSMUSG00000078772|Gm12353	0.950194	-0.54565	2.59e-07	4.78e-07	6.32079
ENSMUSG00000027200|Sema6d	0.235938	5.5587	0.0477902	0.0591208	1.22826
ENSMUSG00000017009|Sdc4	-0.972138	8.87721	3.19e-16	9.06e-16	15.0428
ENSMUSG00000037742|Eef1a1	-0.793972	11.5232	2.16e-11	4.98e-11	10.303
ENSMUSG00000025198|Erlin1	-0.392923	5.84399	0.000952142	0.00138164	2.85961
ENSMUSG00000034739|Mfrp	0.675606	0.116452	2.14e-05	3.5e-05	4.45534
ENSMUSG00000061983|Rps12	0.184816	6.66475	0.118988	0.140576	0.852088
ENSMUSG00000026754|Golga1	0.482328	4.57984	6.2e-05	9.82e-05	4.00783
ENSMUSG00000023992|Trem2	0.906274	0.361919	6.69e-09	1.36e-08	7.86607
ENSMUSG00000078903|Gm14391	0.210986	2.19295	0.0977954	0.116875	0.93228
ENSMUSG00000046727|Cystm1	-0.853971	1.78403	3.68e-10	7.97e-10	9.0986
ENSMUSG00000073421|H2-Ab1	4.78918	8.419	9.16e-263	1.41e-260	259.852
ENSMUSG00000032281|Acsbg1	1.74086	-0.0706756	1.69e-23	6.3e-23	22.2009
ENSMUSG00000063193|Cd300lb	1.56179	2.45884	1.87e-32	9.07e-32	31.0424
ENSMUSG00000020605|Hs1bp3	-0.560676	3.93713	4.28e-06	7.34e-06	5.13457
ENSMUSG00000047631|Apof	-0.296444	8.99264	0.0120397	0.0158152	1.80092
ENSMUSG00000057229|Atp5sl	-1.4293	4.18251	4.96e-31	2.31e-30	29.6357
ENSMUSG00000068270|Shroom4	0.215923	2.18305	0.0927776	0.111249	0.953704
ENSMUSG00000071653|1810009A15Rik	1.00093	0.860564	1.3e-11	3.04e-11	10.5175
ENSMUSG00000036461|Elf1	0.254191	5.75391	0.0327791	0.041247	1.38461
ENSMUSG00000020629|Adi1	-2.02972	6.74915	2.82e-61	2.7e-60	59.5694
ENSMUSG00000026181|Ppm1f	-0.746564	5.36942	4.57e-10	9.84e-10	9.00681
ENSMUSG00000031880|Rrad	2.73517	0.0334245	1.6e-45	1.09e-44	43.9608
ENSMUSG00000030895|Hpx	1.95972	12.7059	5.85e-58	5.23e-57	56.2813
ENSMUSG00000008429|Herpud2	-0.690786	4.95104	8.95e-09	1.81e-08	7.74295
ENSMUSG00000014668|Chfr	-0.0507425	4.71432	0.673298	0.703401	0.152797
ENSMUSG00000028405|Aco1	-1.57942	7.94132	5.21e-39	3.03e-38	37.5185
ENSMUSG00000022833|Ccdc14	0.423295	1.09556	0.00261976	0.00366844	2.43552
ENSMUSG00000025579|Gaa	-0.554406	6.25747	3.12e-06	5.4e-06	5.26725
ENSMUSG00000033949|Trim36	0.181177	0.332925	0.189944	0.218824	0.659906
ENSMUSG00000050663|Trhde	-5.7332	-0.570824	8.75e-71	1e-69	68.9987
ENSMUSG00000061947|Serpina10	1.06258	8.86188	5.16e-19	1.63e-18	17.7867
ENSMUSG00000079334|Nat6	-0.633566	3.98935	2.34e-07	4.32e-07	6.36406
ENSMUSG00000030801|Kat8	0.122588	3.34978	0.318717	0.354636	0.450218
ENSMUSG00000030782|Tgfb1i1	0.0566666	1.07124	0.677934	0.707602	0.150211
ENSMUSG00000038302|Lace1	-0.437227	3.0026	0.000483386	0.000718307	3.14369
ENSMUSG00000020821|Kif1c	-1.06039	7.32486	7.03e-19	2.22e-18	17.6543
ENSMUSG00000030674|Qprt	-1.07371	6.57435	3.05e-19	9.75e-19	18.0108
ENSMUSG00000096472|Cdkn2d	0.630606	1.70478	3.66e-06	6.3e-06	5.20047
ENSMUSG00000041012|Cmtm8	-1.69773	3.96622	3.17e-42	2.01e-41	40.6968
ENSMUSG00000030701|Plekhb1	-0.805442	3.57204	6.74e-11	1.52e-10	9.81925
ENSMUSG00000032305|Fam219b	-0.702667	3.59274	1.15e-08	2.31e-08	7.63612
ENSMUSG00000031613|Hpgd	-1.595	7.11673	1.27e-39	7.54e-39	38.1229
ENSMUSG00000050122|Vwa3b	-0.336112	0.267634	0.0270995	0.0343765	1.46374
ENSMUSG00000041481|Serpina3g	4.63715	7.70356	1.29e-249	1.75e-247	246.758
ENSMUSG00000039529|Atp8b1	-0.61922	6.22806	1.94e-07	3.61e-07	6.44207
ENSMUSG00000030493|Faap24	0.58517	1.13396	3.95e-05	6.33e-05	4.19866
ENSMUSG00000034744|Nagk	0.0330956	3.5206	0.792789	0.815864	0.0883823
ENSMUSG00000036833|Pnpla7	-0.524653	6.22152	1.01e-05	1.69e-05	4.7723
ENSMUSG00000067276|Capn6	-1.20271	0.511917	1.38e-14	3.68e-14	13.4337
ENSMUSG00000051435|Fhad1	0.45067	0.22587	0.00482862	0.00657755	2.18194
ENSMUSG00000037965|Zc3h7a	1.69712	6.29262	4.04e-44	2.67e-43	42.5731
ENSMUSG00000095217|Hist1h2bn	3.89633	3.13966	8.38e-156	3.76e-154	153.425
ENSMUSG00000073982|Rhog	1.3209	4.14413	6.55e-27	2.72e-26	25.5652
ENSMUSG00000030754|Copb1	-0.109173	7.09734	0.355204	0.392015	0.406697
ENSMUSG00000029763|Exoc4	0.618478	5.89167	2.15e-07	3.99e-07	6.39943
ENSMUSG00000037243|Zfp692	0.0962618	1.39222	0.424715	0.462275	0.3351
ENSMUSG00000001930|Vwf	-2.3986	4.44904	6.44e-80	8.65e-79	78.0629
ENSMUSG00000038042|Ptpdc1	-1.45426	1.52278	3.73e-25	1.47e-24	23.8335
ENSMUSG00000042035|Igsf3	-1.87446	0.744271	2.5e-32	1.21e-31	30.9181
ENSMUSG00000090919|Pabpc4l	-2.29169	-0.552271	7.47e-28	3.18e-27	26.4977
ENSMUSG00000021044|Adck1	-1.02545	3.86245	6.5e-17	1.9e-16	15.7217
ENSMUSG00000034910|Pygo1	-2.40283	0.495319	2.88e-44	1.91e-43	42.7183
ENSMUSG00000024873|Cnih2	0.0329413	-0.98316	0.853412	0.87152	0.0597226
ENSMUSG00000058794|Nfe2	0.224964	0.337798	0.147461	0.172271	0.763788
ENSMUSG00000063849|Ppcdc	-0.205	3.09317	0.0995878	0.118937	0.924682
ENSMUSG00000025795|Rassf3	-0.916077	5.95088	1.93e-14	5.11e-14	13.2919
ENSMUSG00000039887|Alg14	-0.61341	3.2907	6.88e-07	1.24e-06	5.90771
ENSMUSG00000030246|Ldhb	-1.26477	0.796248	1.16e-16	3.36e-16	15.4739
ENSMUSG00000038264|Sema7a	2.87853	1.06168	4.36e-71	5.02e-70	69.2993
ENSMUSG00000022842|Ece2	0.256528	2.76875	0.0456904	0.056597	1.24721
ENSMUSG00000020594|Pum2	-0.139574	7.09554	0.237796	0.269847	0.568883
ENSMUSG00000006392|Med8	-0.307461	4.35411	0.0107914	0.0142405	1.84648
ENSMUSG00000028969|Cdk5	-0.253117	2.93969	0.0438031	0.0543553	1.26476
ENSMUSG00000025010|Ccnj	-0.128677	2.51052	0.319096	0.355009	0.449761
ENSMUSG00000068706|Gm10250	0.807616	-0.547985	8.46e-06	1.42e-05	4.84685
ENSMUSG00000040177|2310057M21Rik	0.962721	3.00624	1.42e-14	3.79e-14	13.4219
ENSMUSG00000024974|Smc3	0.331243	4.5697	0.00597216	0.00806441	2.09343
ENSMUSG00000070953|Rabepk	0.148941	3.09711	0.231526	0.263363	0.579446
ENSMUSG00000096192|Gm18856	0.924227	-1.44617	4.71e-05	7.53e-05	4.12331
ENSMUSG00000020570|Sypl	-0.885536	6.43914	1.17e-13	2.99e-13	12.5247
ENSMUSG00000026404|Ddx59	-0.646935	1.80816	1.17e-06	2.07e-06	5.68392
ENSMUSG00000003721|Insig2	-0.35257	7.66456	0.00286365	0.00399849	2.3981
ENSMUSG00000009350|Mpo	3.65435	-0.0591585	3.25e-67	3.5e-66	65.4565
ENSMUSG00000029727|Cyp3a13	-1.14691	7.88214	8.76e-22	3.06e-21	20.5136
ENSMUSG00000034675|Dbn1	0.794488	1.38589	1.1e-08	2.21e-08	7.65639
ENSMUSG00000059183|Mtfmt	-0.354152	2.75556	0.00527337	0.00715678	2.14528
ENSMUSG00000020607|Fam84a	-0.987807	1.53903	1.23e-12	2.99e-12	11.5238
ENSMUSG00000031093|Dock11	2.94804	4.95641	4.97e-116	1.25e-114	113.901
ENSMUSG00000041258|Zfp236	0.290136	5.39094	0.0149312	0.019433	1.71146
ENSMUSG00000036572|Upf3b	0.43827	2.72251	0.000494867	0.000734893	3.13378
ENSMUSG00000031574|Star	-0.349536	1.0329	0.019926	0.0256132	1.59154
ENSMUSG00000044966|Fbxo48	2.94485	-0.580032	8.73e-40	5.21e-39	38.2834
ENSMUSG00000055067|Smyd3	-0.594204	2.61686	3.37e-06	5.82e-06	5.23514
ENSMUSG00000026342|Slc35f5	-0.281789	6.0815	0.0174623	0.0225796	1.64628
ENSMUSG00000041120|Nbl1	-1.5153	-0.889315	8.68e-13	2.14e-12	11.6706
ENSMUSG00000036309|Skp1a	-1.23767	7.93078	5.14e-25	2.01e-24	23.6961
ENSMUSG00000056214|Pard6g	-1.02641	0.322233	1.15e-10	2.57e-10	9.59064
ENSMUSG00000068855|Hist2h2ac	1.21541	3.00578	5.88e-22	2.07e-21	20.6833
ENSMUSG00000034795|Ccdc122	0.463526	2.06835	0.000446774	0.000665373	3.17693
ENSMUSG00000040269|Mrps28	-0.227746	2.55591	0.0732137	0.0888606	1.05129
ENSMUSG00000027397|Slc20a1	0.977487	5.82857	3.7e-16	1.05e-15	14.9791
ENSMUSG00000028837|Psmb2	0.358813	4.55045	0.0028772	0.0040156	2.39625
ENSMUSG00000041777|Cir1	-0.125576	3.34171	0.310327	0.346017	0.460902
ENSMUSG00000078867|Gm14418	-0.0285578	0.760613	0.853894	0.871864	0.0595514
ENSMUSG00000027254|Map1a	0.567696	0.795301	9.2e-05	0.000144024	3.84157
ENSMUSG00000105383|Gm42641	0.764314	4.06912	3.68e-10	7.98e-10	9.098
ENSMUSG00000046572|Zfp518b	0.0722198	2.78344	0.564555	0.599942	0.221891
ENSMUSG00000039851|4932438H23Rik	1.52867	-1.0061	9e-13	2.21e-12	11.6551
ENSMUSG00000029376|Mthfd2l	0.039976	1.01372	0.774741	0.79882	0.0975511
ENSMUSG00000059208|Hnrnpm	0.881387	5.47555	2.09e-13	5.27e-13	12.2781
ENSMUSG00000038855|Itpkb	0.421906	5.11106	0.000421033	0.000628606	3.20162
ENSMUSG00000044807|Zfp354c	-1.2575	-0.24215	8.52e-12	2.01e-11	10.6975
ENSMUSG00000002204|Napsa	3.44134	2.75482	1.62e-126	4.84e-125	124.315
ENSMUSG00000059878|Zfp422	-0.643166	3.75565	1.49e-07	2.78e-07	6.55524
ENSMUSG00000050677|Ccdc96	1.16059	-1.29181	1.68e-07	3.13e-07	6.50378
ENSMUSG00000036955|Kif1bp	-0.49523	3.9069	4.78e-05	7.63e-05	4.11725
ENSMUSG00000026715|Serpinc1	-1.66657	10.4955	3.77e-43	2.45e-42	41.6107
ENSMUSG00000032519|Slc25a38	-0.521734	3.79086	1.95e-05	3.2e-05	4.49548
ENSMUSG00000042167|Papd4	0.110689	5.00833	0.356543	0.393331	0.405242
ENSMUSG00000015890|Amdhd1	-3.09641	6.84068	6.2e-129	1.92e-127	126.716
ENSMUSG00000029063|Nadk	-0.718687	7.79096	1.4e-09	2.94e-09	8.53109
ENSMUSG00000040152|Thbs1	2.75182	4.85557	3.3e-103	6.68e-102	101.175
ENSMUSG00000109336|Samd4b	0.650921	4.59986	6.86e-08	1.31e-07	6.88317
ENSMUSG00000022031|Elp3	-0.332295	4.42698	0.00577099	0.00780322	2.10773
ENSMUSG00000038970|Lmtk2	-0.211892	5.64554	0.0749131	0.0907933	1.04195
ENSMUSG00000041161|Otud3	-0.208126	2.20327	0.111393	0.132194	0.87879
ENSMUSG00000031767|Nudt7	-3.4835	7.12225	2.33e-157	1.07e-155	154.971
ENSMUSG00000026623|Lpgat1	-0.134913	8.85667	0.252668	0.285818	0.54391
ENSMUSG00000078889|Gm14288	0.360597	2.76112	0.00433615	0.00593328	2.22671
ENSMUSG00000025410|Dctn2	-0.507459	5.50255	2.13e-05	3.49e-05	4.45725
ENSMUSG00000018882|Mrpl45	-0.143382	3.7766	0.23595	0.267997	0.57187
ENSMUSG00000029233|Srd5a3	0.394538	3.48853	0.00136887	0.00195902	2.70796
ENSMUSG00000027291|Vps39	-0.261672	4.80073	0.0292865	0.0370255	1.4315
ENSMUSG00000039463|Slc9a8	-0.38054	5.44192	0.00143522	0.00205124	2.68798
ENSMUSG00000000562|Adora3	1.91155	-0.813466	3.47e-20	1.15e-19	18.9396
ENSMUSG00000015943|Bola1	-0.536012	1.00206	0.000229289	0.000348889	3.45731
ENSMUSG00000006527|Sfmbt1	-0.583581	5.77367	9.7e-07	1.73e-06	5.76208
ENSMUSG00000030079|Ruvbl1	-0.140764	3.31133	0.25301	0.286165	0.543384
ENSMUSG00000073008|Gpr174	3.0611	1.72355	1.09e-88	1.71e-87	86.7669
ENSMUSG00000027070|Lrp2	-2.24659	-0.430147	3.05e-29	1.35e-28	27.87
ENSMUSG00000058407|Txndc9	0.391047	5.36263	0.00105765	0.00152882	2.81564
ENSMUSG00000030319|Cand2	0.239286	0.928153	0.116703	0.138048	0.859968
ENSMUSG00000021703|Serinc5	-0.667982	6.22145	2.02e-08	3.98e-08	7.3997
ENSMUSG00000063605|Ccdc102a	0.918588	0.951245	2.99e-10	6.5e-10	9.18687
ENSMUSG00000073888|Ccl27a	-1.91179	1.54897	5.75e-40	3.44e-39	38.4628
ENSMUSG00000051747|Ttn	1.74765	1.64639	1.84e-35	9.79e-35	34.0094
ENSMUSG00000001105|Ift20	-0.498806	3.60318	4.78e-05	7.63e-05	4.11764
ENSMUSG00000036580|Spg20	-0.777585	5.17412	9.64e-11	2.15e-10	9.66709
ENSMUSG00000024899|Papss2	-2.82396	8.44757	1.22e-110	2.8e-109	108.552
ENSMUSG00000021131|Erh	-0.089552	4.31324	0.454321	0.491909	0.308115
ENSMUSG00000021392|Nol8	1.03654	3.86556	3.63e-17	1.07e-16	15.9707
ENSMUSG00000053769|Lysmd1	-0.708259	3.00963	1.45e-08	2.9e-08	7.53827
ENSMUSG00000032204|Aqp9	-1.36716	8.6879	5.09e-30	2.3e-29	28.6384
ENSMUSG00000055065|Ddx17	0.610002	7.27836	2.72e-07	5.01e-07	6.30037
ENSMUSG00000041754|Trem3	5.40976	1.35632	3.1e-158	1.43e-156	155.843
ENSMUSG00000041881|Ndufa7	-1.26942	5.66126	7.47e-26	3.01e-25	24.5213
ENSMUSG00000048647|Exd1	-1.17328	1.2217	2.17e-16	6.2e-16	15.2077
ENSMUSG00000028232|Tmem68	0.261741	3.98543	0.0316026	0.0398256	1.39984
ENSMUSG00000041459|Tardbp	-0.0225653	6.58247	0.849302	0.867653	0.061654
ENSMUSG00000039449|Prpf18	-0.0597465	5.61042	0.614654	0.647717	0.188615
ENSMUSG00000027706|Sec62	-0.343024	6.50219	0.00380643	0.00523956	2.2807
ENSMUSG00000034664|Itga2b	1.75457	2.79511	4.15e-42	2.63e-41	40.5802
ENSMUSG00000028893|Sesn2	-0.0384756	3.16054	0.753144	0.778594	0.108689
ENSMUSG00000036860|Mrpl55	-0.357105	2.48245	0.00520788	0.00707147	2.15049
ENSMUSG00000070031|Sp140	2.83591	4.60979	6.35e-108	1.39e-106	105.858
ENSMUSG00000038622|Med30	-0.235806	1.92547	0.068636	0.0835688	1.07796
ENSMUSG00000052889|Prkcb	1.76927	4.04203	1.17e-45	8.06e-45	44.0938
ENSMUSG00000029263|Pigg	-0.961497	4.52079	2.24e-15	6.16e-15	14.2107
ENSMUSG00000021939|Ctsb	-0.347118	10.2703	0.00327119	0.0045369	2.34324
ENSMUSG00000045140|Pigw	0.0195138	2.44997	0.883692	0.898176	0.0466384
ENSMUSG00000109075|AC151602.2	2.62008	-0.639946	3.77e-33	1.87e-32	31.7277
ENSMUSG00000013698|Pea15a	0.253949	4.4506	0.0350168	0.0439496	1.35705
ENSMUSG00000029321|Slc10a6	2.25909	-0.415949	7.39e-31	3.42e-30	29.4653
ENSMUSG00000021708|Rasgrf2	-1.00798	0.410082	2.69e-10	5.86e-10	9.23189
ENSMUSG00000039164|Naif1	0.116392	2.73987	0.35246	0.389227	0.409797
ENSMUSG00000037525|Bcdin3d	-0.878462	1.09434	7.29e-10	1.56e-09	8.80735
ENSMUSG00000032977|Fam207a	-0.188496	4.10724	0.120044	0.141731	0.848536
ENSMUSG00000021213|Akr1c13	-1.21228	6.07994	6.75e-24	2.55e-23	22.5928
ENSMUSG00000025231|Sufu	0.205654	3.15832	0.0971041	0.1161	0.935168
ENSMUSG00000096010|Hist4h4	0.0288282	2.37614	0.846472	0.865145	0.0629109
ENSMUSG00000048330|Ric3	-0.340885	0.529181	0.0307969	0.0388618	1.41048
ENSMUSG00000040907|Atp1a3	3.91848	2.7078	9.37e-150	3.88e-148	147.411
ENSMUSG00000064341|mt-Nd1	1.94013	10.0171	7.23e-57	6.3e-56	55.2008
ENSMUSG00000038020|Rapgefl1	-2.35574	-0.705553	6.13e-27	2.55e-26	25.5935
ENSMUSG00000026785|Pkn3	0.965803	0.310986	1.46e-09	3.07e-09	8.51308
ENSMUSG00000036620|Mgat4b	-1.22434	5.0518	5.32e-24	2.02e-23	22.6953
ENSMUSG00000036306|Lzts1	-0.265988	0.306022	0.0920903	0.110441	0.956869
ENSMUSG00000032469|Dbr1	-0.0665594	3.11848	0.591281	0.625581	0.203716
ENSMUSG00000037364|Srrt	0.734803	4.88863	1.03e-09	2.19e-09	8.65904
ENSMUSG00000020400|Tnip1	2.29594	4.42865	5.2e-74	6.29e-73	72.2016
ENSMUSG00000014599|Csf1	1.81373	5.02799	5.07e-49	3.76e-48	47.4245
ENSMUSG00000045752|Tssc4	0.120531	2.62267	0.347524	0.384276	0.415356
ENSMUSG00000046230|Vps13a	0.625778	6.12463	1.5e-07	2.82e-07	6.55017
ENSMUSG00000020601|Trib2	0.942293	2.74611	1.18e-13	3.02e-13	12.5199
ENSMUSG00000090000|Ier3ip1	0.562309	3.61112	4.85e-06	8.3e-06	5.08117
ENSMUSG00000040505|Abcg5	-2.40511	6.13464	1.03e-82	1.46e-81	80.8343
ENSMUSG00000039497|Dse	0.839439	5.66693	2.43e-12	5.88e-12	11.2309
ENSMUSG00000045996|Polr2k	-0.394216	2.27343	0.00192193	0.00272152	2.56519
ENSMUSG00000060733|Ipmk	-1.55821	6.59331	7.35e-38	4.16e-37	36.3813
ENSMUSG00000033904|Ccp110	0.905298	3.05031	5.28e-13	1.31e-12	11.8824
ENSMUSG00000035696|Rnf38	0.683006	4.81441	1.38e-08	2.76e-08	7.55877
ENSMUSG00000001082|Mfsd10	1.182	2.17211	3.99e-19	1.27e-18	17.8966
ENSMUSG00000055546|Timd4	1.62864	5.24361	1.9e-40	1.15e-39	38.9389
ENSMUSG00000013858|Tmem259	-0.487984	5.43798	4.41e-05	7.06e-05	4.15108
ENSMUSG00000021731|Mrps30	-0.981817	4.0824	9.06e-16	2.53e-15	14.5965
ENSMUSG00000008450|Nutf2	0.28018	2.91484	0.025243	0.0321454	1.49288
ENSMUSG00000003437|Paf1	0.356591	3.69958	0.00355554	0.00490931	2.30898
ENSMUSG00000060090|Rp2	1.40096	5.22375	1.03e-30	4.76e-30	29.3223
ENSMUSG00000079737|3110001I22Rik	0.365655	2.56021	0.004038	0.00554224	2.25631
ENSMUSG00000040945|Rcc2	0.330396	5.01181	0.0058163	0.0078612	2.10451
ENSMUSG00000028910|Mecr	-1.40352	4.22046	4.2e-30	1.9e-29	28.721
ENSMUSG00000020955|Ap4s1	-0.416415	2.62469	0.000968149	0.00140423	2.85256
ENSMUSG00000062101|Zfp119b	-0.274196	1.87246	0.0401022	0.0499821	1.30119
ENSMUSG00000041930|Fam222a	0.941964	1.06135	5.84e-11	1.32e-10	9.88046
ENSMUSG00000000275|Trim25	-0.337479	7.52663	0.00431551	0.00590654	2.22867
ENSMUSG00000016940|Kctd2	-0.61482	3.9862	4.31e-07	7.83e-07	6.10607
ENSMUSG00000035150|Eif2s3x	-0.690952	7.28563	5.87e-09	1.2e-08	7.92156
ENSMUSG00000006800|Sulf2	-1.39994	4.05558	1.22e-29	5.44e-29	28.2643
ENSMUSG00000026621|Marc1	-2.08072	7.97917	2.28e-64	2.31e-63	62.6356
ENSMUSG00000072774|Zfp951	1.05819	2.15315	6.57e-16	1.85e-15	14.7335
ENSMUSG00000023982|Guca1a	2.22159	0.590762	5.43e-41	3.34e-40	39.4764
ENSMUSG00000020604|Arsg	-1.01853	3.83294	1.19e-16	3.42e-16	15.4653
ENSMUSG00000031154|Otud5	-0.0716076	5.27339	0.549216	0.584914	0.232908
ENSMUSG00000018287|Spag7	-0.0922498	3.55572	0.457247	0.494745	0.305618
ENSMUSG00000020170|Frs2	-0.264777	5.07393	0.0267789	0.0339939	1.4686
ENSMUSG00000037997|Parp11	1.92928	5.13717	5.63e-55	4.71e-54	53.3269
ENSMUSG00000033554|Dph5	1.02526	3.39055	1.61e-16	4.63e-16	15.3343
ENSMUSG00000028568|Btf3l4	-0.651622	4.69423	6.3e-08	1.21e-07	6.91899
ENSMUSG00000024070|Prkd3	-1.87375	7.83091	3.15e-53	2.54e-52	51.596
ENSMUSG00000062524|Ncr1	0.959889	-0.629725	3.73e-07	6.82e-07	6.1662
ENSMUSG00000025004|Cyp2c40	-6.89974	8.71345	0	0	Inf
ENSMUSG00000028514|Usp24	-0.609348	7.67099	2.74e-07	5.05e-07	6.29705
ENSMUSG00000022808|Snx4	-0.35571	4.95033	0.00297941	0.00415043	2.38191
ENSMUSG00000050812|AI314180	0.0191434	7.56889	0.871803	0.887645	0.0517608
ENSMUSG00000032036|Kirrel3	0.307978	0.123718	0.0481193	0.0595097	1.22541
ENSMUSG00000023066|Rttn	0.488072	2.99315	9.21e-05	0.000144238	3.84092
ENSMUSG00000060807|Serpina6	-5.38461	7.58825	1.71325816697059e-312	5.21186064642769e-310	309.283
ENSMUSG00000025995|Wdr75	0.548119	4.06403	6.72e-06	1.14e-05	4.9431
ENSMUSG00000058331|Zfp85	-0.10766	1.55932	0.43646	0.474227	0.324014
ENSMUSG00000019731|Slc35e1	-0.132944	6.08393	0.262294	0.295959	0.528768
ENSMUSG00000041298|Katnal1	-0.199211	3.57693	0.10503	0.125076	0.902825
ENSMUSG00000026771|Spopl	0.463849	4.83506	0.000110682	0.000172185	3.764
ENSMUSG00000033790|Tubgcp5	0.606415	3.29585	9.66e-07	1.72e-06	5.76421
ENSMUSG00000072437|Nanos1	1.004	-0.155416	1.71e-08	3.4e-08	7.46843
ENSMUSG00000043505|Gimap5	2.00587	2.26872	4.94e-49	3.66e-48	47.436
ENSMUSG00000054455|Vapb	-0.611629	6.04838	2.78e-07	5.12e-07	6.29067
ENSMUSG00000001248|Gramd1a	1.53852	4.45878	6.9e-36	3.7e-35	34.4318
ENSMUSG00000024180|Tmem8	0.365616	4.80303	0.00232801	0.00327526	2.48475
ENSMUSG00000051169|Rpusd3	-0.844907	2.82318	2.49e-11	5.71e-11	10.2437
ENSMUSG00000024346|Pfdn1	-0.00696637	2.79175	0.949181	0.956658	0.0192435
ENSMUSG00000024785|Rcl1	-1.25748	6.24298	1.5e-25	5.97e-25	24.2238
ENSMUSG00000026197|Zfand2b	-0.97192	3.3096	5.61e-15	1.52e-14	13.8181
ENSMUSG00000050705|2310061I04Rik	-0.320173	3.0972	0.0105925	0.0139917	1.85413
ENSMUSG00000030691|Fchsd2	0.548493	6.11313	4.03e-06	6.93e-06	5.15939
ENSMUSG00000017478|Zc3h18	0.136155	5.34311	0.253666	0.286827	0.542381
ENSMUSG00000021621|Zcchc9	0.852649	3.20582	7.78e-12	1.83e-11	10.7364
ENSMUSG00000036450|Hif1an	-0.613584	5.56648	2.76e-07	5.08e-07	6.29389
ENSMUSG00000032216|Nedd4	-0.7502	8.6331	2.56e-10	5.59e-10	9.25235
ENSMUSG00000090877|Hspa1b	3.01877	5.21471	4.36e-121	1.19e-119	118.923
ENSMUSG00000017057|Il13ra1	-0.0515286	6.5332	0.661721	0.692562	0.159541
ENSMUSG00000039771|Polr2j	-0.0196227	2.05714	0.868089	0.884491	0.0533064
ENSMUSG00000029484|Anxa3	1.58498	3.76098	4.49e-37	2.48e-36	35.6049
ENSMUSG00000079015|Serpina1c	-1.18054	11.389	5.01e-23	1.83e-22	21.7366
ENSMUSG00000028005|Gucy1b3	-1.09059	3.35744	1.81e-18	5.62e-18	17.2505
ENSMUSG00000026696|Vamp4	0.258194	3.95983	0.0340386	0.0427684	1.36888
ENSMUSG00000038848|Ythdf1	-0.132878	5.31366	0.264761	0.298576	0.524944
ENSMUSG00000020167|Tcf3	0.147494	4.12478	0.222854	0.253981	0.595199
ENSMUSG00000046862|Pramef8	0.0281576	3.46448	0.826605	0.847257	0.0719847
ENSMUSG00000027245|Hypk	1.0273	2.97402	3.7e-16	1.05e-15	14.9802
ENSMUSG00000041870|Ankrd13a	0.631227	5.04718	1.45e-07	2.71e-07	6.5666
ENSMUSG00000055730|Ces2a	-3.39378	7.36439	5.39e-151	2.28e-149	148.643
ENSMUSG00000034616|Ssh3	0.133865	3.82763	0.27225	0.306528	0.513529
ENSMUSG00000028647|Mycbp	-0.0207401	3.56666	0.871899	0.887645	0.0517608
ENSMUSG00000023367|Tmem176a	1.30662	7.76145	1.39e-27	5.9e-27	26.2295
ENSMUSG00000066324|Impad1	-0.763921	6.78337	1.36e-10	3.02e-10	9.52047
ENSMUSG00000022674|Ube2v2	-0.220377	4.43277	0.0668969	0.0815314	1.08868
ENSMUSG00000046185|Zfp84	0.175321	3.42597	0.155612	0.181216	0.741804
ENSMUSG00000030744|Rps3	-0.582598	6.95604	9.08e-07	1.62e-06	5.79019
ENSMUSG00000079038|D130040H23Rik	1.87023	0.80182	1.69e-32	8.23e-32	31.0847
ENSMUSG00000021335|Slc17a1	-2.18315	3.79972	4.08e-66	4.28e-65	64.369
ENSMUSG00000054252|Fgfr3	-1.33433	5.15198	4.51e-28	1.93e-27	26.7136
ENSMUSG00000029059|Fam213b	-0.547178	1.91752	2.96e-05	4.78e-05	4.32032
ENSMUSG00000062169|Cnih4	-0.0841647	3.72961	0.485009	0.522051	0.282287
ENSMUSG00000036057|Ptpn23	0.418571	4.54601	0.000501289	0.000744225	3.1283
ENSMUSG00000017210|Med24	0.5664	3.95694	3.32e-06	5.74e-06	5.24107
ENSMUSG00000050144|Slc25a44	-1.29138	6.32829	7.95e-27	3.29e-26	25.4828
ENSMUSG00000029185|Fam114a1	0.392424	4.71315	0.00109295	0.00157646	2.80232
ENSMUSG00000061731|Ext1	-0.142719	5.50083	0.230366	0.262191	0.581383
ENSMUSG00000001763|Tspan33	-0.353314	2.4196	0.00605982	0.00817937	2.08728
ENSMUSG00000028884|Rpa2	0.191486	2.80285	0.132453	0.155572	0.808069
ENSMUSG00000041921|Metap1d	0.847663	5.04362	1.89e-12	4.59e-12	11.3382
ENSMUSG00000056153|Socs6	-0.29994	4.40356	0.0126503	0.0165795	1.78043
ENSMUSG00000047368|Abhd17b	-0.664381	4.36399	3.81e-08	7.39e-08	7.13137
ENSMUSG00000041303|Gtf3c3	-0.391916	4.85591	0.00107243	0.00154867	2.81004
ENSMUSG00000031774|Fam192a	0.423733	3.75459	0.000539547	0.000798523	3.09771
ENSMUSG00000005981|Trap1	-0.93167	6.73576	5.91e-15	1.6e-14	13.7963
ENSMUSG00000078429|Ctdsp2	-1.02959	6.3095	8.2e-18	2.48e-17	16.6057
ENSMUSG00000054945|Gm9958	0.077805	0.440852	0.566678	0.601802	0.220547
ENSMUSG00000022389|Tef	-2.79532	7.10026	2.38e-108	5.25e-107	106.28
ENSMUSG00000022359|Wdyhv1	-0.309226	2.12993	0.015998	0.0207661	1.68265
ENSMUSG00000014294|Ndufa2	-0.405766	3.42917	0.000859455	0.00125108	2.90271
ENSMUSG00000013418|B4galnt2	-3.67684	0.309347	1.04e-74	1.27e-73	72.8955
ENSMUSG00000015697|Setdb1	-0.223902	5.19772	0.0606659	0.0742516	1.12929
ENSMUSG00000035239|Neu3	2.21778	3.53426	5.44e-67	5.82e-66	65.2353
ENSMUSG00000005161|Prdx2	-0.646364	6.449	5.42e-08	1.04e-07	6.98267
ENSMUSG00000044066|Cep68	-0.394733	4.71835	0.00104213	0.0015072	2.82183
ENSMUSG00000003555|Cyp17a1	-1.53241	6.29516	1.27e-36	6.93e-36	35.1595
ENSMUSG00000036214|Znrd1as	0.10604	1.40087	0.43475	0.472463	0.325632
ENSMUSG00000038607|Gng10	-0.480416	2.72509	0.000134229	0.000207475	3.68303
ENSMUSG00000004626|Stxbp2	0.194849	5.04808	0.103619	0.123505	0.908314
ENSMUSG00000034898|Filip1	-0.270055	0.257477	0.0829921	0.100029	0.999876
ENSMUSG00000052812|Atad2b	0.542587	4.77461	6.41e-06	1.09e-05	4.96358
ENSMUSG00000045328|Cenpe	4.73229	2.77841	8.81e-191	6.12e-189	188.213
ENSMUSG00000028007|Snx7	-0.0576515	4.0885	0.631435	0.663839	0.177937
ENSMUSG00000019891|Dcbld1	-0.242779	2.89346	0.0532572	0.0655971	1.18312
ENSMUSG00000025986|Slc39a10	0.708688	2.91777	1.76e-08	3.5e-08	7.45632
ENSMUSG00000034748|Sirt6	0.842478	1.56262	6.03e-10	1.29e-09	8.88791
ENSMUSG00000032997|Chpf	0.606	1.36366	1.26e-05	2.09e-05	4.67885
ENSMUSG00000027589|Pcmtd2	-1.46628	5.74769	1.31e-33	6.59e-33	32.181
ENSMUSG00000018476|Kdm6b	0.43311	4.78081	0.000304759	0.000459432	3.33778
ENSMUSG00000040134|Rdh7	-1.77742	9.37557	1.73e-48	1.27e-47	46.8976
ENSMUSG00000063160|Numbl	0.489857	0.863323	0.0006803	0.000997678	3.00101
ENSMUSG00000023972|Ptk7	-0.837648	0.920954	7.07e-09	1.44e-08	7.84258
ENSMUSG00000043157|Arl11	3.26827	0.999971	2.21e-82	3.11e-81	80.5079
ENSMUSG00000024695|Zfp91	-0.490615	7.0569	3.49e-05	5.61e-05	4.25087
ENSMUSG00000026830|Ermn	10.6236	-0.0906586	1.09e-110	2.51e-109	108.6
ENSMUSG00000028952|Zbtb48	-0.649764	3.11924	2.2e-07	4.09e-07	6.38876
ENSMUSG00000093485|Gm20708	1.75756	1.06753	1.6e-31	7.54e-31	30.1224
ENSMUSG00000017830|Dhx58	1.34622	4.4712	3.88e-28	1.66e-27	26.7788
ENSMUSG00000091867|Cyp2a22	-5.50646	6.65589	5.26673978466769e-321	1.73297477803984e-318	317.761
ENSMUSG00000017264|Exosc10	0.574811	4.36741	2.01e-06	3.53e-06	5.45266
ENSMUSG00000025969|Nrp2	0.0443462	5.55418	0.709495	0.737274	0.132371
ENSMUSG00000029713|Gnb2	-0.391345	6.43319	0.000969936	0.0014067	2.8518
ENSMUSG00000028838|Extl1	-1.71036	2.55248	2.36e-38	1.35e-37	36.8687
ENSMUSG00000004040|Stat3	0.459662	7.63446	0.00010325	0.000161012	3.79314
ENSMUSG00000059734|Ndufs8	-0.769413	4.84479	1.72e-10	3.79e-10	9.42103
ENSMUSG00000038975|Rabggtb	-0.557878	4.57978	3.72e-06	6.41e-06	5.19326
ENSMUSG00000049734|Trex1	2.27954	1.94365	3.48e-59	3.19e-58	57.496
ENSMUSG00000066442|Mthfs	-1.06626	4.18432	2.94e-18	9.06e-18	17.0428
ENSMUSG00000035900|Gramd4	-0.349219	3.51444	0.00437432	0.00598296	2.22308
ENSMUSG00000041698|Slco1a1	-4.88816	5.79482	1.32e-265	2.17e-263	262.664
ENSMUSG00000040549|Ckap5	0.651545	5.5136	5.09e-08	9.8e-08	7.00886
ENSMUSG00000036712|Cyld	0.389133	6.09517	0.00106446	0.00153784	2.81309
ENSMUSG00000024927|Rela	0.428779	5.13395	0.000339482	0.000510347	3.29213
ENSMUSG00000093989|Rnasek	-0.306823	1.75172	0.0202912	0.0260661	1.58392
ENSMUSG00000053687|Dpep2	4.56743	0.0497456	1.59e-84	2.33e-83	82.6327
ENSMUSG00000032224|Fam81a	-2.99862	1.3483	2.98e-80	4.02e-79	78.3956
ENSMUSG00000029821|Dfna5	0.354901	4.97401	0.00302646	0.00421233	2.37548
ENSMUSG00000066113|Adamtsl1	-1.45884	1.46158	9.25e-25	3.59e-24	23.4444
ENSMUSG00000025804|Ccr1	4.78118	3.01092	1.34e-200	1.04e-198	197.985
ENSMUSG00000061111|Fam195b	-0.374089	3.14812	0.00243818	0.00342338	2.46554
ENSMUSG00000038718|Pbx3	1.0198	1.91736	2.23e-14	5.88e-14	13.2304
ENSMUSG00000021624|Cd180	3.44229	5.18266	1.11e-151	4.78e-150	149.321
ENSMUSG00000023571|Fam132a	-0.0175942	0.365984	1	1	0
ENSMUSG00000074405|Zfp865	0.0602766	4.31237	0.609684	0.642941	0.191829
ENSMUSG00000006589|Aprt	-0.0297528	4.41957	0.799905	0.822294	0.0849728
ENSMUSG00000028082|Sh3d19	-1.0219	6.44817	1.39e-17	4.16e-17	16.3807
ENSMUSG00000030737|Slco2b1	-1.76253	7.51005	1.43e-47	1.03e-46	45.9884
ENSMUSG00000053641|Dennd4a	-0.338056	6.35258	0.00439066	0.00600328	2.22161
ENSMUSG00000021072|Tmx1	-0.568939	5.66765	1.8e-06	3.16e-06	5.49987
ENSMUSG00000034083|Ccdc174	0.886567	3.22381	1.11e-12	2.72e-12	11.5646
ENSMUSG00000019832|Rab32	0.894338	5.98158	7.81e-14	2.01e-13	12.696
ENSMUSG00000074867|Zfp808	1.32972	0.0152822	1.63e-14	4.31e-14	13.3656
ENSMUSG00000026620|Mark1	0.0291331	1.08054	0.866669	0.883156	0.0539624
ENSMUSG00000035299|Mid1	2.1614	3.80714	5.64e-65	5.77e-64	63.2389
ENSMUSG00000018169|Mfng	0.88245	1.11884	6.16e-10	1.32e-09	8.87928
ENSMUSG00000053774|Ubxn7	-1.01757	6.37609	1.87e-17	5.58e-17	16.2536
ENSMUSG00000027654|Fam83d	0.867236	-0.378167	9.06e-07	1.62e-06	5.79127
ENSMUSG00000078995|Zfp456	1.23466	2.54672	1.4e-21	4.86e-21	20.3136
ENSMUSG00000070576|Mn1	-1.53364	4.27513	1.87e-35	9.96e-35	34.0019
ENSMUSG00000021221|Dpf3	-0.425134	0.872116	0.00431882	0.00591056	2.22837
ENSMUSG00000027498|Cstf1	-0.248373	4.0982	0.04027	0.0501873	1.29941
ENSMUSG00000004268|Emg1	-0.674493	5.03836	1.91e-08	3.78e-08	7.42196
ENSMUSG00000027628|Aar2	-0.508402	4.3913	2.47e-05	4.01e-05	4.39639
ENSMUSG00000021136|Smoc1	-0.675771	6.96397	1.28e-08	2.57e-08	7.5903
ENSMUSG00000024970|AI846148	0.472182	1.78341	0.000338982	0.000509642	3.29273
ENSMUSG00000025479|Cyp2e1	-2.6861	11.6335	1.2e-101	2.36e-100	99.6267
ENSMUSG00000018537|Pcgf2	-0.627683	0.434678	8.19e-05	0.000128677	3.8905
ENSMUSG00000001418|Glmp	-0.38669	5.37311	0.00118176	0.00169984	2.76959
ENSMUSG00000000838|Fmr1	0.00383039	5.40823	0.976234	0.980369	0.00861056
ENSMUSG00000042508|Dmtf1	0.74022	5.17423	6.88e-10	1.47e-09	8.83234
ENSMUSG00000068523|Gng5	0.688869	4.22886	1.38e-08	2.75e-08	7.56026
ENSMUSG00000002968|Med25	-0.422397	4.48452	0.000469906	0.000699049	3.15549
ENSMUSG00000059811|Atl2	-1.00402	7.0187	4.14e-17	1.22e-16	15.9146
ENSMUSG00000041237|Pklr	-3.3991	7.7117	2.04e-151	8.71e-150	149.06
ENSMUSG00000026110|Mgat4a	1.43685	3.8578	4.09e-31	1.91e-30	29.7181
ENSMUSG00000007379|Dennd2c	-1.46123	0.510284	5.97e-20	1.96e-19	18.7074
ENSMUSG00000036123|Slc9a3	-6.70785	-0.421488	9.34e-87	1.42e-85	84.8477
ENSMUSG00000031465|Angpt2	1.38643	1.97725	1.03e-24	4e-24	23.3974
ENSMUSG00000026532|Spta1	-9.77059	-0.912177	3.9e-71	4.5e-70	69.3469
ENSMUSG00000059742|Kcnh7	1.02774	1.59829	7.16e-14	1.85e-13	12.7329
ENSMUSG00000040722|Scamp5	-0.811732	3.68175	3.63e-11	8.28e-11	10.0818
ENSMUSG00000049659|Aftph	0.170834	6.1409	0.150367	0.175449	0.755848
ENSMUSG00000029657|Hsph1	2.05193	6.09674	3.87e-62	3.76e-61	60.4247
ENSMUSG00000033735|Spr	-1.04003	5.38	5.61e-18	1.71e-17	16.7681
ENSMUSG00000032562|Gnai2	0.764637	6.77469	1.34e-10	2.96e-10	9.5282
ENSMUSG00000048668|Rhno1	1.11149	2.19753	2.01e-17	5.97e-17	16.224
ENSMUSG00000040328|Olfr56	4.51399	2.20896	5.79e-164	2.86e-162	161.543
ENSMUSG00000087153|Gm6483	0.765561	3.38792	5.83e-10	1.25e-09	8.90228
ENSMUSG00000052957|Gas1	-6.49403	3.79078	6.03e-302	1.65e-299	298.783
ENSMUSG00000002147|Stat6	0.264865	6.48502	0.0254987	0.0324454	1.48885
ENSMUSG00000041781|Cpsf2	0.250806	5.08145	0.0364476	0.0456281	1.34077
ENSMUSG00000038751|Ptk6	-3.61671	1.95678	1.02e-111	2.38e-110	109.623
ENSMUSG00000034707|Gns	0.288053	8.36717	0.014756	0.0192158	1.71634
ENSMUSG00000037466|4930427A07Rik	2.04986	0.545905	6.95e-37	3.82e-36	35.4175
ENSMUSG00000030002|Dusp11	0.171418	6.4738	0.14806	0.172933	0.762122
ENSMUSG00000015882|Lcorl	0.484619	5.0061	5.28e-05	8.39e-05	4.07599
ENSMUSG00000056749|Nfil3	0.361427	4.528	0.00273428	0.00382315	2.41758
ENSMUSG00000021877|Arf4	0.408436	7.12523	0.000566524	0.000836606	3.07748
ENSMUSG00000062937|Mtap	-0.733075	4.44609	1.33e-09	2.81e-09	8.55112
ENSMUSG00000035540|Gc	-1.29961	12.1685	2.02e-27	8.52e-27	26.0698
ENSMUSG00000090290|Gm17296	-0.0253791	3.4076	0.834826	0.854706	0.0681833
ENSMUSG00000038022|Fam188b	-0.878533	2.31917	1.22e-11	2.84e-11	10.5465
ENSMUSG00000036957|Lrfn3	-0.11758	3.04093	0.353302	0.390104	0.40882
ENSMUSG00000015377|Dennd6b	-0.246061	1.80564	0.0750778	0.0909861	1.04102
ENSMUSG00000020919|Stat5b	-1.10377	6.63834	3.21e-20	1.06e-19	18.973
ENSMUSG00000037572|Wdhd1	1.61979	2.46354	2.19e-34	1.13e-33	32.9475
ENSMUSG00000045038|Prkce	-0.448344	4.77995	0.000189706	0.000290303	3.53715
ENSMUSG00000035960|Apex1	-0.37945	2.21098	0.0033489	0.00463948	2.33353
ENSMUSG00000027854|Sike1	-0.0428504	4.32855	0.729325	0.756006	0.121475
ENSMUSG00000035505|Cox18	-0.452051	2.90699	0.000304396	0.000458928	3.33826
ENSMUSG00000042029|Ncapg2	1.23765	3.34458	4.15e-23	1.52e-22	21.8174
ENSMUSG00000046079|Lrrc8d	-0.742734	5.70006	5.33e-10	1.15e-09	8.94083
ENSMUSG00000032307|Ube2q2	-0.53189	5.16133	8.7e-06	1.46e-05	4.83487
ENSMUSG00000021539|Lect2	-1.01052	6.25095	3.15e-17	9.3e-17	16.0315
ENSMUSG00000105096|Gbp10	4.04184	8.73969	1.57e-201	1.23e-199	198.909
ENSMUSG00000019773|Fbxo5	2.13014	1.41367	7.38e-48	5.33e-47	46.2736
ENSMUSG00000096687|AA474331	-0.161897	2.60406	0.198374	0.227935	0.642189
ENSMUSG00000040584|Abcb1a	-2.01119	4.16236	7.07e-58	6.3e-57	56.2007
ENSMUSG00000021280|Exoc3l4	2.87379	2.25641	7.3e-89	1.15e-87	86.9381
ENSMUSG00000029250|Polr2b	-0.442508	5.47087	0.000206154	0.000314696	3.50211
ENSMUSG00000028041|Adam15	1.68231	3.38393	1.18e-40	7.22e-40	39.1414
ENSMUSG00000020182|Ddc	-2.41165	5.6692	1.18e-82	1.67e-81	80.7769
ENSMUSG00000096727|Psmb9	2.48263	5.79309	3.6e-87	5.5e-86	85.2599
ENSMUSG00000027454|Gins1	0.260167	1.35533	0.0677072	0.0824691	1.08371
ENSMUSG00000005373|Mlxipl	-2.08636	6.83634	2.79e-64	2.83e-63	62.5488
ENSMUSG00000036854|Hspb6	-0.223933	1.68642	0.104632	0.124648	0.904315
ENSMUSG00000043671|Dpy19l3	0.407757	2.7992	0.00120757	0.00173588	2.76048
ENSMUSG00000022978|Mis18a	0.644482	1.70596	1.68e-06	2.95e-06	5.53071
ENSMUSG00000024169|Ift140	-0.521745	3.87277	1.83e-05	3.01e-05	4.52081
ENSMUSG00000015461|Atf6b	0.726464	4.62274	1.76e-09	3.68e-09	8.43464
ENSMUSG00000056481|Cd248	0.914461	0.140209	1.87e-08	3.71e-08	7.43085
ENSMUSG00000031665|Sall1	-1.19195	5.0579	8.57e-23	3.1e-22	21.5084
ENSMUSG00000022261|Sdc2	-1.13947	7.2004	1.79e-21	6.2e-21	20.2075
ENSMUSG00000042993|Ifnk	0.215445	0.654801	0.117171	0.138521	0.858485
ENSMUSG00000050310|Rictor	-0.0103541	5.94497	0.931406	0.940624	0.026584
ENSMUSG00000040268|Plekha1	1.76988	4.74268	1.37e-46	9.6e-46	45.0178
ENSMUSG00000027248|Pdia3	1.12313	9.02358	5.16e-21	1.76e-20	19.7545
ENSMUSG00000024969|Mark2	0.714619	5.02693	2.71e-09	5.62e-09	8.25038
ENSMUSG00000059970|Hspa2	0.796608	1.83739	4.08e-09	8.4e-09	8.07587
ENSMUSG00000042105|Inpp5f	-0.229648	5.00274	0.054851	0.0674622	1.17094
ENSMUSG00000000489|Pdgfb	2.06149	2.62333	5.72e-54	4.69e-53	52.3289
ENSMUSG00000029999|Tgfa	1.42513	5.73111	6.49e-32	3.1e-31	30.5088
ENSMUSG00000002778|Kdelr1	-0.423959	5.64011	0.000372299	0.000557497	3.25376
ENSMUSG00000078937|Cpt1b	0.102232	0.682381	0.439775	0.477699	0.320846
ENSMUSG00000020275|Rel	0.740645	4.82869	7.83e-10	1.67e-09	8.77762
ENSMUSG00000024985|Tcf7l2	1.38738	5.08155	4.18e-30	1.89e-29	28.7229
ENSMUSG00000037447|Arid5a	2.39781	3.86011	1.19e-78	1.55e-77	76.8091
ENSMUSG00000066043|Phactr4	-0.32561	5.23173	0.00647244	0.00871151	2.05991
ENSMUSG00000036552|Ermard	-0.313358	4.45195	0.00953118	0.012653	1.89781
ENSMUSG00000022195|6030458C11Rik	-0.242119	4.43929	0.0440982	0.0546835	1.26214
ENSMUSG00000022037|Clu	0.468316	9.80162	7.39e-05	0.000116358	3.9342
ENSMUSG00000020794|Ube2g1	-0.996933	5.99178	8.8e-17	2.56e-16	15.5924
ENSMUSG00000040124|Gorab	0.102296	2.06001	0.437555	0.475384	0.322955
ENSMUSG00000024446|Rpp21	0.280663	1.08616	0.0436984	0.054242	1.26566
ENSMUSG00000005506|Celf1	-0.324094	7.20014	0.00616873	0.00831941	2.07991
ENSMUSG00000009563|Tor2a	-0.293864	4.62275	0.014373	0.0187368	1.7273
ENSMUSG00000025877|Hk3	3.744	6.40364	1.6e-176	9.47e-175	174.024
ENSMUSG00000020956|Dtd2	-0.295963	2.71064	0.0190424	0.0245263	1.61037
ENSMUSG00000053182|Gm609	-2.71489	-0.00567422	8.45e-44	5.56e-43	42.2547
ENSMUSG00000031365|Zfp275	-0.264935	4.65524	0.0273953	0.0347353	1.45923
ENSMUSG00000078154|Gm12184	0.634584	1.21028	7.07e-06	1.2e-05	4.92176
ENSMUSG00000022722|Arl6	0.0280927	1.1912	0.886605	0.90091	0.0453188
ENSMUSG00000060681|Slc9a6	-0.509419	4.37231	2.38e-05	3.87e-05	4.4122
ENSMUSG00000019897|Ccdc59	0.978724	3.38724	3.1e-15	8.48e-15	14.0714
ENSMUSG00000035181|Heatr5a	0.848517	5.67693	1.4e-12	3.42e-12	11.4657
ENSMUSG00000050213|Snip1	-0.0371017	3.71617	0.757483	0.782527	0.106501
ENSMUSG00000078851|Hist3h2a	1.46343	3.03706	6.96e-31	3.22e-30	29.4915
ENSMUSG00000091119|Ccdc152	-1.47212	1.82664	1.27e-26	5.24e-26	25.2808
ENSMUSG00000022787|Wdr53	-0.570374	1.78715	1.86e-05	3.05e-05	4.51515
ENSMUSG00000024953|Prdx5	1.11375	6.31315	1.66e-20	5.56e-20	19.2545
ENSMUSG00000046794|Ppp1r3b	-0.766597	8.18251	1.06e-10	2.37e-10	9.62484
ENSMUSG00000034853|Acot11	-0.549243	4.07779	6.19e-06	1.05e-05	4.9781
ENSMUSG00000020034|Tcp11l2	-1.9691	4.80834	9.72e-57	8.45e-56	55.0733
ENSMUSG00000001134|Uxt	-0.60183	2.82287	1.63e-06	2.87e-06	5.54277
ENSMUSG00000029027|Dffb	0.287919	0.929008	0.0487774	0.0602819	1.21981
ENSMUSG00000079434|Neu2	-1.10748	0.615609	6.5e-13	1.61e-12	11.7936
ENSMUSG00000002588|Pon1	-1.54438	9.83042	1.54e-37	8.63e-37	36.0639
ENSMUSG00000037656|Slc20a2	-1.56587	6.21858	4.41e-38	2.51e-37	36.5998
ENSMUSG00000022283|Pabpc1	0.506365	8.4205	1.87e-05	3.07e-05	4.51281
ENSMUSG00000044337|Ackr3	-1.52951	-0.513085	6.84e-15	1.84e-14	13.7342
ENSMUSG00000018930|Ccl4	4.49217	0.213604	4.43e-90	7.12e-89	88.1475
ENSMUSG00000015092|Edf1	1.01203	3.89234	1.68e-16	4.8e-16	15.3184
ENSMUSG00000068206|Pick1	0.455333	3.62063	0.000200336	0.000306134	3.51409
ENSMUSG00000021149|Gtpbp4	0.39218	4.90156	0.00109933	0.00158523	2.79991
ENSMUSG00000028150|Rorc	-0.976489	6.11129	3.61e-16	1.02e-15	14.9907
ENSMUSG00000029596|Sdsl	0.00903058	1.70726	1	1	0
ENSMUSG00000039263|Npepl1	-0.911642	5.23514	3.54e-14	9.25e-14	13.034
ENSMUSG00000091144|Phf11c	0.847955	2.90361	1.73e-11	4.01e-11	10.3967
ENSMUSG00000055137|Sugct	-2.95057	3.99814	2.38e-113	5.75e-112	111.241
ENSMUSG00000019857|Asf1a	0.337985	3.3864	0.00608438	0.00821022	2.08565
ENSMUSG00000015750|Aph1a	-1.45454	6.25845	2.49e-33	1.24e-32	31.9061
ENSMUSG00000002580|Mien1	-0.400579	4.1281	0.000883668	0.00128505	2.89108
ENSMUSG00000035351|Nup37	-0.363305	2.35175	0.00430312	0.00589108	2.22981
ENSMUSG00000030411|Nova2	-0.523333	1.35362	0.000176187	0.000270024	3.5686
ENSMUSG00000022875|Kng1	-0.699369	11.0149	3.53e-09	7.28e-09	8.13763
ENSMUSG00000029560|Snx8	-0.43867	3.90844	0.000306257	0.000461648	3.33569
ENSMUSG00000031954|Cfdp1	0.839165	3.54284	1.11e-11	2.61e-11	10.5838
ENSMUSG00000027171|Prrg4	0.351513	0.0251053	0.028396	0.0359561	1.44423
ENSMUSG00000044030|Irf2bp1	-0.98165	3.95466	1.1e-15	3.07e-15	14.5129
ENSMUSG00000027677|Ttc14	1.18986	5.67146	5.64e-23	2.06e-22	21.6863
ENSMUSG00000004665|Cnn2	1.90494	3.85913	8.08e-52	6.35e-51	50.1975
ENSMUSG00000052336|Cx3cr1	2.10691	2.05666	1.98e-52	1.57e-51	50.803
ENSMUSG00000057963|Itpk1	0.36651	4.84215	0.00223357	0.00314707	2.50209
ENSMUSG00000027870|Hao2	-14.6228	3.88512	0	0	Inf
ENSMUSG00000022338|Eny2	-1.01448	3.82906	1.7e-16	4.88e-16	15.3115
ENSMUSG00000063273|Naa15	0.677773	6.46134	1.25e-08	2.5e-08	7.60274
ENSMUSG00000056531|Ccdc18	1.53041	-0.304196	2.73e-17	8.09e-17	16.0923
ENSMUSG00000044340|Phlpp1	-0.5788	5.37852	1.3e-06	2.29e-06	5.63923
ENSMUSG00000004846|Plod3	0.60831	4.95408	4.12e-07	7.5e-07	6.12469
ENSMUSG00000002280|Narfl	-0.592297	3.99583	1.1e-06	1.96e-06	5.70817
ENSMUSG00000039781|Cep131	0.124826	1.2292	0.327608	0.363976	0.438927
ENSMUSG00000055301|Adh7	-1.14351	4.23069	1.17e-20	3.92e-20	19.4066
ENSMUSG00000046753|Ccdc66	1.1837	2.4166	5.8e-20	1.91e-19	18.7193
ENSMUSG00000021901|Bap1	-0.477878	5.18032	6.37e-05	0.000100723	3.99687
ENSMUSG00000027678|Ncoa3	0.35812	6.09066	0.00258848	0.00362653	2.44051
ENSMUSG00000069727|Gm5595	0.180229	2.42831	0.154323	0.179767	0.745291
ENSMUSG00000050014|Apol10b	6.83522	3.49778	2.7e-307	7.91e-305	304.102
ENSMUSG00000002020|Ltbp2	-0.965037	1.51939	3.95e-12	9.45e-12	11.0246
ENSMUSG00000030060|Hmces	0.378957	2.18235	0.00341373	0.00472524	2.32558
ENSMUSG00000031536|Polb	0.176917	2.68916	0.16638	0.193031	0.714374
ENSMUSG00000031731|Ap1g1	-0.230236	7.11643	0.051554	0.0635623	1.1968
ENSMUSG00000007646|Rad51c	1.36727	-0.163997	1.55e-14	4.12e-14	13.3853
ENSMUSG00000021832|Psmc6	-0.111503	6.35365	0.345929	0.382604	0.417251
ENSMUSG00000070284|Gmppb	0.920191	4.04843	5.12e-14	1.33e-13	12.8769
ENSMUSG00000015087|Rabl6	0.417488	4.38239	0.00054638	0.000808192	3.09249
ENSMUSG00000019876|Pkib	2.50067	2.30164	3.15e-71	3.64e-70	69.4385
ENSMUSG00000042476|Abcb4	-1.18755	7.85591	3.39e-23	1.25e-22	21.903
ENSMUSG00000004837|Grap	0.722514	2.37502	2.14e-08	4.23e-08	7.37412
ENSMUSG00000032504|Pdcd6ip	-0.307739	7.28351	0.00928111	0.0123343	1.90889
ENSMUSG00000004730|Adgre1	0.947036	6.99037	2.1e-15	5.77e-15	14.2386
ENSMUSG00000025153|Fasn	-1.39461	9.96742	3.67e-31	1.72e-30	29.7651
ENSMUSG00000089989|Flt3l	-0.264559	1.33476	0.0605013	0.0740558	1.13044
ENSMUSG00000034593|Myo5a	3.2849	3.55703	1.07e-126	3.22e-125	124.492
ENSMUSG00000029056|Pank4	0.0283277	3.37548	0.816691	0.838161	0.0766724
ENSMUSG00000084957|Bbip1	0.595961	3.22947	1.57e-06	2.76e-06	5.55916
ENSMUSG00000029512|Ulk1	-1.22178	5.9066	3.69e-24	1.41e-23	22.852
ENSMUSG00000034216|Vps18	-0.25152	4.42953	0.0365193	0.0457108	1.33998
ENSMUSG00000031505|Carkd	-1.16948	4.82923	5.59e-22	1.97e-21	20.7045
ENSMUSG00000015120|Ube2i	0.0639718	5.56721	0.590644	0.62503	0.204099
ENSMUSG00000024773|Atg2a	-0.765928	5.63022	1.53e-10	3.39e-10	9.47019
ENSMUSG00000025876|Unc5a	0.507366	1.20099	0.000348407	0.000523179	3.28135
ENSMUSG00000091586|Cyp4f17	-0.872364	2.46152	1.32e-11	3.08e-11	10.5108
ENSMUSG00000023861|Mpc1	-1.40435	6.93751	2.29e-31	1.08e-30	29.9674
ENSMUSG00000031489|Adrb3	-1.26994	0.862378	1.08e-16	3.12e-16	15.5062
ENSMUSG00000046352|Gjb2	-0.781951	7.93078	4.59e-11	1.04e-10	9.98255
ENSMUSG00000066643|Wdr35	-0.782443	2.58497	8.6e-10	1.83e-09	8.73759
ENSMUSG00000039633|Lonrf1	-1.01717	2.98274	7.05e-16	1.98e-15	14.7034
ENSMUSG00000022718|Dgcr8	0.135449	4.22638	0.263194	0.296871	0.527432
ENSMUSG00000026536|Mnda	4.101	5.10354	1.22e-201	9.61e-200	199.017
ENSMUSG00000030269|Mtmr14	-0.431479	4.584	0.000333104	0.000501133	3.30005
ENSMUSG00000030805|Stx4a	0.746294	3.67247	1.23e-09	2.61e-09	8.58389
ENSMUSG00000037533|Rapgef6	0.503833	5.88698	2.34e-05	3.81e-05	4.41938
ENSMUSG00000006262|Mob1b	-0.587056	6.63702	7.7e-07	1.38e-06	5.86003
ENSMUSG00000004945|Tmem242	-1.21028	4.26446	3.62e-23	1.33e-22	21.8749
ENSMUSG00000046070|Igfals	-5.12295	6.29633	6.39e-287	1.47e-284	283.832
ENSMUSG00000029490|Mfsd7a	0.835466	2.04046	2.02e-10	4.45e-10	9.35175
ENSMUSG00000034189|Hsdl1	-0.450118	3.61858	0.000228652	0.000347958	3.45847
ENSMUSG00000031399|Fam3a	-0.358948	3.45517	0.0035742	0.00493254	2.30693
ENSMUSG00000042453|Reln	-2.13739	7.09833	2.38e-67	2.57e-66	65.5907
ENSMUSG00000041920|Slc16a6	0.826732	4.0569	1.19e-11	2.78e-11	10.5564
ENSMUSG00000029166|Mapre3	0.183717	4.57444	0.127047	0.149626	0.824992
ENSMUSG00000044562|Rasip1	0.315182	2.95099	0.0111915	0.0147479	1.83127
ENSMUSG00000020571|Pdia6	0.873322	7.79473	2.13e-13	5.39e-13	12.2684
ENSMUSG00000037098|Rab11fip3	-0.110587	4.39191	0.361317	0.398027	0.400088
ENSMUSG00000017747|Ghdc	-0.414499	3.76371	0.000656013	0.000963112	3.01632
ENSMUSG00000024292|Cyp4f14	-3.02319	7.85892	3e-124	8.69e-123	122.061
ENSMUSG00000042992|Borcs5	-0.622001	2.66137	9.72e-07	1.73e-06	5.76138
ENSMUSG00000028637|Ccdc30	-2.30069	0.208023	8.94e-39	5.18e-38	37.2856
ENSMUSG00000050299|Gm9843	-0.314609	1.66937	0.0195547	0.025162	1.59925
ENSMUSG00000026275|Ppp1r7	-0.364552	4.80293	0.00233948	0.00328939	2.48288
ENSMUSG00000030471|Zdhhc13	0.655735	3.18889	1.25e-07	2.35e-07	6.62936
ENSMUSG00000020696|Rffl	0.185711	5.35632	0.119697	0.141331	0.849764
ENSMUSG00000027363|Usp8	0.256093	6.0436	0.0311629	0.0392929	1.40569
ENSMUSG00000032374|Plod2	0.73056	0.863745	7.91e-07	1.42e-06	5.84891
ENSMUSG00000026511|Srp9	-0.139193	4.44986	0.248264	0.281132	0.551089
ENSMUSG00000027778|Ift80	0.116265	3.19786	0.343534	0.380159	0.420034
ENSMUSG00000032745|Gpbp1	0.161705	5.91651	0.173866	0.201281	0.696196
ENSMUSG00000003573|Homer3	0.661575	1.14193	3.5e-06	6.04e-06	5.21916
ENSMUSG00000039316|Rftn1	1.38357	2.87655	1.79e-27	7.55e-27	26.122
ENSMUSG00000031871|Cdh5	0.0782183	5.53852	0.511996	0.5489	0.260507
ENSMUSG00000003585|Sec14l2	-1.92976	8.4783	3.09e-56	2.65e-55	54.576
ENSMUSG00000007594|Hapln4	-0.482008	2.78532	0.000147082	0.000226733	3.64448
ENSMUSG00000014550|Rbsn	-0.142515	4.7105	0.234779	0.266855	0.573724
ENSMUSG00000023882|Zfp54	0.966352	2.02935	2.52e-13	6.36e-13	12.1967
ENSMUSG00000058301|Upf1	-0.338463	6.35457	0.00434128	0.00593978	2.22623
ENSMUSG00000025453|Nnt	-1.75791	6.10012	5.71e-47	4.05e-46	45.3928
ENSMUSG00000042303|Sgsm3	0.217061	2.30179	0.0894132	0.10743	0.968873
ENSMUSG00000029163|Emilin1	0.544109	5.10905	5.62e-06	9.57e-06	5.01924
ENSMUSG00000005510|Ndufs3	-1.087	6.06771	1.28e-19	4.15e-19	18.3817
ENSMUSG00000074656|Eif2s2	0.241702	5.4946	0.0427936	0.0531721	1.27432
ENSMUSG00000000416|Cttnbp2	0.340573	0.907556	0.0122287	0.0160504	1.79452
ENSMUSG00000046434|Hnrnpa1	0.810053	6.12999	1.18e-11	2.75e-11	10.5604
ENSMUSG00000044067|Gpr22	1.70314	1.42408	2.94e-32	1.42e-31	30.8479
ENSMUSG00000063383|Zfp947	0.0681031	1.11385	0.664787	0.69541	0.157759
ENSMUSG00000024304|Cdh2	-0.91742	6.45717	1.62e-14	4.3e-14	13.3669
ENSMUSG00000025348|Itga7	-0.811809	3.33776	6.12e-11	1.38e-10	9.86023
ENSMUSG00000042462|Dctpp1	-1.08279	2.5494	3.13e-17	9.23e-17	16.035
ENSMUSG00000078676|Casc3	0.147952	4.36137	0.219532	0.250585	0.601045
ENSMUSG00000018068|Ints2	1.47118	4.21563	8.13e-33	4e-32	31.3983
ENSMUSG00000039081|Zfp503	-1.67197	0.789363	2.58e-26	1.05e-25	24.9774
ENSMUSG00000032245|Cln6	0.379151	2.11816	0.00388854	0.00534575	2.27199
ENSMUSG00000031226|Pbdc1	0.850532	3.67902	4.94e-12	1.18e-11	10.9293
ENSMUSG00000029022|Miip	-0.0237949	3.03548	0.86011	0.877305	0.0568494
ENSMUSG00000020160|Meis1	-0.429496	2.842	0.000709283	0.00103848	2.9836
ENSMUSG00000026234|Ncl	0.71929	6.94542	1.46e-09	3.08e-09	8.51136
ENSMUSG00000024462|Gabbr1	1.1778	2.07936	5.9e-19	1.87e-18	17.7289
ENSMUSG00000004110|Cacna1e	0.808971	-0.755365	1.57e-05	2.6e-05	4.58483
ENSMUSG00000015214|Mtmr1	-0.356477	5.77832	0.00271644	0.00379886	2.42035
ENSMUSG00000041895|Wipi1	-0.211217	3.53826	0.0857821	0.103222	0.98623
ENSMUSG00000050345|4930486L24Rik	1.9373	-0.920684	2.34e-19	7.51e-19	18.1242
ENSMUSG00000037640|Zfp60	-0.144797	3.92099	0.236602	0.268681	0.570763
ENSMUSG00000036943|Rab8b	2.13594	5.64319	1.58e-66	1.68e-65	64.7759
ENSMUSG00000028392|Bspry	-0.396203	0.110495	0.0246972	0.0314801	1.50196
ENSMUSG00000034610|Zcchc11	0.353826	6.18108	0.00289242	0.00403448	2.39421
ENSMUSG00000022136|Dnajc3	0.230103	8.37841	0.0513674	0.063342	1.19831
ENSMUSG00000041293|Adgrf1	-2.09649	2.61469	3.51e-55	2.94e-54	53.531
ENSMUSG00000018566|Slc2a4	-4.43502	-0.512433	1.51e-62	1.48e-61	60.8298
ENSMUSG00000046441|Cmtr2	-0.197246	2.78041	0.110238	0.1309	0.883059
ENSMUSG00000035521|Gnptg	-0.745372	4.13196	8.68e-10	1.85e-09	8.73335
ENSMUSG00000026589|Sec16b	-0.907793	6.57371	2.9e-14	7.59e-14	13.1195
ENSMUSG00000051412|Vamp7	-0.409652	5.68171	0.00057377	0.000846841	3.0722
ENSMUSG00000032966|Fkbp1a	-0.107048	5.5231	0.367752	0.4047	0.392867
ENSMUSG00000057841|Rpl32	0.193092	6.25384	0.104127	0.124082	0.90629
ENSMUSG00000026425|Srgap2	0.756042	5.8547	2.5e-10	5.47e-10	9.26239
ENSMUSG00000021238|Aldh6a1	-2.1568	8.93504	8.77e-69	9.7e-68	67.0131
ENSMUSG00000042854|Trp53rkb	-0.327475	1.64635	0.0173996	0.0225021	1.64778
ENSMUSG00000030966|Trim21	0.928728	4.27172	2.32e-14	6.12e-14	13.2132
ENSMUSG00000028291|Akirin2	-0.15978	4.14541	0.187978	0.216638	0.664265
ENSMUSG00000021607|Mrpl36	-0.0169357	3.47083	0.882805	0.897445	0.0469923
ENSMUSG00000028599|Tnfrsf1b	1.41515	6.10296	1.29e-31	6.12e-31	30.2136
ENSMUSG00000069833|Ahnak	0.894245	7.94926	5.69e-14	1.48e-13	12.8312
ENSMUSG00000041084|Ostc	-0.284807	5.38864	0.0168285	0.021788	1.66178
ENSMUSG00000031776|Arl2bp	-0.155073	2.82348	0.212539	0.243206	0.614026
ENSMUSG00000064068|Mtx1	-0.489243	3.59456	6.58e-05	0.000103964	3.98312
ENSMUSG00000039782|Cpeb2	-0.631202	6.11299	1.17e-07	2.2e-07	6.65664
ENSMUSG00000054589|Gm9949	1.50319	-0.44689	3.84e-15	1.05e-14	13.9798
ENSMUSG00000021322|Aoah	2.38708	4.18859	1.22e-78	1.6e-77	76.7963
ENSMUSG00000005907|Pex1	-0.684395	5.34145	1.13e-08	2.27e-08	7.64417
ENSMUSG00000024170|Telo2	-0.34402	2.81778	0.0064001	0.00861918	2.06453
ENSMUSG00000052384|Nrros	2.20966	4.83023	7.5e-70	8.43e-69	68.0743
ENSMUSG00000022180|Slc7a8	1.87799	4.12228	4.71e-51	3.65e-50	49.438
ENSMUSG00000039016|Timm8b	-0.0398768	2.33644	0.734362	0.760608	0.118839
ENSMUSG00000020248|Nfyb	-0.928665	4.78428	1.58e-14	4.18e-14	13.3792
ENSMUSG00000047592|Nxpe5	4.51138	0.203525	1.03e-92	1.74e-91	90.7602
ENSMUSG00000026839|Upp2	-5.8737	8.28743	0	0	Inf
ENSMUSG00000015357|Clpx	-0.423547	7.32263	0.000348095	0.000522807	3.28166
ENSMUSG00000070690|5830473C10Rik	-2.87491	4.5522	1.45e-109	3.28e-108	107.484
ENSMUSG00000029153|Ociad2	-1.41899	4.48295	5.09e-31	2.37e-30	29.6254
ENSMUSG00000029272|Sult1e1	3.26321	3.38302	4.66e-122	1.3e-120	119.886
ENSMUSG00000009739|Pou6f1	-0.517842	2.90513	4.03e-05	6.46e-05	4.18957
ENSMUSG00000020889|Nr1d1	-3.63981	4.64558	1.8e-165	9.14e-164	163.039
ENSMUSG00000061603|Akap6	0.758461	0.0972381	3.15e-06	5.45e-06	5.26338
ENSMUSG00000022231|Sema5a	-2.14535	1.55503	4.06e-49	3.02e-48	47.5195
ENSMUSG00000036501|Fam13b	0.848958	5.29928	1.58e-12	3.85e-12	11.4142
ENSMUSG00000032114|Slc37a4	-1.23499	7.114	7.46e-25	2.9e-24	23.5369
ENSMUSG00000032551|1110059G10Rik	0.407393	2.0985	0.00190511	0.00269794	2.56897
ENSMUSG00000029551|Psmg3	-0.857069	2.91028	7.75e-12	1.83e-11	10.7382
ENSMUSG00000108596|Itgam	0.611369	0.775083	1.86e-05	3.06e-05	4.51427
ENSMUSG00000029049|Morn1	-0.866442	0.597168	2.95e-08	5.77e-08	7.23872
ENSMUSG00000027770|Dhx36	-0.288745	5.90144	0.0151242	0.0196778	1.70602
ENSMUSG00000029597|Sds	-1.52083	6.20688	3.77e-36	2.04e-35	34.6911
ENSMUSG00000023452|Pisd	-0.494306	5.08156	3.63e-05	5.84e-05	4.23331
ENSMUSG00000015647|Lama5	-0.340702	3.46769	0.00602086	0.0081295	2.08994
ENSMUSG00000026933|Camsap1	0.576546	4.2146	1.97e-06	3.45e-06	5.46223
ENSMUSG00000026691|Fmo3	-4.07499	7.77363	7.36e-204	5.96e-202	201.225
ENSMUSG00000019826|Zbtb24	-0.181403	3.07117	0.148995	0.173962	0.759545
ENSMUSG00000062410|Hsd3b3	-1.99569	6.35957	3.34e-59	3.06e-58	57.5138
ENSMUSG00000069206|Zfp874a	-0.828764	5.00837	5.59e-12	1.33e-11	10.8769
ENSMUSG00000023110|Prmt5	0.152119	3.74274	0.216075	0.246902	0.607476
ENSMUSG00000024087|Cyp1b1	0.391695	1.1245	0.0060921	0.00821881	2.08519
ENSMUSG00000020319|Wdpcp	0.0815568	2.20386	0.523317	0.559623	0.252105
ENSMUSG00000076437|2700094K13Rik	-0.567433	1.90154	1.51e-05	2.49e-05	4.60397
ENSMUSG00000022706|Mrpl40	0.214508	2.66305	0.0919521	0.110308	0.957392
ENSMUSG00000042389|Tsen2	0.169769	2.18516	0.184058	0.212379	0.672889
ENSMUSG00000069516|Lyz2	2.79071	9.48392	1.56e-108	3.46e-107	106.461
ENSMUSG00000027968|Larp7	0.782106	2.7597	7.39e-10	1.58e-09	8.80195
ENSMUSG00000024863|Mbl2	-2.05203	7.33974	1.2e-62	1.18e-61	60.9299
ENSMUSG00000034528|Hsd17b13	-0.906738	7.88795	2.56e-14	6.74e-14	13.1716
ENSMUSG00000042757|Tmem108	1.48224	-1.21626	2.72e-11	6.24e-11	10.2046
ENSMUSG00000021040|Slirp	0.024219	3.61886	0.857773	0.875253	0.0578665
ENSMUSG00000038370|Pcp4l1	0.0522116	3.25997	0.677374	0.707109	0.150514
ENSMUSG00000055862|Izumo4	-2.14112	2.05712	1.07e-52	8.5e-52	51.0707
ENSMUSG00000070923|Klhl9	-0.41663	6.91478	0.000435495	0.000649476	3.18744
ENSMUSG00000022947|Cbr3	1.98453	1.42968	3.02e-43	1.97e-42	41.7063
ENSMUSG00000040432|Ltb4r2	-1.83404	-0.652638	3.4e-19	1.08e-18	17.9652
ENSMUSG00000022205|Sub1	-0.26485	4.95406	0.0266058	0.0337875	1.47124
ENSMUSG00000060336|Zfp937	0.200328	1.56736	0.138413	0.162242	0.789837
ENSMUSG00000015656|Hspa8	0.747282	10.1249	2.91e-10	6.34e-10	9.19824
ENSMUSG00000022816|Fstl1	0.109743	4.09655	0.367529	0.404483	0.3931
ENSMUSG00000027630|Tbl1xr1	0.140313	7.06901	0.235883	0.26794	0.571962
ENSMUSG00000026274|Pask	1.82321	1.31638	9.77e-36	5.22e-35	34.2821
ENSMUSG00000028798|Eif3i	-0.577878	5.37412	1.33e-06	2.35e-06	5.62891
ENSMUSG00000038914|Dido1	0.0885341	6.43279	0.454714	0.492236	0.307826
ENSMUSG00000020697|Lig3	-0.166156	5.029	0.164757	0.191244	0.718412
ENSMUSG00000073102|Drc1	-0.0386604	0.23512	0.824143	0.845002	0.0731424
ENSMUSG00000053819|Camk2d	1.2792	5.40699	4.02e-26	1.63e-25	24.7878
ENSMUSG00000057614|Gnai1	0.134103	1.00759	0.309341	0.345037	0.462134
ENSMUSG00000052914|Cyp2j6	-0.781686	6.30227	5.52e-11	1.25e-10	9.90433
ENSMUSG00000030980|Knop1	-0.442935	4.92158	0.000219602	0.000334718	3.47532
ENSMUSG00000060166|Zdhhc8	0.0927846	2.7654	0.454976	0.492486	0.307606
ENSMUSG00000062563|Cys1	-0.864787	0.582821	3.83e-08	7.43e-08	7.12893
ENSMUSG00000071516|Hist1h2ai	3.60606	1.53908	7.69e-108	1.67e-106	105.777
ENSMUSG00000029402|Snrnp35	1.04953	0.316851	5.59e-11	1.26e-10	9.89923
ENSMUSG00000049791|Fzd4	-2.65979	5.93976	1.66e-98	3.09e-97	96.5099
ENSMUSG00000055632|Hmcn2	-1.61247	1.74764	2.48e-30	1.13e-29	28.9465
ENSMUSG00000038543|BC028528	2.41782	1.59131	9.97e-60	9.27e-59	58.0327
ENSMUSG00000062510|Nsl1	2.31239	1.23718	8.13e-53	6.51e-52	51.1864
ENSMUSG00000042320|Prox2	-0.678457	1.07046	2.87e-06	4.97e-06	5.30375
ENSMUSG00000019173|Rab5c	0.108868	6.458	0.359067	0.395926	0.402386
ENSMUSG00000024392|Bag6	-0.743178	6.32295	4.54e-10	9.8e-10	9.00897
ENSMUSG00000096740|Lbhd1	0.235802	2.88608	0.0585437	0.0717686	1.14407
ENSMUSG00000074923|Pak6	0.414877	-0.145343	0.012587	0.0164992	1.78254
ENSMUSG00000035168|Tanc1	0.259948	5.11774	0.0296647	0.0374889	1.4261
ENSMUSG00000025909|Sntg1	2.41884	0.999874	2.4e-52	1.9e-51	50.7211
ENSMUSG00000039849|Pcif1	-0.468472	4.90822	9.48e-05	0.000148113	3.82941
ENSMUSG00000026798|Coq4	-1.08035	2.50844	4.4e-17	1.29e-16	15.8889
ENSMUSG00000012422|Tmem167	0.45278	6.09524	0.000141106	0.000217687	3.66217
ENSMUSG00000019975|Ikbip	0.497257	2.40569	0.000106896	0.000166504	3.77858
ENSMUSG00000045502|Hcar2	3.84984	2.66996	1.39e-144	5.43e-143	142.265
ENSMUSG00000023031|Cela1	-1.80325	1.94145	2.28e-39	1.34e-38	37.8739
ENSMUSG00000092277|Gm19684	1.9508	-0.00406681	1.15e-27	4.87e-27	26.3126
ENSMUSG00000039756|Dnttip2	1.18996	3.47923	1.29e-21	4.48e-21	20.3483
ENSMUSG00000021782|Dlg5	-0.507791	3.06475	4.9e-05	7.81e-05	4.10731
ENSMUSG00000040260|Daam2	-0.316881	2.84504	0.011381	0.0149915	1.82415
ENSMUSG00000022504|Ciita	5.07611	6.23294	6.54e-285	1.42e-282	281.846
ENSMUSG00000026614|Slc30a10	-0.526996	5.66904	1e-05	1.68e-05	4.77438
ENSMUSG00000078683|Mup1	-4.80673	7.5371	3.19e-263	4.94e-261	260.306
ENSMUSG00000038797|Zscan2	-0.0792098	0.885876	0.656602	0.68774	0.162575
ENSMUSG00000055041|Commd5	-0.691133	3.05853	3.01e-08	5.87e-08	7.23159
ENSMUSG00000040761|Spen	0.566385	5.91033	1.99e-06	3.49e-06	5.4571
ENSMUSG00000034522|Zfp395	-3.23436	5.20241	1.61e-136	5.58e-135	134.253
ENSMUSG00000031843|Mphosph6	1.01338	1.29153	6.18e-13	1.53e-12	11.815
ENSMUSG00000054408|Spcs3	-0.0769993	7.01791	0.514328	0.551107	0.258764
ENSMUSG00000058388|Phtf1	0.74025	3.64294	1.78e-09	3.73e-09	8.42824
ENSMUSG00000024091|Vapa	-0.198262	6.23582	0.0941903	0.112842	0.947528
ENSMUSG00000020142|Slc1a4	0.151795	3.59467	0.214479	0.245234	0.61042
ENSMUSG00000041560|Gltscr2	-0.0501851	4.61676	0.680742	0.710211	0.148612
ENSMUSG00000041362|Shtn1	1.22687	5.31587	3.66e-24	1.4e-23	22.8548
ENSMUSG00000002342|Tmem161a	-0.427384	3.65758	0.00048163	0.000715763	3.14523
ENSMUSG00000024399|Ltb	3.09972	1.76391	1.53e-90	2.5e-89	88.6026
ENSMUSG00000094935|Gm9726	-0.67104	1.32147	1.59e-06	2.8e-06	5.55222
ENSMUSG00000058952|Cfi	-0.489772	9.00195	3.43e-05	5.52e-05	4.25773
ENSMUSG00000013736|Trnt1	-0.0113256	4.7866	0.925061	0.935681	0.0288723
ENSMUSG00000078193|Gm2000	0.993973	1.6832	3.63e-13	9.09e-13	12.0416
ENSMUSG00000040624|Plekhg1	0.193283	4.17431	0.110056	0.130714	0.883679
ENSMUSG00000019917|Sept10	-0.795107	4.17721	5.92e-11	1.33e-10	9.87454
ENSMUSG00000004100|Ppan	0.972013	2.96881	1.18e-14	3.16e-14	13.501
ENSMUSG00000071659|Hnrnpul2	0.0778514	6.52927	0.51192	0.548855	0.260542
ENSMUSG00000034951|Cog7	-0.522185	4.53253	1.45e-05	2.41e-05	4.61884
ENSMUSG00000049792|Bag5	-0.399199	3.587	0.00106957	0.00154467	2.81116
ENSMUSG00000014453|Blk	-0.284422	-0.371236	0.143263	0.167585	0.775765
ENSMUSG00000018481|Appbp2	-0.379323	5.77618	0.00142893	0.00204261	2.68982
ENSMUSG00000040234|Tm7sf3	-0.992747	6.2991	1.05e-16	3.05e-16	15.5161
ENSMUSG00000000290|Itgb2	3.48814	6.42405	3.7e-157	1.69e-155	154.772
ENSMUSG00000075256|Cerkl	1.49288	3.26502	2.13e-32	1.03e-31	30.9866
ENSMUSG00000030653|Pde2a	-1.39285	4.56744	5.86e-30	2.64e-29	28.5781
ENSMUSG00000039153|Runx2	3.42816	1.96872	2.03e-111	4.72e-110	109.326
ENSMUSG00000028931|Kcnab2	3.769	3.22101	2.25e-150	9.44e-149	148.025
ENSMUSG00000029725|Ppp1r35	-0.35611	2.25995	0.00619105	0.00834811	2.07841
ENSMUSG00000014769|Psmb1	-0.602281	6.84968	3.87e-07	7.06e-07	6.15098
ENSMUSG00000022663|Atg3	-0.570846	5.73081	1.71e-06	3e-06	5.5235
ENSMUSG00000031551|Ido1	9.73291	-0.974248	9.29e-71	1.06e-69	68.9734
ENSMUSG00000024079|Eif2ak2	1.15454	5.80325	8.83e-22	3.09e-21	20.5101
ENSMUSG00000043991|Pura	-0.424855	7.03432	0.000335936	0.000505252	3.29649
ENSMUSG00000026135|Zfp142	1.01642	3.74983	1.42e-16	4.09e-16	15.3884
ENSMUSG00000056185|Snx32	-0.364516	1.1678	0.0134522	0.0175733	1.75515
ENSMUSG00000029802|Abcg2	-0.679632	5.92334	1.19e-08	2.38e-08	7.62383
ENSMUSG00000016510|Mtif3	-0.68352	3.75636	2.46e-08	4.82e-08	7.31658
ENSMUSG00000004151|Etv1	-0.387426	0.625984	0.00962088	0.0127669	1.89392
ENSMUSG00000040040|Ift88	0.271838	2.75222	0.0312611	0.0394075	1.40442
ENSMUSG00000027405|Nop56	1.01299	3.94723	1.44e-16	4.15e-16	15.3822
ENSMUSG00000026457|Adipor1	-1.00714	6.62935	3.59e-17	1.06e-16	15.9755
ENSMUSG00000041515|Irf8	4.13814	6.51077	1.27e-207	1.09e-205	204.964
ENSMUSG00000024260|Sap130	0.460761	3.8503	0.000150267	0.000231533	3.63539
ENSMUSG00000028959|Fastk	-0.14229	4.36062	0.239883	0.272082	0.565301
ENSMUSG00000028868|Wasf2	0.595445	6.30994	5.59e-07	1.01e-06	5.99529
ENSMUSG00000060579|Fhit	-2.38206	1.05078	2.24e-51	1.74e-50	49.7596
ENSMUSG00000026622|Nek2	1.61014	1.52389	3.94e-30	1.78e-29	28.7484
ENSMUSG00000055531|Cpsf6	0.603539	6.29806	3.93e-07	7.17e-07	6.14436
ENSMUSG00000005232|G6pc2	-1.07477	-0.193396	2.74e-09	5.69e-09	8.24512
ENSMUSG00000030760|Acer3	0.392187	5.30339	0.00103597	0.00149869	2.82429
ENSMUSG00000020644|Id2	-0.119588	6.66176	0.312747	0.348474	0.45783
ENSMUSG00000023033|Scn8a	3.33175	1.21125	2.73e-90	4.42e-89	88.3546
ENSMUSG00000024018|Ccdc167	0.942359	2.83918	7.57e-14	1.95e-13	12.7093
ENSMUSG00000078453|Abracl	1.13162	2.90273	4.49e-19	1.42e-18	17.8466
ENSMUSG00000021665|Hexb	-0.601591	5.23291	4.92e-07	8.91e-07	6.04994
ENSMUSG00000044043|Pcdhb14	0.126518	-0.567857	0.54743	0.583243	0.23415
ENSMUSG00000005683|Cs	-0.673381	7.07885	1.43e-08	2.84e-08	7.5462
ENSMUSG00000040964|Arhgef10l	-0.295877	5.1879	0.0135332	0.0176762	1.75261
ENSMUSG00000034300|Fam53c	-0.268353	4.71494	0.0253844	0.0323101	1.49066
ENSMUSG00000090298|Gm4794	-1.43552	0.602971	4.27e-20	1.41e-19	18.8505
ENSMUSG00000006127|Inpp5k	-0.059594	3.9245	0.625639	0.658045	0.181744
ENSMUSG00000026107|Nabp1	2.24078	6.25428	6.93e-73	8.25e-72	71.0834
ENSMUSG00000047238|Mageh1	-0.823589	0.959592	1.8e-08	3.57e-08	7.4471
ENSMUSG00000060961|Slc4a4	-0.410846	8.0927	0.000511376	0.000758711	3.11992
ENSMUSG00000026748|Plxdc2	2.08803	2.47007	4.6e-54	3.78e-53	52.4221
ENSMUSG00000008822|Acyp1	-1.54796	1.43499	3.4e-27	1.42e-26	25.8469
ENSMUSG00000048550|Thnsl1	-0.459475	2.69384	0.000283342	0.000427946	3.36861
ENSMUSG00000035640|Cbarp	-0.776947	0.37462	2.18e-06	3.81e-06	5.41959
ENSMUSG00000020107|Anapc16	-0.61674	4.60056	3.09e-07	5.65e-07	6.24757
ENSMUSG00000026974|Zmynd19	0.0891555	2.85268	0.490746	0.527556	0.277731
ENSMUSG00000075284|Wipf1	1.90582	5.25842	8.35e-54	6.82e-53	52.1662
ENSMUSG00000090626|Tex9	2.24028	0.209847	3.61e-37	2e-36	35.6987
ENSMUSG00000032279|Idh3a	-0.280167	5.21812	0.0186809	0.024078	1.61838
ENSMUSG00000021952|Xpo4	0.213242	4.61187	0.0766508	0.0927529	1.03267
ENSMUSG00000027655|Dhx35	0.296813	3.34957	0.0160137	0.0207832	1.68229
ENSMUSG00000020652|Cenpo	0.287445	2.64367	0.0221648	0.0283756	1.54705
ENSMUSG00000024787|Snx15	0.114606	2.858	0.358847	0.395711	0.402621
ENSMUSG00000042254|Cilp	-1.82165	0.567321	3.42e-30	1.55e-29	28.8089
ENSMUSG00000028373|Astn2	-1.44025	1.47881	3.89e-24	1.48e-23	22.8293
ENSMUSG00000053950|Adnp2	0.140201	4.28864	0.244908	0.277488	0.556756
ENSMUSG00000026979|Psd4	2.01577	4.61926	7.59e-59	6.9e-58	57.1614
ENSMUSG00000020741|Cluh	-1.12175	8.25419	6.06e-21	2.06e-20	19.6859
ENSMUSG00000021910|Nisch	-0.30534	7.39581	0.0098665	0.0130745	1.88357
ENSMUSG00000037103|Dcaf15	0.817726	2.6566	1.18e-10	2.62e-10	9.58195
ENSMUSG00000022747|St3gal6	-1.36453	3.18083	3.2e-27	1.34e-26	25.8728
ENSMUSG00000067148|Polr1c	-0.645546	3.67893	1.27e-07	2.4e-07	6.62048
ENSMUSG00000040433|Zbtb38	-0.0430397	5.32371	0.718369	0.745751	0.127406
ENSMUSG00000025218|Poll	-0.485795	2.68863	0.000117542	0.000182557	3.7386
ENSMUSG00000057137|Tmem140	0.671908	5.28574	2.03e-08	4.01e-08	7.39701
ENSMUSG00000026134|Prim2	1.34286	2.19695	4.51e-24	1.71e-23	22.7661
ENSMUSG00000027601|Mtfr1	-1.1631	6.26225	3.5e-22	1.24e-21	20.9056
ENSMUSG00000057409|Zfp53	1.27925	3.27328	2e-24	7.68e-24	23.1147
ENSMUSG00000022204|Ngdn	0.830243	3.15912	3.05e-11	6.98e-11	10.1561
ENSMUSG00000027656|Wisp2	6.02925	3.7838	5.14e-284	1.09e-281	280.962
ENSMUSG00000073771|Btbd19	1.36128	0.780009	8.29e-20	2.71e-19	18.5675
ENSMUSG00000055322|Tns1	-0.611962	7.20107	2.51e-07	4.64e-07	6.33383
ENSMUSG00000027593|Raly	0.127592	5.28824	0.285908	0.320898	0.493633
ENSMUSG00000018761|Mpdu1	-1.36739	4.993	2.59e-29	1.15e-28	27.9389
ENSMUSG00000020133|2310011J03Rik	-0.479518	3.3095	0.000100445	0.000156743	3.80481
ENSMUSG00000052727|Map1b	-0.422107	0.823991	0.00685093	0.0092048	2.03599
ENSMUSG00000061607|Mdc1	0.659767	4.20655	5.47e-08	1.05e-07	6.97848
ENSMUSG00000025939|Ube2w	-0.725428	4.93457	1.59e-09	3.35e-09	8.47526
ENSMUSG00000021965|Ska3	2.22218	0.4531	1.31e-39	7.76e-39	38.1099
ENSMUSG00000037935|Smarce1	0.833925	4.59516	5.46e-12	1.3e-11	10.8875
ENSMUSG00000015474|Ppt2	0.487072	5.39386	4.54e-05	7.26e-05	4.1388
ENSMUSG00000031853|BC021891	-1.90828	3.331	1.65e-50	1.27e-49	48.8975
ENSMUSG00000023243|Kcnk5	-1.47633	4.99358	1.04e-33	5.26e-33	32.2794
ENSMUSG00000032553|Srprb	0.474702	3.95189	9.81e-05	0.000153211	3.81471
ENSMUSG00000064351|mt-Co1	0.055154	13.8348	0.639775	0.671906	0.172692
ENSMUSG00000078931|Pdf	-1.76479	2.72638	1.02e-42	6.56e-42	41.183
ENSMUSG00000030339|Ltbr	-0.294447	6.08232	0.0131083	0.0171504	1.76573
ENSMUSG00000041740|Rnf10	-0.671809	6.90855	1.57e-08	3.12e-08	7.50582
ENSMUSG00000017405|Nek8	-0.668892	1.99555	4.51e-07	8.19e-07	6.08693
ENSMUSG00000006930|Hap1	0.933082	1.0777	1.15e-10	2.55e-10	9.593
ENSMUSG00000078798|Sult2a1	-3.28189	7.67531	7.96e-143	3.03e-141	140.518
ENSMUSG00000029385|Ccng2	0.526945	4.81867	1.18e-05	1.96e-05	4.70713
ENSMUSG00000050708|Ftl1	-0.878871	10.7849	1.37e-13	3.48e-13	12.4583
ENSMUSG00000030775|Trat1	4.72788	-0.371809	1.25e-73	1.51e-72	71.8223
ENSMUSG00000027130|Slc12a6	0.298947	5.61241	0.0120543	0.0158318	1.80047
ENSMUSG00000039599|Fam149b	-0.742476	3.86853	1.32e-09	2.78e-09	8.55636
ENSMUSG00000046811|Gltpd2	-0.766405	5.71479	1.43e-10	3.17e-10	9.49876
ENSMUSG00000031343|Gabra3	-0.889997	2.08614	8.4e-12	1.98e-11	10.7035
ENSMUSG00000033697|Arhgap39	0.838836	2.66983	4.03e-11	9.16e-11	10.0383
ENSMUSG00000062761|Zfp512	0.0631003	3.78814	0.602359	0.635966	0.196566
ENSMUSG00000045438|Cox19	-0.639812	4.22165	1.26e-07	2.37e-07	6.62514
ENSMUSG00000038546|Ranbp9	0.166416	5.5986	0.163013	0.189394	0.722633
ENSMUSG00000020321|Mdh1	-1.38292	8.59575	1.19e-30	5.49e-30	29.2601
ENSMUSG00000020303|Stc2	0.624158	-0.757368	0.000754599	0.00110163	2.95796
ENSMUSG00000078648|Gm17546	2.26461	-0.465917	7.79e-31	3.61e-30	29.443
ENSMUSG00000038895|Zfp653	0.0873373	1.31483	0.506855	0.543859	0.264514
ENSMUSG00000024442|0610009O20Rik	-0.743515	4.62528	7.34e-10	1.57e-09	8.80448
ENSMUSG00000020032|Nuak1	-0.831062	2.69319	6.67e-11	1.5e-10	9.82348
ENSMUSG00000039693|Msantd3	1.69586	-0.366218	7.5e-19	2.36e-18	17.627
ENSMUSG00000050212|Eva1b	0.569647	2.00305	1.41e-05	2.33e-05	4.63217
ENSMUSG00000054237|Fra10ac1	-0.105203	2.26102	0.42318	0.460697	0.336584
ENSMUSG00000028312|Smc2	2.06391	3.83779	8.59e-60	8e-59	58.0968
ENSMUSG00000029189|Sel1l3	-1.10695	4.03464	2.03e-19	6.52e-19	18.1855
ENSMUSG00000029229|Chic2	0.414491	4.84478	0.000548008	0.000810525	3.09123
ENSMUSG00000032860|P2ry2	-0.629309	3.65549	2.66e-07	4.91e-07	6.30896
ENSMUSG00000031024|St5	-0.06653	5.62221	0.577801	0.612521	0.212879
ENSMUSG00000030217|Art4	-0.754481	1.45702	5.64e-08	1.08e-07	6.96599
ENSMUSG00000047910|Pcdhb16	-0.503338	0.0792171	0.00213398	0.00301095	2.5213
ENSMUSG00000023067|Cdkn1a	4.96781	5.17282	1.62e-257	2.4e-255	254.619
ENSMUSG00000032315|Cyp1a1	-1.11285	1.86639	1.4e-16	4.03e-16	15.3942
ENSMUSG00000022214|Dcaf11	-1.59029	8.23646	1.57e-39	9.29e-39	38.0319
ENSMUSG00000022827|Rabl3	-0.22053	3.74835	0.0710406	0.0863922	1.06353
ENSMUSG00000030286|Emc3	-0.740276	5.46292	6.14e-10	1.32e-09	8.88015
ENSMUSG00000028948|Nol9	-0.028116	4.59354	0.811656	0.833312	0.0791922
ENSMUSG00000042275|Pelo	0.60907	3.54395	7.73e-07	1.38e-06	5.85888
ENSMUSG00000040455|Usp45	0.130975	5.064	0.275388	0.309845	0.508855
ENSMUSG00000033396|Spg11	-0.129151	5.53696	0.278125	0.312728	0.504834
ENSMUSG00000027236|Eif3j1	-0.0659013	5.57023	0.578363	0.613	0.21254
ENSMUSG00000054434|Tmem120b	-0.219517	0.964317	0.128178	0.150837	0.821492
ENSMUSG00000038909|Kat7	-0.00525211	5.13499	0.967783	0.973317	0.0117457
ENSMUSG00000013663|Pten	-0.659494	8.34641	2.63e-08	5.15e-08	7.2883
ENSMUSG00000042675|Ypel3	-1.32032	4.07526	9.65e-27	3.98e-26	25.3999
ENSMUSG00000030800|Prss8	-2.66101	1.57873	3.66e-68	4e-67	66.398
ENSMUSG00000021474|Sfxn1	-1.30279	6.86054	2.39e-27	1e-26	25.9988
ENSMUSG00000041915|Ammecr1l	-0.91843	6.53918	1.44e-14	3.82e-14	13.4176
ENSMUSG00000024101|Wash1	-0.41454	3.36694	0.000823809	0.00120028	2.92072
ENSMUSG00000030538|Cib1	-0.0740356	4.51403	0.532882	0.56921	0.244728
ENSMUSG00000045427|Hnrnph2	0.613289	5.64586	2.86e-07	5.26e-07	6.27938
ENSMUSG00000053080|2700081O15Rik	-0.794382	1.92844	3.81e-09	7.85e-09	8.10508
ENSMUSG00000017390|Aldoc	-1.73848	2.89306	1.39e-41	8.69e-41	40.0608
ENSMUSG00000032477|Cdc25a	1.3068	2.99319	4.66e-25	1.83e-24	23.7379
ENSMUSG00000030034|Ino80b	-0.359972	2.36552	0.005509	0.00746589	2.12692
ENSMUSG00000055024|Ep300	0.550875	6.75433	3.49e-06	6.01e-06	5.22081
ENSMUSG00000028010|Gar1	1.39509	1.02216	6.06e-21	2.06e-20	19.6857
ENSMUSG00000071180|Smim15	0.221353	4.48466	0.0671341	0.0818143	1.08717
ENSMUSG00000025008|Tctn3	1.08264	1.34252	1.04e-14	2.77e-14	13.5569
ENSMUSG00000006538|Ihh	-1.04195	0.815629	1.68e-12	4.08e-12	11.3898
ENSMUSG00000000823|Zfp512b	-0.909522	4.89995	4.9e-14	1.27e-13	12.8953
ENSMUSG00000017167|Cntnap1	0.372658	1.56962	0.00620873	0.00836984	2.07728
ENSMUSG00000067001|Serpinb7	3.42566	-1.30797	2.21e-34	1.14e-33	32.9446
ENSMUSG00000027204|Fbn1	0.479031	4.58429	6.94e-05	0.000109566	3.96032
ENSMUSG00000032492|Pth1r	-2.46503	2.9575	4.69e-75	5.8e-74	73.2367
ENSMUSG00000041734|Kirrel	-0.167711	2.56858	0.184746	0.213096	0.671425
ENSMUSG00000020021|Fgd6	-0.140868	6.17197	0.23558	0.267634	0.572458
ENSMUSG00000053128|Rnf26	0.150344	3.89995	0.216942	0.247857	0.6058
ENSMUSG00000029714|Gigyf1	-0.627062	4.48417	2.15e-07	3.99e-07	6.39868
ENSMUSG00000032449|Slc25a36	1.46258	4.59109	7.84e-33	3.86e-32	31.4133
ENSMUSG00000026240|Cops7b	-0.0619424	2.75458	0.630041	0.66246	0.17884
ENSMUSG00000022433|Csnk1e	0.588039	3.09865	2.31e-06	4.02e-06	5.39553
ENSMUSG00000011096|Akt1s1	-0.428329	4.50144	0.000390629	0.000584241	3.23341
ENSMUSG00000005625|Psmd4	0.21432	6.04675	0.0712935	0.0866802	1.06208
ENSMUSG00000003680|Taf6l	-0.0314437	3.52951	0.804923	0.827318	0.0823277
ENSMUSG00000078896|Gm8923	0.517189	2.31493	5.98e-05	9.47e-05	4.0236
ENSMUSG00000020440|Arf5	-1.01658	6.35021	2.05e-17	6.08e-17	16.2161
ENSMUSG00000030124|Lag3	2.57948	0.462505	9.46e-50	7.13e-49	48.1471
ENSMUSG00000048000|Gigyf2	0.534975	5.79877	7.17e-06	1.21e-05	4.91619
ENSMUSG00000014592|Camta1	0.719824	2.17031	3.03e-08	5.92e-08	7.22786
ENSMUSG00000029922|Mkrn1	-0.25494	5.4229	0.0320427	0.0403518	1.39414
ENSMUSG00000035266|Helq	0.63074	2.67653	6.46e-07	1.16e-06	5.93436
ENSMUSG00000074922|Fam122a	0.119451	1.44517	0.369783	0.406713	0.390711
ENSMUSG00000040774|Cept1	-0.262351	6.98391	0.0266281	0.0338105	1.47095
ENSMUSG00000102752|Gm7694	2.25481	5.01377	1.3e-72	1.55e-71	70.8106
ENSMUSG00000023806|Rsph3b	-0.234794	3.01854	0.0616069	0.0753233	1.12307
ENSMUSG00000043664|Tmem221	1.4501	-0.134057	2.54e-16	7.23e-16	15.1411
ENSMUSG00000045973|Slc25a51	-0.826655	6.40999	4.14e-12	9.89e-12	11.0047
ENSMUSG00000033027|Klrc3	3.74805	-1.59186	8.26e-33	4.06e-32	31.3917
ENSMUSG00000004996|Mri1	-0.649124	3.95824	1.01e-07	1.91e-07	6.71842
ENSMUSG00000054364|Rhob	1.06425	5.67225	8.8e-19	2.76e-18	17.5587
ENSMUSG00000056812|St8sia3	0.829249	1.49495	1.36e-09	2.87e-09	8.54155
ENSMUSG00000042364|Snx18	0.475857	5.90295	6.43e-05	0.000101689	3.99272
ENSMUSG00000035184|Fam124a	-0.227077	3.38845	0.0677874	0.0825605	1.08323
ENSMUSG00000002733|Plekha3	-0.013398	4.59465	0.907828	0.919809	0.0363025
ENSMUSG00000029275|Gfi1	3.93711	0.365964	6.91e-85	1.02e-83	82.9911
ENSMUSG00000017667|Zfp334	-0.68619	2.15188	1.68e-07	3.14e-07	6.5027
ENSMUSG00000061904|Slc25a3	-0.914419	7.83071	1.57e-14	4.17e-14	13.3798
ENSMUSG00000008892|Vdac3	-0.328905	6.47394	0.00549269	0.00744503	2.12813
ENSMUSG00000041840|Haus1	-0.943776	1.33838	1.43e-11	3.33e-11	10.4772
ENSMUSG00000030882|Dnhd1	0.588534	3.3036	1.93e-06	3.38e-06	5.47045
ENSMUSG00000015533|Itga2	2.51609	0.750988	2.04e-53	1.66e-52	51.7809
ENSMUSG00000037795|N4bp2	-1.03714	6.07171	5.26e-18	1.6e-17	16.7953
ENSMUSG00000048997|Atxn7l2	0.51765	0.669544	0.00051555	0.000764411	3.11667
ENSMUSG00000048138|Dmrt2	1.34363	-0.89702	6.22e-11	1.4e-10	9.85368
ENSMUSG00000022987|Zfp641	-0.522131	-0.151844	0.0025884	0.00362653	2.44051
ENSMUSG00000068391|Chrac1	0.0192832	2.32019	0.87669	0.892016	0.0496275
ENSMUSG00000022372|Sla	3.28494	5.58896	5.16e-141	1.9e-139	138.721
ENSMUSG00000029486|Mrpl1	-0.592939	4.93412	7.71e-07	1.38e-06	5.85962
ENSMUSG00000031549|Ido2	-1.17228	6.68976	1.49e-22	5.36e-22	21.2706
ENSMUSG00000029591|Ung	0.790686	2.20197	1.24e-09	2.63e-09	8.58078
ENSMUSG00000042903|Foxo4	-1.5014	4.55526	2e-34	1.03e-33	32.9877
ENSMUSG00000021707|Dhfr	-1.31085	5.37184	2.58e-27	1.08e-26	25.9647
ENSMUSG00000020553|Pctp	-1.99908	6.39567	1.71e-59	1.58e-58	57.8013
ENSMUSG00000015759|Cnih1	-0.850191	5.53104	1.23e-12	3.01e-12	11.522
ENSMUSG00000059022|Kcp	-1.27883	1.52901	9.29e-20	3.03e-19	18.5186
ENSMUSG00000037845|Fdxacb1	-0.628085	2.39484	1.04e-06	1.85e-06	5.73216
ENSMUSG00000051341|Zfp52	2.23965	1.897	3.8e-56	3.25e-55	54.4878
ENSMUSG00000044224|Dnajc21	0.828383	3.9772	1.25e-11	2.92e-11	10.5348
ENSMUSG00000094437|Gm9830	-0.770116	0.70137	2.08e-07	3.85e-07	6.41439
ENSMUSG00000025497|Cdhr5	0.165622	5.81601	0.164378	0.190832	0.71935
ENSMUSG00000027782|Kpna4	0.196733	6.66865	0.0969045	0.11587	0.936029
ENSMUSG00000022419|Deptor	-2.48745	7.95586	1.63e-88	2.56e-87	86.5926
ENSMUSG00000018727|Cpsf4l	-1.73487	1.35372	1.34e-32	6.54e-32	31.1845
ENSMUSG00000046010|Zfp830	0.34722	2.60326	0.00643614	0.00866482	2.06224
ENSMUSG00000006019|Dhx34	0.0737527	3.73134	0.54263	0.578626	0.237602
ENSMUSG00000019710|Mrpl24	-0.0171711	5.08321	0.885957	0.900364	0.0455817
ENSMUSG00000050846|Zfp623	-0.560931	3.61761	4.81e-06	8.22e-06	5.08504
ENSMUSG00000002014|Ssr4	-0.281017	5.55347	0.0182043	0.0234919	1.62908
ENSMUSG00000031792|Usb1	0.816895	3.48491	3.69e-11	8.4e-11	10.0756
ENSMUSG00000028970|Abcb1b	0.96363	1.39534	4.53e-12	1.08e-11	10.9663
ENSMUSG00000000552|Zfp385a	0.346258	3.14239	0.00513852	0.00698259	2.15598
ENSMUSG00000021884|Hacl1	-4.16828	8.66431	1.4e-211	1.26e-209	208.9
ENSMUSG00000056629|Fkbp2	0.390109	3.60561	0.00148949	0.00212655	2.67233
ENSMUSG00000069825|Spata22	-1.46009	1.66103	2.63e-25	1.04e-24	23.9836
ENSMUSG00000021271|Zfp839	0.0992528	3.36984	0.414476	0.45171	0.34514
ENSMUSG00000074158|9830147E19Rik	0.351097	2.83336	0.00495322	0.00674159	2.17124
ENSMUSG00000035004|Igsf6	3.15949	5.58595	6.35e-132	2.07e-130	129.683
ENSMUSG00000055485|Soga1	-0.157896	3.50728	0.203336	0.233304	0.632078
ENSMUSG00000039697|Ncoa7	1.41989	3.38977	8.73e-30	3.92e-29	28.407
ENSMUSG00000047466|8030462N17Rik	-0.0244472	4.02866	0.841801	0.860917	0.0650389
ENSMUSG00000030278|Cidec	0.231696	0.343185	0.13559	0.159095	0.798344
ENSMUSG00000034071|Zfp551	-0.960656	0.89757	1.16e-10	2.58e-10	9.58922
ENSMUSG00000056763|Cspp1	1.18867	4.91168	1.15e-22	4.16e-22	21.3811
ENSMUSG00000029001|Fbxo44	0.0408338	1.10415	0.740668	0.766581	0.115442
ENSMUSG00000001211|Agpat3	-0.823913	7.49282	4.27e-12	1.02e-11	10.9918
ENSMUSG00000078812|Eif5a	-0.312542	7.73489	0.00817968	0.0109173	1.96188
ENSMUSG00000078783|Gm9733	10.1293	-0.584102	5.06e-87	7.72e-86	85.1124
ENSMUSG00000067787|Blcap	-0.26745	4.785	0.0258998	0.0329277	1.48244
ENSMUSG00000052852|Reep1	1.00181	1.85097	9.3e-14	2.39e-13	12.6214
ENSMUSG00000036639|Nudt1	-1.32002	2.99527	1.28e-25	5.12e-25	24.2908
ENSMUSG00000046207|Pik3r6	2.76653	2.85381	5.46e-90	8.75e-89	88.0579
ENSMUSG00000028330|Ncbp1	0.294499	4.64513	0.0145448	0.0189514	1.72236
ENSMUSG00000025409|Mbd6	0.855554	3.63973	3.51e-12	8.41e-12	11.0751
ENSMUSG00000036067|Slc2a6	3.76245	3.19607	4.63e-150	1.93e-148	147.715
ENSMUSG00000030714|Sgf29	-0.184108	2.61838	0.150378	0.175451	0.755845
ENSMUSG00000051220|Ercc6l	2.50659	1.557	3.93e-63	3.9e-62	61.4091
ENSMUSG00000024301|Kifc5b	1.80769	-0.0899094	5.23e-24	1.98e-23	22.7027
ENSMUSG00000034893|Cog3	0.501917	5.08227	2.81e-05	4.54e-05	4.3426
ENSMUSG00000063065|Mapk3	-0.40681	4.76814	0.000709214	0.00103848	2.9836
ENSMUSG00000035104|Eva1a	-1.65777	5.83655	4.01e-42	2.54e-41	40.595
ENSMUSG00000032010|Usp2	-0.616321	4.30364	3.22e-07	5.89e-07	6.23
ENSMUSG00000021385|Ippk	-0.0737594	3.37379	0.536943	0.57294	0.24189
ENSMUSG00000021411|Pxdc1	-1.41214	5.99232	1.74e-31	8.23e-31	30.0844
ENSMUSG00000059336|Slc14a1	-1.5598	0.661567	4.36e-23	1.6e-22	21.7959
ENSMUSG00000022617|Chkb	-0.582106	4.34328	1.54e-06	2.71e-06	5.5669
ENSMUSG00000042572|Ube2q1	0.130867	5.05482	0.274632	0.309038	0.509988
ENSMUSG00000022757|Tfg	0.602459	5.11516	5.09e-07	9.22e-07	6.03521
ENSMUSG00000037519|Ppfia1	0.57281	5.22343	1.71e-06	3e-06	5.52237
ENSMUSG00000006576|Slc4a3	0.486667	-0.163485	0.00424709	0.00581877	2.23517
ENSMUSG00000031451|Gas6	-1.57298	5.59248	3.85e-38	2.19e-37	36.6588
ENSMUSG00000028070|Apoa1bp	-1.40191	4.49898	2.84e-30	1.29e-29	28.8884
ENSMUSG00000026087|Mrpl30	-0.696736	4.97599	6.47e-09	1.32e-08	7.87998
ENSMUSG00000012535|Tnpo3	-0.249168	5.98546	0.0359555	0.0450471	1.34633
ENSMUSG00000020260|Pofut2	0.331544	3.63937	0.00688133	0.0092441	2.03414
ENSMUSG00000038533|Cbfa2t2	-0.518007	4.74408	1.66e-05	2.73e-05	4.56357
ENSMUSG00000027932|Slc27a3	0.583947	-0.216138	0.000620393	0.000912895	3.03958
ENSMUSG00000041278|Ttc1	0.254149	3.6687	0.0382091	0.0477517	1.32101
ENSMUSG00000033059|Pygb	0.17782	4.2481	0.141667	0.165827	0.780344
ENSMUSG00000022178|Ajuba	-0.969612	3.19366	7.58e-15	2.04e-14	13.6902
ENSMUSG00000025026|Add3	-0.761709	4.32026	3.52e-10	7.63e-10	9.11745
ENSMUSG00000026988|Wdsub1	-0.295971	2.26919	0.021277	0.0272781	1.56419
ENSMUSG00000046229|Scand1	0.629169	2.34171	9.55e-07	1.7e-06	5.76893
ENSMUSG00000037686|Aspg	-2.29316	6.5651	3.92e-76	4.97e-75	74.3039
ENSMUSG00000021831|Ero1l	0.103835	5.33495	0.387266	0.424264	0.372364
ENSMUSG00000021203|Otub2	-0.45741	1.9622	0.00046718	0.000695058	3.15798
ENSMUSG00000061315|Naca	-0.00726547	6.51853	0.951283	0.958514	0.0184016
ENSMUSG00000015766|Eps8	0.716007	2.94334	9.7e-09	1.96e-08	7.70865
ENSMUSG00000074797|Itpa	-0.164781	3.86177	0.173389	0.200787	0.697265
ENSMUSG00000031217|Efnb1	-1.1101	3.78117	2.58e-19	8.25e-19	18.0834
ENSMUSG00000040841|Six5	-0.842835	1.42627	1.81e-09	3.78e-09	8.42232
ENSMUSG00000031590|Frg1	-0.159004	2.62504	0.218201	0.249214	0.603428
ENSMUSG00000032534|Cep63	0.215781	2.76021	0.0866498	0.104242	0.981956
ENSMUSG00000044674|Fzd1	-1.0614	3.6089	1.01e-17	3.06e-17	16.515
ENSMUSG00000048200|Cracr2b	-0.0687204	0.988748	0.640525	0.672606	0.172239
ENSMUSG00000019817|Plagl1	-0.0068731	1.16885	0.988438	0.99102	0.00391779
ENSMUSG00000020263|Appl2	-0.400315	4.5502	0.000918788	0.00133456	2.87466
ENSMUSG00000032308|Ulk3	-0.106584	3.11709	0.394958	0.432045	0.364471
ENSMUSG00000039783|Kmo	-1.29436	8.14406	3.79e-27	1.58e-26	25.8001
ENSMUSG00000092243|Gm7030	0.99024	0.3453	8.32e-10	1.77e-09	8.75132
ENSMUSG00000035469|Rcbtb1	-0.888755	6.77612	9.08e-14	2.33e-13	12.6318
ENSMUSG00000034205|Loxl2	0.319645	3.27094	0.00972508	0.0128998	1.88942
ENSMUSG00000023927|Satb1	2.87789	3.64962	5.48e-107	1.17e-105	104.932
ENSMUSG00000074781|Ube2n	0.344698	5.54986	0.00385969	0.00530925	2.27497
ENSMUSG00000055239|Kcmf1	-0.222771	5.82137	0.0609596	0.0745771	1.12739
ENSMUSG00000029314|Agpat9	-1.1296	3.66311	5.86e-20	1.93e-19	18.7152
ENSMUSG00000033576|Apol6	6.44775	-0.220532	8.1e-98	1.49e-96	95.8264
ENSMUSG00000028646|Rragc	-0.357969	5.60959	0.00263262	0.00368612	2.43343
ENSMUSG00000056515|Rab31	0.992996	4.35614	3.37e-16	9.56e-16	15.0197
ENSMUSG00000026414|Tnnt2	-4.88125	-1.84535	1.77e-34	9.15e-34	33.0388
ENSMUSG00000022174|Dad1	-0.344526	4.69466	0.0041805	0.005731	2.24177
ENSMUSG00000021395|Spin1	-0.682122	6.9633	9.34e-09	1.88e-08	7.72491
ENSMUSG00000030539|Sema4b	0.613722	4.17433	4.07e-07	7.41e-07	6.12993
ENSMUSG00000012429|Mplkip	0.138796	3.73962	0.25094	0.283983	0.546707
ENSMUSG00000066798|Zbtb6	0.210344	4.52809	0.0801777	0.0967811	1.01421
ENSMUSG00000063455|D630045J12Rik	0.0527682	3.19676	0.666744	0.697322	0.156566
ENSMUSG00000036570|Fxyd1	0.100177	4.85501	0.400692	0.437782	0.358742
ENSMUSG00000026927|Sdccag3	0.253386	4.48084	0.0354995	0.0445103	1.35154
ENSMUSG00000035000|Dpp4	-1.78179	7.14942	1.87e-48	1.37e-47	46.8648
ENSMUSG00000050908|Tvp23a	1.79072	1.0837	2.24e-33	1.12e-32	31.9514
ENSMUSG00000027582|Zgpat	0.564715	4.30477	3.04e-06	5.26e-06	5.27918
ENSMUSG00000025574|Tk1	-1.66833	4.50314	1.63e-41	1.01e-40	39.995
ENSMUSG00000025044|Msr1	1.64795	6.12393	9.1e-42	5.7e-41	40.2439
ENSMUSG00000020349|Ppp2ca	-0.181507	7.06203	0.12483	0.147144	0.832259
ENSMUSG00000053600|Zfp472	0.359376	2.45548	0.00486704	0.00662708	2.17868
ENSMUSG00000026883|Dab2ip	-1.05781	4.38798	3.86e-18	1.18e-17	16.9267
ENSMUSG00000033938|Ndufb7	-0.144594	3.46403	0.242242	0.27466	0.561205
ENSMUSG00000038365|Fbxo25	-0.847805	2.72141	2.23e-11	5.13e-11	10.2901
ENSMUSG00000031913|Vps4a	-0.457494	4.05074	0.000159756	0.000245543	3.60987
ENSMUSG00000037643|Prkci	-0.410337	4.65618	0.000637778	0.000937536	3.02801
ENSMUSG00000032607|Amt	-2.46887	5.60397	4.28e-86	6.44e-85	84.1913
ENSMUSG00000036371|Serbp1	0.193351	6.89889	0.102384	0.122097	0.913297
ENSMUSG00000037410|Tbc1d2b	0.538006	6.35689	6e-06	1.02e-05	4.9917
ENSMUSG00000026981|Il1rn	3.52696	5.61821	7.26e-159	3.38e-157	156.47
ENSMUSG00000039740|Alg2	-0.00204693	4.71219	0.983699	0.987043	0.00566414
ENSMUSG00000031931|Ankrd49	0.198335	2.60846	0.115342	0.136579	0.864616
ENSMUSG00000037731|Themis2	2.73264	5.77706	4.26e-103	8.61e-102	101.065
[truncated: 14,125 more rows]

## Sheet: Sheet4
The differentially expressed (DE) mRNAs at chronic stage of infection
mRNA_id	log2FC	logCPM	Pvalue	Qvalue	logP
ENSMUSG00000002257|Def6	2.611	0.222339	8.04e-47	2.43e-45	44.6142
ENSMUSG00000017652|Cd40	1.96262	0.645726	1.94e-34	3.85e-33	32.414
ENSMUSG00000031963|Bmper	2.62861	3.14509	2.76e-86	2.56e-84	83.5914
ENSMUSG00000031304|Il2rg	2.03291	3.20359	2.96e-56	1.21e-54	53.9182
ENSMUSG00000069272|Hist1h2ae	1.20574	0.720919	2.02e-15	1.67e-14	13.7772
ENSMUSG00000047534|Mis18bp1	1.52976	0.212672	7.14e-20	7.53e-19	18.1234
ENSMUSG00000028702|Rad54l	1.08389	1.0135	9.94e-14	7.36e-13	12.1333
ENSMUSG00000051498|Tlr6	2.13249	1.45236	2.38e-47	7.34e-46	45.1346
ENSMUSG00000071337|Tia1	1.17798	4.00479	9.02e-22	1.05e-20	19.9799
ENSMUSG00000000244|Tspan32	2.63666	1.79072	2.99e-71	1.94e-69	68.7125
ENSMUSG00000051076|Vtcn1	1.13941	0.2431	3.67e-12	2.41e-11	10.6173
ENSMUSG00000010021|Kif19a	1.39672	-0.218212	7.71e-15	6.15e-14	13.211
ENSMUSG00000045404|Kcnk13	1.57163	1.45878	3.71e-28	5.74e-27	26.2409
ENSMUSG00000071005|Ccl19	1.53395	-0.325858	1.52e-16	1.34e-15	14.8744
ENSMUSG00000028859|Csf3r	2.81806	3.19481	1.03e-95	1.13e-93	92.9452
ENSMUSG00000029915|Clec5a	2.77416	-0.273683	1.08e-42	2.83e-41	40.5483
ENSMUSG00000053158|Fes	1.28186	3.34068	1.23e-24	1.64e-23	22.7846
ENSMUSG00000071715|Ncf4	2.26604	2.18331	2.04e-59	9.03e-58	57.0445
ENSMUSG00000027797|Dclk1	3.20932	0.476053	4.51e-69	2.73e-67	66.5646
ENSMUSG00000079363|Gbp4	3.59036	5.78965	1.13e-163	3.55e-161	160.45
ENSMUSG00000020826|Nos2	4.57254	1.42876	9.13e-136	1.82e-133	132.741
ENSMUSG00000050010|Shisa3	1.264	-0.890745	6.47e-10	3.56e-09	8.44863
ENSMUSG00000015619|Gata3	1.45803	-0.395957	1.34e-14	1.05e-13	12.9781
ENSMUSG00000026872|Zeb2	1.3491	6.28945	5e-29	8.03e-28	27.0952
ENSMUSG00000091649|Phf11b	1.36673	1.60808	8.62e-23	1.05e-21	20.9786
ENSMUSG00000066595|Mfsd7b	1.02736	3.03529	3.03e-16	2.63e-15	14.58
ENSMUSG00000039813|Tbc1d2	1.45162	0.699575	2.78e-21	3.14e-20	19.5027
ENSMUSG00000049350|Zg16	11.1381	0.376258	6.73e-138	1.37e-135	134.862
ENSMUSG00000036944|Tmem71	1.4693	1.39253	6.76e-25	9.12e-24	23.0399
ENSMUSG00000030786|Itgam	2.66862	2.21703	1.67e-77	1.25e-75	74.902
ENSMUSG00000021948|Prkcd	1.38393	4.35667	1.87e-29	3.06e-28	27.515
ENSMUSG00000054293|A630033H20Rik	1.10121	0.994047	5.32e-14	4e-13	12.3979
ENSMUSG00000092486|2610524H06Rik	1.48415	-0.894705	1.08e-12	7.4e-12	11.1306
ENSMUSG00000003882|Il7r	1.70497	1.85841	8.48e-35	1.7e-33	32.7695
ENSMUSG00000058427|Cxcl2	1.81922	-1.87547	4.97e-11	3e-10	9.5225
ENSMUSG00000051998|Lax1	1.69325	0.317724	3.09e-24	4.08e-23	22.3898
ENSMUSG00000024056|Ndc80	1.16723	-0.704215	1.1e-09	5.93e-09	8.22679
ENSMUSG00000028874|Fgr	1.8616	3.7621	2.25e-49	7.52e-48	47.1236
ENSMUSG00000022090|Pdlim2	1.17189	1.07222	6.02e-16	5.16e-15	14.2874
ENSMUSG00000028843|Sh3bgrl3	1.1577	2.49316	2.83e-19	2.89e-18	17.539
ENSMUSG00000020882|Cacnb1	2.19864	-0.278057	2.23e-30	3.78e-29	28.4225
ENSMUSG00000001918|Slc1a5	1.45868	2.01842	4.36e-27	6.5e-26	25.187
ENSMUSG00000072974|Gm4787	1.01872	0.904181	1.84e-12	1.24e-11	10.9059
ENSMUSG00000012889|Podnl1	2.45506	0.631856	6.95e-48	2.2e-46	45.6579
ENSMUSG00000038642|Ctss	1.88571	7.13955	1.05e-53	3.99e-52	51.3985
ENSMUSG00000039556|Ppp1r3f	1.62402	-1.55557	3.16e-11	1.93e-10	9.71394
ENSMUSG00000026822|Lcn2	5.90157	7.07486	0	0	Inf
ENSMUSG00000020120|Plek	2.07127	4.6656	9.75e-62	4.7e-60	59.3279
ENSMUSG00000024675|Ms4a4c	2.22749	1.3983	1.66e-50	5.77e-49	48.2389
ENSMUSG00000045362|Tnfrsf26	1.40976	1.34816	5.44e-23	6.67e-22	21.1756
ENSMUSG00000063698|Sfxn4	1.0248	-0.772846	1.21e-07	5.22e-07	6.28198
ENSMUSG00000022479|Vdr	4.37784	-0.0134353	1.76e-79	1.41e-77	76.8494
ENSMUSG00000028943|Espn	1.21853	-0.18845	5.53e-12	3.59e-11	10.4452
ENSMUSG00000018623|Mmp7	4.7762	1.05544	1.33e-127	2.43e-125	124.614
ENSMUSG00000027347|Rasgrp1	2.16061	3.73349	9.59e-65	5.11e-63	62.2919
ENSMUSG00000040009|Gnaz	1.14166	-2.02433	1.32e-05	4.42e-05	4.35485
ENSMUSG00000030147|Clec4b1	2.10657	-0.660522	3.07e-24	4.05e-23	22.3929
ENSMUSG00000044702|Palb2	1.46955	0.872096	2.93e-22	3.49e-21	20.4572
ENSMUSG00000036362|P2ry13	1.67041	3.36506	7.57e-40	1.79e-38	37.746
ENSMUSG00000027843|Ptpn22	2.71772	2.90662	1.41e-87	1.37e-85	84.8626
ENSMUSG00000036587|Fut7	2.62064	-0.817545	1.56e-30	2.67e-29	28.5733
ENSMUSG00000028480|Glipr2	2.20425	1.81144	3.7e-54	1.44e-52	51.8426
ENSMUSG00000029299|Abcg3	1.06717	4.01799	2.87e-18	2.79e-17	16.555
ENSMUSG00000078722|Gm12394	1.67465	-0.481629	6.36e-18	6.05e-17	16.2179
ENSMUSG00000067455|Hist1h4j	1.12924	0.971861	1.05e-14	8.31e-14	13.0804
ENSMUSG00000048442|Smim5	1.02974	-0.768182	2.15e-07	9.04e-07	6.04378
ENSMUSG00000030956|Fam53b	1.01189	4.66206	6.61e-17	5.93e-16	15.2266
ENSMUSG00000031506|Ptpn7	3.18785	1.87231	2.65e-97	3.07e-95	94.5134
ENSMUSG00000025648|Pfkfb4	1.81245	1.36474	8.32e-36	1.71e-34	33.7665
ENSMUSG00000037185|Krt80	1.55811	-1.28313	3.6e-11	2.2e-10	9.65816
ENSMUSG00000026321|Tnfrsf11a	1.47504	2.87561	8.01e-31	1.39e-29	28.857
ENSMUSG00000069607|Cd300lh	1.19083	0.888719	1.37e-15	1.15e-14	13.9396
ENSMUSG00000040314|Ctsg	9.62274	-1.05731	2.62e-68	1.53e-66	65.8167
ENSMUSG00000027579|Srms	1.14512	-1.29232	1.19e-06	4.57e-06	5.33979
ENSMUSG00000056966|Gjc3	1.25147	0.00208343	1.35e-13	9.89e-13	12.005
ENSMUSG00000011463|Cpb1	14.0251	3.25673	0	0	Inf
ENSMUSG00000027615|Hps3	1.09948	4.41858	1.79e-19	1.85e-18	17.7323
ENSMUSG00000041219|Arhgap11a	1.3047	2.21948	5.3e-23	6.52e-22	21.1861
ENSMUSG00000059089|Fcgr4	2.84007	4.68295	7.53e-108	1.06e-105	104.976
ENSMUSG00000020143|Dock2	2.20023	5.22614	1.1e-69	6.83e-68	67.1653
ENSMUSG00000028873|Cdca8	1.40906	-0.154554	1.58e-15	1.32e-14	13.881
ENSMUSG00000020589|Fam49a	1.68453	4.56171	2.04e-42	5.28e-41	40.2771
ENSMUSG00000066071|Cyp4a12a	3.29727	0.280719	6.6e-65	3.53e-63	62.4526
ENSMUSG00000095562|Gm21887	1.31469	2.81436	1.03e-24	1.38e-23	22.8604
ENSMUSG00000046080|Clec9a	2.84391	3.95746	8.34e-106	1.16e-103	102.936
ENSMUSG00000022032|Scara5	7.27886	2.69616	8.94e-266	8.78e-263	262.056
ENSMUSG00000074342|I830077J02Rik	1.28367	0.841279	8.96e-18	8.48e-17	16.0717
ENSMUSG00000026177|Slc11a1	1.75064	4.63407	1.34e-45	3.89e-44	43.4097
ENSMUSG00000034612|Chst11	2.09614	0.477311	2.41e-37	5.26e-36	35.279
ENSMUSG00000040253|Gbp7	1.93119	6.80674	5.28e-56	2.13e-54	53.6719
ENSMUSG00000078920|Ifi47	2.42543	6.05945	8.12e-84	7.29e-82	81.1371
ENSMUSG00000040528|Milr1	1.19115	1.10471	2.65e-16	2.3e-15	14.6375
ENSMUSG00000030089|Slc41a3	2.12577	2.5385	2.78e-56	1.13e-54	53.9456
ENSMUSG00000064288|Hist1h4k	1.14585	1.73132	1.64e-17	1.53e-16	15.8161
ENSMUSG00000013707|Tnfaip8l2	1.60109	1.13457	9.34e-28	1.43e-26	25.8462
ENSMUSG00000029298|Gbp9	2.02039	5.17761	8.84e-60	3.98e-58	57.3998
ENSMUSG00000037318|Traf3ip3	2.08217	1.32394	1.56e-44	4.34e-43	42.3623
ENSMUSG00000000386|Mx1	1.61217	1.60826	1.38e-30	2.38e-29	28.624
ENSMUSG00000027368|Dusp2	2.43123	0.691794	4.51e-48	1.44e-46	45.8424
ENSMUSG00000001588|Acap1	1.30439	2.24437	4.82e-23	5.94e-22	21.2265
ENSMUSG00000047246|Hist1h2be	1.00155	2.29029	1.06e-14	8.37e-14	13.0771
ENSMUSG00000051682|Treml4	1.34066	3.39231	9.13e-27	1.34e-25	24.8741
ENSMUSG00000029167|Ppargc1a	1.04872	4.7053	5.56e-18	5.31e-17	16.2746
ENSMUSG00000023992|Trem2	1.89626	0.344914	4.41e-30	7.35e-29	28.1337
ENSMUSG00000039578|Ccser1	1.5794	-1.40768	1.75e-11	1.09e-10	9.96062
ENSMUSG00000073421|H2-Ab1	3.16823	7.39217	2.44e-134	4.68e-132	131.329
ENSMUSG00000032281|Acsbg1	2.29764	-1.05331	6.24e-24	8.06e-23	22.0938
ENSMUSG00000063193|Cd300lb	1.72019	2.09397	1.19e-36	2.51e-35	34.6002
ENSMUSG00000031880|Rrad	1.20776	-1.41514	1.63e-07	6.9e-07	6.16137
ENSMUSG00000050122|Vwa3b	1.43861	-0.337494	2.93e-15	2.4e-14	13.6202
ENSMUSG00000041481|Serpina3g	2.94613	5.94052	1.5e-117	2.4e-115	114.62
ENSMUSG00000095217|Hist1h2bn	1.36045	1.5003	1.02e-22	1.24e-21	20.9078
ENSMUSG00000038264|Sema7a	1.0114	-0.96107	2.51e-07	1.04e-06	5.98099
ENSMUSG00000009350|Mpo	6.56007	1.92626	8.41e-209	4.56e-206	205.341
ENSMUSG00000031093|Dock11	1.88075	3.98981	7.57e-51	2.65e-49	48.5767
ENSMUSG00000002204|Napsa	2.56521	1.35998	7.57e-63	3.77e-61	60.4231
ENSMUSG00000040152|Thbs1	2.50256	3.16666	2.97e-78	2.29e-76	75.6405
ENSMUSG00000073008|Gpr174	1.7557	0.663352	9.69e-29	1.53e-27	26.8147
ENSMUSG00000051747|Ttn	1.97201	1.85921	8.41e-45	2.37e-43	42.6261
ENSMUSG00000041754|Trem3	2.55863	-1.63517	1.9e-21	2.16e-20	19.6646
ENSMUSG00000034664|Itga2b	1.11386	2.22984	1.62e-17	1.51e-16	15.8203
ENSMUSG00000070031|Sp140	1.44503	3.46228	7.44e-31	1.29e-29	28.8881
ENSMUSG00000052889|Prkcb	1.32875	3.58125	1.3e-26	1.89e-25	24.7237
ENSMUSG00000029321|Slc10a6	1.84929	-1.00847	5.32e-17	4.82e-16	15.3172
ENSMUSG00000040907|Atp1a3	4.46238	1.22506	6.8e-126	1.17e-123	122.93
ENSMUSG00000041930|Fam222a	2.03778	1.31171	3.04e-43	8.09e-42	41.0921
ENSMUSG00000037997|Parp11	1.38801	3.7282	4.8e-29	7.72e-28	27.1122
ENSMUSG00000032036|Kirrel3	1.17712	0.0135168	1.56e-12	1.06e-11	10.9748
ENSMUSG00000072437|Nanos1	1.25268	-0.29517	6.77e-12	4.36e-11	10.3603
ENSMUSG00000106447|Gm42957	1.03852	-0.963127	1.09e-07	4.75e-07	6.32337
ENSMUSG00000079038|D130040H23Rik	1.52461	-0.343193	9.58e-17	8.52e-16	15.0694
ENSMUSG00000035239|Neu3	1.1924	2.56724	2.08e-20	2.25e-19	18.6473
ENSMUSG00000045328|Cenpe	1.30161	-0.0458866	1.41e-14	1.1e-13	12.9595
ENSMUSG00000043157|Arl11	2.07551	0.291308	5.48e-34	1.07e-32	31.9689
ENSMUSG00000028838|Extl1	1.72223	2.41577	7.96e-38	1.77e-36	35.752
ENSMUSG00000053687|Dpep2	2.31774	-1.40201	8.91e-20	9.33e-19	18.0303
ENSMUSG00000059900|Tmem40	3.01461	-2.17044	2.8e-19	2.86e-18	17.5436
ENSMUSG00000025804|Ccr1	3.57197	0.147532	2.26e-68	1.32e-66	65.8785
ENSMUSG00000021624|Cd180	2.28565	3.59388	4.13e-71	2.66e-69	68.575
ENSMUSG00000035299|Mid1	1.18751	2.57614	3.08e-20	3.31e-19	18.4805
ENSMUSG00000026110|Mgat4a	1.29929	3.19448	5.92e-25	8.03e-24	23.0955
ENSMUSG00000026532|Spta1	1.3498	-0.720344	1.33e-11	8.39e-11	10.0761
ENSMUSG00000071553|Cpa2	10.6779	-0.0790489	3.83e-112	5.73e-110	109.242
ENSMUSG00000040328|Olfr56	1.92113	-0.472815	1.38e-22	1.67e-21	20.7779
ENSMUSG00000037466|4930427A07Rik	1.69198	-0.775987	1.96e-16	1.71e-15	14.766
ENSMUSG00000042029|Ncapg2	1.37284	2.82673	3.74e-27	5.59e-26	25.2525
ENSMUSG00000105096|Gbp10	2.67569	6.11604	1.31e-99	1.62e-97	96.7898
ENSMUSG00000021280|Exoc3l4	2.57681	0.356577	3.58e-49	1.18e-47	46.929
ENSMUSG00000096727|Psmb9	1.90261	4.82484	2.29e-53	8.65e-52	51.0629
ENSMUSG00000056481|Cd248	1.72657	-0.754969	5.79e-17	5.22e-16	15.2819
ENSMUSG00000000489|Pdgfb	1.51232	2.02483	2.65e-29	4.3e-28	27.3663
ENSMUSG00000037447|Arid5a	1.55249	2.57377	7.53e-33	1.4e-31	30.8545
ENSMUSG00000025877|Hk3	2.52467	4.95885	1.62e-88	1.6e-86	85.7958
ENSMUSG00000091144|Phf11c	1.73842	3.28003	1.6e-42	4.16e-41	40.3805
ENSMUSG00000028644|Ermap	2.46157	-1.19575	2.99e-25	4.1e-24	23.3874
ENSMUSG00000052336|Cx3cr1	2.63346	1.90011	9.61e-74	6.57e-72	71.1826
ENSMUSG00000056531|Ccdc18	1.26357	-1.37206	2.37e-08	1.11e-07	6.95395
ENSMUSG00000050014|Apol10b	5.28343	2.33332	5.28e-195	2.51e-192	191.6
ENSMUSG00000019876|Pkib	2.00823	1.53482	6.09e-44	1.66e-42	41.7803
ENSMUSG00000004730|Adgre1	1.38069	6.54136	2.46e-30	4.16e-29	28.3804
ENSMUSG00000034593|Myo5a	1.62406	2.04462	4.62e-33	8.66e-32	31.0625
ENSMUSG00000026536|Mnda	1.43493	2.4502	3.65e-28	5.65e-27	26.2478
ENSMUSG00000044067|Gpr22	1.00099	0.871919	1.09e-11	6.89e-11	10.1615
ENSMUSG00000024462|Gabbr1	1.49722	1.83949	1.09e-27	1.66e-26	25.7812
ENSMUSG00000036943|Rab8b	1.47636	4.76129	1.69e-33	3.24e-32	31.4896
ENSMUSG00000021322|Aoah	2.56392	3.42485	3.01e-86	2.79e-84	83.5549
ENSMUSG00000052384|Nrros	1.58133	4.03557	3.22e-37	6.99e-36	35.1554
ENSMUSG00000047592|Nxpe5	4.25491	-1.39404	7.85e-40	1.86e-38	37.7307
ENSMUSG00000029272|Sult1e1	4.82846	4.7895	1.26e-240	9.41e-238	237.026
ENSMUSG00000024087|Cyp1b1	1.54936	1.53996	5.3e-28	8.14e-27	26.0891
ENSMUSG00000029452|Tmem116	1.32836	-1.11137	8.81e-10	4.8e-09	8.3191
ENSMUSG00000069516|Lyz2	1.81861	7.95565	1.98e-50	6.85e-49	48.1644
ENSMUSG00000022947|Cbr3	1.80618	0.112255	1.6e-25	2.23e-24	23.6526
ENSMUSG00000053819|Camk2d	1.05965	4.74559	2.25e-18	2.2e-17	16.6583
ENSMUSG00000071516|Hist1h2ai	1.26978	-0.16948	3.61e-13	2.57e-12	11.5907
ENSMUSG00000025909|Sntg1	1.68381	0.597909	1.96e-25	2.72e-24	23.5657
ENSMUSG00000045502|Hcar2	2.78614	0.82895	6.01e-63	3.03e-61	60.5186
ENSMUSG00000023031|Cela1	1.83589	3.60619	7.12e-48	2.25e-46	45.6487
ENSMUSG00000092277|Gm19684	1.76022	-0.6743	2.93e-18	2.84e-17	16.5464
ENSMUSG00000022504|Ciita	3.82503	5.0933	9.59e-180	3.97e-177	176.402
ENSMUSG00000024399|Ltb	1.89745	0.721053	7.17e-34	1.4e-32	31.8553
ENSMUSG00000000290|Itgb2	1.99585	5.02084	2.98e-58	1.28e-56	55.8927
ENSMUSG00000039153|Runx2	1.70925	0.788659	3.05e-28	4.75e-27	26.3237
ENSMUSG00000028931|Kcnab2	2.44943	1.95528	7.64e-66	4.17e-64	63.3801
ENSMUSG00000041515|Irf8	2.20077	4.56352	9.03e-69	5.4e-67	66.2678
ENSMUSG00000024225|Clps	10.9822	0.221582	8.68e-129	1.62e-126	125.789
ENSMUSG00000023033|Scn8a	2.25631	-0.306331	1.81e-31	3.22e-30	29.4919
ENSMUSG00000026107|Nabp1	1.14077	5.28315	3.44e-21	3.86e-20	19.4138
ENSMUSG00000075284|Wipf1	1.17949	4.5612	3.58e-22	4.24e-21	20.3722
ENSMUSG00000026979|Psd4	1.65047	3.70273	7.96e-40	1.88e-38	37.7253
ENSMUSG00000037103|Dcaf15	1.27464	1.78317	4.51e-21	5.04e-20	19.2979
ENSMUSG00000027656|Wisp2	3.26494	0.00896714	9.66e-59	4.19e-57	56.3773
ENSMUSG00000006930|Hap1	1.26554	1.04877	8.81e-18	8.34e-17	16.0788
ENSMUSG00000030775|Trat1	3.93268	-1.56942	6.08e-33	1.14e-31	30.945
ENSMUSG00000078648|Gm17546	2.1047	-1.08168	6.67e-20	7.03e-19	18.1527
ENSMUSG00000023067|Cdkn1a	2.48729	2.8987	5.81e-75	4.15e-73	72.3818
ENSMUSG00000025008|Tctn3	1.25535	0.63791	2.18e-16	1.91e-15	14.7199
ENSMUSG00000006538|Ihh	1.02113	-0.162055	8.04e-09	3.96e-08	7.40253
ENSMUSG00000067001|Serpinb7	1.3596	-1.03821	2.37e-10	1.35e-09	8.86882
ENSMUSG00000032449|Slc25a36	1.49944	4.18262	6.74e-34	1.32e-32	31.8808
ENSMUSG00000030124|Lag3	1.81494	-0.347477	3e-21	3.38e-20	19.4715
ENSMUSG00000054446|Cpa1	13.4684	2.70016	9.61e-304	1.26e-300	299.9
ENSMUSG00000102752|Gm7694	1.40481	3.05879	1.79e-28	2.81e-27	26.5514
ENSMUSG00000029275|Gfi1	2.42377	-1.30094	2.69e-22	3.22e-21	20.4925
ENSMUSG00000015533|Itga2	1.6817	-0.268999	2.24e-19	2.3e-18	17.6374
ENSMUSG00000022372|Sla	2.24467	4.43933	5.87e-71	3.75e-69	68.4261
ENSMUSG00000051341|Zfp52	1.19839	0.98518	7.07e-16	6.01e-15	14.2214
ENSMUSG00000035004|Igsf6	2.23386	4.41658	3.28e-70	2.07e-68	67.6834
ENSMUSG00000029001|Fbxo44	1.42147	0.834388	3e-21	3.38e-20	19.4705
ENSMUSG00000078783|Gm9733	3.44528	-2.35746	2.58e-19	2.65e-18	17.5775
ENSMUSG00000046207|Pik3r6	1.52704	1.65186	6.75e-28	1.03e-26	25.986
ENSMUSG00000036067|Slc2a6	2.69479	1.13894	1.93e-63	9.91e-62	61.0039
ENSMUSG00000059336|Slc14a1	1.82326	-0.016364	4.77e-25	6.48e-24	23.1884
ENSMUSG00000050908|Tvp23a	1.81605	0.570585	4.88e-29	7.84e-28	27.1059
ENSMUSG00000025044|Msr1	1.02074	5.27722	2.36e-17	2.18e-16	15.6614
ENSMUSG00000037731|Themis2	1.99456	4.58865	1.21e-57	5.15e-56	55.2882
ENSMUSG00000054770|Kctd18	1.02415	2.87805	5.06e-16	4.35e-15	14.3616
ENSMUSG00000078780|Gm5150	1.80687	1.18369	1.95e-34	3.87e-33	32.4122
ENSMUSG00000025887|Casp12	1.89324	2.67162	2.88e-46	8.6e-45	44.0657
ENSMUSG00000091831|Gm4707	1.28283	0.589948	2.14e-16	1.87e-15	14.7279
ENSMUSG00000023232|Serinc2	1.41351	1.60925	8.13e-24	1.04e-22	21.9822
ENSMUSG00000025701|Alox5	2.12495	-0.889703	3.16e-22	3.76e-21	20.4249
ENSMUSG00000001025|S100a6	1.58247	1.11507	1.13e-26	1.65e-25	24.7819
ENSMUSG00000058773|Hist1h1b	1.46109	2.19574	3.29e-28	5.11e-27	26.2914
ENSMUSG00000009687|Fxyd5	2.33388	1.46779	2.33e-55	9.24e-54	53.0343
ENSMUSG00000032698|Lmo2	1.29052	2.80162	4.84e-24	6.31e-23	22.1998
ENSMUSG00000021750|Fam107a	3.32022	0.612098	1.75e-75	1.25e-73	72.9015
ENSMUSG00000056737|Capg	2.16395	2.87284	1.36e-59	6.08e-58	57.2159
ENSMUSG00000032322|Pstpip1	3.09534	1.27923	4.77e-82	4.01e-80	79.3968
ENSMUSG00000079442|St6galnac4	1.82072	2.34535	7.85e-42	1.98e-40	39.7034
ENSMUSG00000031150|Ccdc120	1.60642	0.121355	1.75e-21	2e-20	19.6991
ENSMUSG00000028463|Car9	2.13472	-1.14987	3.11e-20	3.33e-19	18.4777
ENSMUSG00000028341|Nr4a3	1.20473	-0.816078	1.53e-09	8.15e-09	8.08871
ENSMUSG00000022831|Hcls1	1.39907	3.72914	1.75e-29	2.86e-28	27.5442
ENSMUSG00000020732|Rab37	2.02072	-0.768029	7.88e-22	9.19e-21	20.0368
ENSMUSG00000015467|Egfl8	1.0369	-0.967198	3.67e-07	1.5e-06	5.82361
ENSMUSG00000021886|Gpr65	2.08102	2.47961	8.08e-54	3.09e-52	51.5102
ENSMUSG00000035365|Parpbp	1.38797	-1.32693	7.91e-10	4.32e-09	8.36491
ENSMUSG00000063506|Arhgap22	2.22412	-0.425237	7.85e-28	1.2e-26	25.9207
ENSMUSG00000031112|Stk26	1.07187	0.464487	8.24e-12	5.27e-11	10.278
ENSMUSG00000028159|Dapp1	1.62533	2.14426	2.95e-33	5.56e-32	31.255
ENSMUSG00000053007|Creb5	3.38509	2.11925	5.99e-110	8.64e-108	107.064
ENSMUSG00000070427|Il18bp	2.19967	4.99453	2.09e-69	1.28e-67	66.892
ENSMUSG00000028354|Fmn2	1.98727	-1.92393	1.11e-11	7.06e-11	10.1513
ENSMUSG00000034591|Slc41a2	2.11133	5.12292	1.48e-64	7.83e-63	62.1065
ENSMUSG00000010660|Plcd1	1.21366	-0.143713	7.42e-12	4.76e-11	10.3224
ENSMUSG00000035385|Ccl2	1.00539	-0.45545	3.72e-08	1.71e-07	6.76711
ENSMUSG00000000817|Fasl	2.50897	0.0121656	1.09e-40	2.66e-39	38.5748
ENSMUSG00000102543|Pcdhgc5	1.0998	-1.0517	1.45e-07	6.2e-07	6.20726
ENSMUSG00000038179|Slamf7	3.38996	3.18532	6.17e-128	1.14e-125	124.943
ENSMUSG00000037725|Ckap2	1.8931	-0.628386	2.56e-21	2.9e-20	19.5377
ENSMUSG00000069302|Hist1h2ah	1.59186	0.538387	3.27e-24	4.3e-23	22.367
ENSMUSG00000037902|Sirpa	2.17177	6.60658	4.02e-69	2.44e-67	66.6133
ENSMUSG00000032484|Ngp	7.18723	0.968242	7.88e-159	2.38e-156	155.623
ENSMUSG00000026832|Cytip	1.60694	2.52289	7.35e-35	1.48e-33	32.8308
ENSMUSG00000035067|Xkr6	1.19333	0.957331	1.87e-15	1.55e-14	13.8096
ENSMUSG00000037860|Aim2	2.39619	1.94912	7.4e-63	3.71e-61	60.4311
ENSMUSG00000023274|Cd4	2.53304	1.64677	1.66e-65	8.92e-64	63.0495
ENSMUSG00000061758|Akr1b10	1.55219	2.45634	1.12e-32	2.08e-31	30.6821
ENSMUSG00000020573|Pik3cg	1.3767	2.84679	2.53e-27	3.8e-26	25.4199
ENSMUSG00000029121|Crmp1	4.59081	-1.69098	1.17e-36	2.48e-35	34.6059
ENSMUSG00000094777|Hist1h2ap	1.17136	0.384603	1.19e-13	8.78e-13	12.0565
ENSMUSG00000090164|BC035044	1.61189	0.880433	4.6e-26	6.57e-25	24.1823
ENSMUSG00000015879|Fam184b	1.20105	-0.480181	6.82e-11	4.08e-10	9.38979
ENSMUSG00000050919|Zfp366	1.01518	1.82413	4.61e-14	3.49e-13	12.4577
ENSMUSG00000040613|Apobec1	1.32078	4.407	4.04e-27	6.04e-26	25.2191
ENSMUSG00000056529|Ptafr	1.5521	2.45464	1.15e-32	2.13e-31	30.6725
ENSMUSG00000026605|Cenpf	1.8561	0.420713	1.58e-29	2.59e-28	27.5863
ENSMUSG00000066829|Zfp810	1.26417	2.25303	2.95e-22	3.51e-21	20.4548
ENSMUSG00000026358|Rgs1	2.45276	3.3133	1.25e-78	9.71e-77	76.0128
ENSMUSG00000022911|Arl13b	1.25108	3.69945	5.81e-24	7.53e-23	22.1231
ENSMUSG00000020108|Ddit4	4.08691	4.71872	2.1e-198	1.03e-195	194.986
ENSMUSG00000019564|Arid3a	1.52731	1.82331	1.69e-28	2.65e-27	26.577
ENSMUSG00000045868|Gvin1	2.40459	7.65386	2.6e-83	2.27e-81	80.6434
ENSMUSG00000049109|Themis	2.89988	1.73083	1.43e-81	1.2e-79	78.9223
ENSMUSG00000024011|Pi16	2.42154	-1.24025	6.23e-25	8.43e-24	23.0741
ENSMUSG00000025726|Slc28a1	1.63835	-1.37617	3.19e-12	2.11e-11	10.675
ENSMUSG00000074268|Amy2a5	15.0772	4.30888	0	0	Inf
ENSMUSG00000039095|En2	1.90402	-1.66669	2.27e-12	1.52e-11	10.8189
ENSMUSG00000041695|Kcnj2	1.50748	1.35711	3.86e-26	5.55e-25	24.2559
ENSMUSG00000030263|Lrmp	1.59418	2.79555	3.54e-35	7.18e-34	33.1436
ENSMUSG00000027293|Ehd4	1.036	3.89797	3.12e-17	2.86e-16	15.5436
ENSMUSG00000024063|Lbh	1.00834	4.64946	8.91e-17	7.95e-16	15.0996
ENSMUSG00000046245|Pilra	1.1216	3.24735	2.95e-19	3e-18	17.5231
ENSMUSG00000033644|Piwil2	1.33288	-0.986935	1.69e-10	9.75e-10	9.01121
ENSMUSG00000000409|Lck	1.9484	1.94139	2.92e-44	8.09e-43	42.0921
ENSMUSG00000031133|Arhgef6	1.19888	3.60072	4.02e-22	4.76e-21	20.3221
ENSMUSG00000026069|Il1rl1	2.07064	-0.773933	1.08e-23	1.38e-22	21.8603
ENSMUSG00000028862|Map3k6	1.62242	1.57038	3.57e-30	5.98e-29	28.2231
ENSMUSG00000025930|Msc	1.0488	-1.65967	2.29e-05	7.32e-05	4.13548
ENSMUSG00000025473|Adam8	2.51123	0.904045	2.66e-53	1e-51	50.9996
ENSMUSG00000067158|Col4a4	1.26581	2.31086	1.3e-22	1.57e-21	20.8039
ENSMUSG00000030616|Sytl2	1.18901	1.62004	8.34e-18	7.91e-17	16.1019
ENSMUSG00000020399|Havcr2	1.11567	0.589392	7.13e-13	4.94e-12	11.3062
ENSMUSG00000063446|Plppr1	1.55949	0.0879856	2.43e-19	2.49e-18	17.6036
ENSMUSG00000033705|Stard9	1.11135	4.8395	4.95e-20	5.26e-19	18.2793
ENSMUSG00000070003|Ssbp4	1.12567	1.67888	1.23e-16	1.09e-15	14.9642
ENSMUSG00000031146|Plp2	1.17437	0.0473053	3.22e-12	2.13e-11	10.6722
ENSMUSG00000021262|Evl	2.0699	3.41087	5.51e-59	2.4e-57	56.6191
ENSMUSG00000037321|Tap1	2.36634	5.99093	3.37e-80	2.76e-78	77.5594
ENSMUSG00000042265|Trem1	2.83892	-1.65248	3.84e-23	4.74e-22	21.3241
ENSMUSG00000048612|Myof	2.45823	4.75335	4.39e-84	3.99e-82	81.3989
ENSMUSG00000090881|Gm6904	1.00649	-0.912279	6.01e-07	2.4e-06	5.62066
ENSMUSG00000029372|Ppbp	2.78278	1.58276	1.37e-74	9.6e-73	72.0178
ENSMUSG00000071716|Apol7e	2.7569	0.100506	1.2e-48	3.89e-47	46.4102
ENSMUSG00000045730|Adrb2	1.27554	2.83473	1.61e-23	2.03e-22	21.6929
ENSMUSG00000042129|Rassf4	1.94389	5.40702	6.54e-56	2.63e-54	53.58
ENSMUSG00000005696|Sh2d1a	2.02135	-1.25485	1.51e-17	1.41e-16	15.8502
ENSMUSG00000070501|BC094916	1.94764	-0.212381	1.54e-25	2.15e-24	23.6673
ENSMUSG00000034570|Inpp5j	3.67753	-0.913106	4.1e-44	1.13e-42	41.9484
ENSMUSG00000031165|Was	1.35864	2.24146	7.74e-25	1.04e-23	22.9833
ENSMUSG00000044072|Eml6	1.16427	2.0974	1.31e-18	1.3e-17	16.887
ENSMUSG00000025422|Agap2	1.36356	0.933379	4.2e-20	4.47e-19	18.3494
ENSMUSG00000034041|Lyl1	1.66452	0.828588	1.06e-27	1.61e-26	25.7921
ENSMUSG00000027009|Itga4	2.28418	5.70338	5.95e-75	4.23e-73	72.3732
ENSMUSG00000041836|Ptpre	1.59501	2.48281	6.26e-34	1.23e-32	31.9118
ENSMUSG00000038058|Nod1	1.48289	5.19866	4.54e-34	8.93e-33	32.049
ENSMUSG00000041112|Elmo1	2.32792	3.61163	1.87e-73	1.28e-71	70.8943
ENSMUSG00000040061|Plcb2	1.86201	2.87204	5.59e-47	1.7e-45	44.7698
ENSMUSG00000024610|Cd74	3.44275	8.9119	4.79e-155	1.34e-152	151.872
ENSMUSG00000019850|Tnfaip3	2.36117	4.08911	7.16e-77	5.28e-75	74.2772
ENSMUSG00000047507|Baiap3	2.56326	0.433035	5.6e-49	1.83e-47	46.7387
ENSMUSG00000035896|Rnase1	10.3209	-0.429994	2.54e-94	2.79e-92	91.5543
ENSMUSG00000000320|Alox12	1.15637	0.843422	7.83e-15	6.24e-14	13.2046
ENSMUSG00000095789|Nupr1l	1.58224	-0.916217	4.79e-14	3.62e-13	12.4411
ENSMUSG00000002055|Spag5	1.90722	-0.395333	5.89e-24	7.62e-23	22.1179
ENSMUSG00000067399|Trim43c	1.09007	-0.296496	2.77e-10	1.57e-09	8.80423
ENSMUSG00000064065|Ipcef1	1.95042	1.70533	6.84e-43	1.8e-41	40.7459
ENSMUSG00000036469|March1	1.8776	4.51363	1.42e-51	5.08e-50	49.2942
ENSMUSG00000025020|Slit1	2.61884	-0.895774	1.78e-30	3.04e-29	28.5173
ENSMUSG00000035863|Palm	1.31002	2.42204	7.97e-24	1.02e-22	21.9909
ENSMUSG00000053291|Rab4b	1.06796	3.2036	1.05e-17	9.92e-17	16.0036
ENSMUSG00000056708|Ier5	1.08905	2.99942	6.38e-18	6.07e-17	16.2168
ENSMUSG00000030844|Rgs10	1.2958	1.08684	1.01e-18	1.01e-17	16.9974
ENSMUSG00000024330|Col11a2	1.12103	-0.299243	7.77e-10	4.25e-09	8.37178
ENSMUSG00000043051|Disc1	1.37459	-0.167676	1.08e-14	8.56e-14	13.0674
ENSMUSG00000028059|Arhgef2	1.9622	4.50792	6.92e-56	2.77e-54	53.5571
ENSMUSG00000030579|Tyrobp	1.28743	4.25425	9.03e-26	1.27e-24	23.8952
ENSMUSG00000071478|Hist1h2ad	1.33934	0.388493	3.63e-17	3.32e-16	15.4792
ENSMUSG00000037280|Galnt6	1.41945	2.26845	9.76e-27	1.43e-25	24.8455
ENSMUSG00000055116|Arntl	2.04161	2.56745	1.34e-51	4.82e-50	49.3173
ENSMUSG00000042759|Apobr	1.5463	1.4312	5.93e-27	8.74e-26	25.0587
ENSMUSG00000022667|Cd200r1	1.79845	1.62341	6.07e-37	1.31e-35	34.8833
ENSMUSG00000054717|Hmgb2	1.24224	1.89305	3.22e-20	3.45e-19	18.4622
ENSMUSG00000024885|Aldh3b1	1.58586	2.42494	2.83e-33	5.35e-32	31.2716
ENSMUSG00000052142|Rasal3	2.69592	2.07111	8.9e-78	6.72e-76	75.1725
ENSMUSG00000023947|Nfkbie	1.60871	2.80955	6.05e-36	1.25e-34	33.903
ENSMUSG00000031428|Zcchc18	1.25725	-0.907091	4.61e-10	2.57e-09	8.59059
ENSMUSG00000055994|Nod2	2.30174	0.625455	2.3e-44	6.38e-43	42.1951
ENSMUSG00000036353|P2ry12	1.31991	2.30402	6.16e-24	7.96e-23	22.099
ENSMUSG00000031264|Btk	1.7105	2.52471	3.16e-38	7.1e-37	36.1484
ENSMUSG00000066800|Rnasel	1.21464	3.2741	2.3e-22	2.76e-21	20.5599
ENSMUSG00000032011|Thy1	1.84101	1.88356	3.29e-40	7.85e-39	38.1049
ENSMUSG00000102742|Pcdhga11	1.3492	0.542281	5.72e-18	5.46e-17	16.2632
ENSMUSG00000089942|Pira2	1.65167	3.50049	3.5e-39	8.1e-38	37.0916
ENSMUSG00000036896|C1qc	1.52704	5.72158	3.35e-36	6.99e-35	34.1558
ENSMUSG00000028459|Cd72	1.60698	2.58888	4.82e-35	9.75e-34	33.0112
ENSMUSG00000045827|Serpinb9	1.02868	4.37575	2.57e-17	2.37e-16	15.6258
ENSMUSG00000067341|H2-Eb2	1.996	-0.871541	1.41e-20	1.53e-19	18.8143
ENSMUSG00000063021|Hist1h2ak	1.70053	1.22031	7.57e-32	1.36e-30	29.8654
ENSMUSG00000060509|Xcr1	1.63756	1.28341	3.12e-29	5.05e-28	27.2968
ENSMUSG00000044162|Tnip3	2.9724	-0.24047	1.97e-47	6.11e-46	45.2138
ENSMUSG00000067279|Ppp1r3c	1.21341	5.25312	1.16e-23	1.48e-22	21.8308
ENSMUSG00000056724|Nbeal2	1.09506	4.12258	3.7e-19	3.75e-18	17.4265
ENSMUSG00000034156|Bzrap1	1.40714	-0.789127	1.54e-12	1.05e-11	10.9802
ENSMUSG00000061666|Gdpd1	1.31101	1.37235	1.8e-20	1.96e-19	18.7086
ENSMUSG00000029075|Tnfrsf4	2.71692	-1.80572	1.13e-19	1.17e-18	17.9308
ENSMUSG00000079227|Ccr5	2.30793	5.2411	7.56e-76	5.47e-74	73.2616
ENSMUSG00000078721|Fam205a1	1.51311	-1.66079	3.4e-09	1.75e-08	7.75769
ENSMUSG00000058579|Cela2a	5.33561	3.20935	1.61e-232	1.1e-229	228.959
ENSMUSG00000036533|Cdc42ep3	1.0289	1.37489	2.58e-13	1.85e-12	11.7318
ENSMUSG00000002107|Celf2	1.20967	5.18369	1.64e-23	2.07e-22	21.6849
ENSMUSG00000024937|Ehbp1l1	1.18225	4.09115	5.68e-22	6.68e-21	20.1753
ENSMUSG00000050994|Adgb	3.68347	3.63049	3.04e-151	7.96e-149	148.099
ENSMUSG00000062939|Stat4	1.06637	0.37619	1.79e-11	1.12e-10	9.95237
ENSMUSG00000038357|Camp	5.72497	0.397916	1.28e-116	2.02e-114	113.694
ENSMUSG00000005947|Itgae	1.5913	0.652804	2.38e-24	3.15e-23	22.5021
ENSMUSG00000022696|Sidt1	1.63531	-0.36654	3.51e-18	3.38e-17	16.4706
ENSMUSG00000059326|Csf2ra	2.51342	3.17118	3.55e-79	2.8e-77	76.5524
ENSMUSG00000033826|Dnah8	2.59179	0.41538	1.25e-49	4.2e-48	47.3766
ENSMUSG00000024621|Csf1r	1.59028	7.90177	1.72e-39	4.03e-38	37.3942
ENSMUSG00000022651|Retnlg	3.30772	1.26654	2.09e-88	2.05e-86	85.6878
ENSMUSG00000022126|Irg1	4.67613	2.13036	5.28e-165	1.73e-162	161.762
ENSMUSG00000034271|Jdp2	1.36024	1.43127	1.03e-21	1.19e-20	19.9231
ENSMUSG00000062082|Cd200r4	3.83031	0.589352	1.72e-87	1.66e-85	84.7807
ENSMUSG00000044349|Snhg11	1.65167	1.34273	7.48e-30	1.24e-28	27.9067
ENSMUSG00000062783|Csprs	1.45297	0.10225	3.21e-17	2.94e-16	15.5315
ENSMUSG00000047798|Cd300lf	3.09047	3.1838	1.37e-110	2e-108	107.7
ENSMUSG00000042842|Serpinb6b	2.32151	2.13176	8.24e-61	3.84e-59	58.4155
ENSMUSG00000022014|Epsti1	1.7267	3.34855	3.32e-42	8.46e-41	40.0727
ENSMUSG00000026068|Il18rap	3.55084	2.56675	4.27e-127	7.63e-125	124.117
ENSMUSG00000050241|Klre1	1.20528	-0.971696	8.86e-09	4.35e-08	7.36132
ENSMUSG00000062157|Ifnlr1	2.26483	-1.58603	6.11e-18	5.82e-17	16.2349
ENSMUSG00000037224|Zfyve28	1.74591	-1.84778	2.71e-10	1.54e-09	8.81303
ENSMUSG00000079243|Xirp1	1.9375	1.01088	2.87e-39	6.66e-38	37.1762
ENSMUSG00000004668|Abca13	7.77459	1.15047	1.34e-175	5.42e-173	172.266
ENSMUSG00000042404|Dennd4b	1.02557	3.55997	1.03e-16	9.15e-16	15.0388
ENSMUSG00000035356|Nfkbiz	1.20748	3.80309	1.53e-22	1.84e-21	20.735
ENSMUSG00000103565|Sgsm3	1.00583	0.859253	3.89e-12	2.55e-11	10.5927
ENSMUSG00000020429|Igfbp1	1.53361	7.25904	7.39e-37	1.58e-35	34.802
ENSMUSG00000052477|C130026I21Rik	1.82922	0.298803	7.78e-27	1.14e-25	24.9426
ENSMUSG00000078630|Tomt	1.0897	-0.884908	1e-07	4.37e-07	6.35946
ENSMUSG00000079523|Tmsb10	1.37859	1.46076	9.05e-23	1.1e-21	20.9579
ENSMUSG00000019139|Isyna1	1.60391	3.03877	3.19e-36	6.68e-35	34.1752
ENSMUSG00000025352|Gdf11	1.45889	0.303827	1.65e-19	1.71e-18	17.7667
ENSMUSG00000037613|Tnfrsf23	1.14212	0.626031	6.8e-14	5.08e-13	12.2943
ENSMUSG00000030149|Klrk1	1.84373	2.87431	6.59e-46	1.93e-44	43.7136
ENSMUSG00000028028|Alpk1	1.99453	3.56782	1.31e-55	5.24e-54	53.2808
ENSMUSG00000022181|C6	1.05662	5.39493	1.76e-18	1.73e-17	16.761
ENSMUSG00000064246|Chil1	6.17741	1.42474	2.81e-175	1.11e-172	171.956
ENSMUSG00000027478|Dnmt3b	1.21803	0.992166	1.04e-16	9.26e-16	15.0336
ENSMUSG00000026104|Stat1	2.49204	8.19616	7.5e-89	7.51e-87	86.1246
ENSMUSG00000044313|Mab21l3	3.98727	-1.50807	1.37e-34	2.74e-33	32.5623
ENSMUSG00000049871|Nlrc3	1.46825	1.49379	3.73e-25	5.09e-24	23.2934
ENSMUSG00000047419|Cmya5	1.06037	-1.48634	1.18e-05	3.97e-05	4.40108
ENSMUSG00000030742|Lat	2.75648	0.737182	3.47e-60	1.59e-58	57.7986
ENSMUSG00000026683|Nuf2	1.05903	-0.530114	4.11e-09	2.09e-08	7.67995
ENSMUSG00000078597|Cyp4a12b	1.21372	-1.4189	1.08e-07	4.7e-07	6.32749
ENSMUSG00000020387|Jade2	1.13649	4.78616	7.63e-21	8.42e-20	19.0747
ENSMUSG00000012819|Cdh23	1.8662	-0.532639	1.73e-21	1.98e-20	19.7028
ENSMUSG00000038725|Pkhd1l1	1.19499	0.394019	3.06e-14	2.34e-13	12.6306
ENSMUSG00000018899|Irf1	1.51608	6.06043	7.49e-36	1.54e-34	33.8119
ENSMUSG00000031367|Ap1s2	1.58987	2.86696	2.39e-35	4.86e-34	33.3137
ENSMUSG00000033508|Asprv1	5.65983	-1.40691	9.64e-48	3.04e-46	45.5175
ENSMUSG00000045382|Cxcr4	2.11707	1.67644	2.32e-49	7.74e-48	47.1113
ENSMUSG00000040809|Chil3	6.77606	3.59611	1.19e-306	1.7e-303	302.77
ENSMUSG00000037953|A4gnt	3.2743	-1.6398	2.81e-28	4.37e-27	26.3596
ENSMUSG00000079494|Cml5	1.77525	-1.64159	2.36e-12	1.57e-11	10.8027
ENSMUSG00000002699|Lcp2	1.98226	4.57853	5.69e-57	2.4e-55	54.6202
ENSMUSG00000032091|Tmprss4	1.13876	0.704668	3.16e-15	2.58e-14	13.5877
ENSMUSG00000021983|Atp8a2	1.89702	0.673806	3.74e-32	6.8e-31	30.1677
ENSMUSG00000058163|Gm5431	1.89982	3.46835	1.76e-50	6.1e-49	48.2145
ENSMUSG00000079462|Gm15737	1.25305	-1.58855	7.85e-08	3.47e-07	6.45963
ENSMUSG00000021423|Ly86	1.77561	3.18737	4.85e-44	1.33e-42	41.8777
ENSMUSG00000020897|Aurkb	1.14445	0.25598	8.88e-13	6.12e-12	11.2135
ENSMUSG00000004814|Ccl24	1.34295	2.12766	1.24e-23	1.57e-22	21.804
ENSMUSG00000081058|Hist2h3c2	1.58304	1.42818	7.03e-29	1.12e-27	26.9509
ENSMUSG00000037157|Il22ra1	1.04264	2.10953	4.12e-15	3.35e-14	13.475
ENSMUSG00000014543|Klra17	2.98907	-0.724192	6.56e-38	1.46e-36	35.8354
ENSMUSG00000031906|Smpd3	2.35922	2.59896	4.06e-68	2.32e-66	65.6345
ENSMUSG00000061578|Ksr2	1.9771	2.65875	7.27e-50	2.46e-48	47.6088
ENSMUSG00000021196|Pfkp	1.97914	3.23295	7.08e-54	2.72e-52	51.5654
ENSMUSG00000038775|Vill	2.28929	1.78025	6.52e-57	2.73e-55	54.5634
ENSMUSG00000030683|Sez6l2	1.97257	-1.64709	3.59e-14	2.73e-13	12.5632
ENSMUSG00000048865|Arhgap30	1.83799	4.25889	3.18e-49	1.05e-47	46.977
ENSMUSG00000026835|Fcnb	8.27386	-2.31708	9.48e-32	1.7e-30	29.77
ENSMUSG00000074417|Gm14548	1.63282	0.752573	8.79e-26	1.24e-24	23.9059
ENSMUSG00000037239|Spred3	1.07575	-0.486963	8.29e-09	4.07e-08	7.39002
ENSMUSG00000035232|Pdk3	1.29409	0.961483	1.94e-18	1.9e-17	16.7215
ENSMUSG00000060131|Atp8b4	3.07724	2.51821	7.25e-102	9.42e-100	99.026
ENSMUSG00000040264|Gbp2b	3.4292	5.77817	1.76e-151	4.68e-149	148.33
ENSMUSG00000005686|Ampd3	1.52788	2.19574	4.07e-30	6.81e-29	28.1672
ENSMUSG00000004698|Hdac9	1.72466	2.18821	1.98e-37	4.35e-36	35.3614
ENSMUSG00000009731|Kcnd1	2.31202	-1.0616	3.58e-24	4.7e-23	22.3278
ENSMUSG00000049037|Clec4a1	2.33417	3.111	1.16e-71	7.6e-70	69.1192
ENSMUSG00000022221|Ripk3	1.74394	2.60545	5.93e-41	1.46e-39	38.8364
ENSMUSG00000026360|Rgs2	1.66713	3.62685	2.51e-40	6.02e-39	38.2203
ENSMUSG00000027670|Ocstamp	1.52413	-0.491288	2.02e-15	1.67e-14	13.7767
ENSMUSG00000046688|Tifa	1.13361	4.88643	8.7e-21	9.58e-20	19.0188
ENSMUSG00000051344|Plekhm3	1.79664	3.81573	1.47e-46	4.4e-45	44.357
ENSMUSG00000022582|Ly6g	8.78532	-1.84569	5.37e-43	1.42e-41	40.8481
ENSMUSG00000078771|Evi2a	1.36421	2.42597	1.16e-25	1.63e-24	23.7867
ENSMUSG00000026786|Apbb1ip	1.85061	3.16415	2.1e-47	6.51e-46	45.1865
ENSMUSG00000049562|Ap5b1	1.39825	2.71292	1.17e-27	1.78e-26	25.7496
ENSMUSG00000026442|Nfasc	1.35042	-1.18296	2.79e-10	1.58e-09	8.80136
ENSMUSG00000039899|Fgl2	2.86071	5.31451	7.11e-111	1.04e-108	107.981
ENSMUSG00000005824|Tnfsf14	2.16657	-0.462611	4.73e-27	7.01e-26	25.154
ENSMUSG00000033470|Cysltr2	2.33946	0.58983	6.13e-45	1.73e-43	42.7619
ENSMUSG00000052212|Cd177	5.71817	0.932648	4.45e-140	9.72e-138	137.012
ENSMUSG00000002808|Epdr1	1.19119	-0.0690429	2.33e-12	1.55e-11	10.8084
ENSMUSG00000030685|Kctd13	1.11328	1.49925	9.02e-16	7.62e-15	14.1179
ENSMUSG00000032816|Igdcc4	2.57481	0.590196	3.61e-52	1.31e-50	49.8818
ENSMUSG00000029814|Igf2bp3	2.11619	1.25981	1.33e-44	3.72e-43	42.4293
ENSMUSG00000032094|Cd3d	2.0016	0.265913	1.13e-31	2.03e-30	29.693
ENSMUSG00000096852|Cyp2d12	1.80608	-0.860842	1.11e-17	1.04e-16	15.9817
ENSMUSG00000009551|6330409D20Rik	1.06844	-1.01565	4.06e-07	1.65e-06	5.78123
ENSMUSG00000038943|Prc1	1.69278	0.909764	1.37e-29	2.25e-28	27.6487
ENSMUSG00000028175|Depdc1a	3.57541	-1.18664	1.98e-36	4.17e-35	34.3798
ENSMUSG00000005763|Cd247	1.39466	-0.253192	6.43e-15	5.15e-14	13.2878
ENSMUSG00000055629|B4galnt4	3.34763	-1.72175	1.78e-28	2.79e-27	26.554
ENSMUSG00000037868|Egr2	2.46404	0.282234	3.44e-44	9.51e-43	42.022
ENSMUSG00000005986|Ankrd13d	1.36094	-0.440001	2.01e-13	1.46e-12	11.8366
ENSMUSG00000038473|Nos1ap	1.44549	2.4437	8.43e-29	1.34e-27	26.8738
ENSMUSG00000024529|Lox	1.75866	-0.649552	1.2e-18	1.18e-17	16.9263
ENSMUSG00000029101|Rgs12	1.5558	3.7701	8.53e-36	1.75e-34	33.7561
ENSMUSG00000048022|Tmem229a	1.61902	1.92919	4.01e-32	7.29e-31	30.137
ENSMUSG00000051378|Kif18b	1.6886	-1.40404	9.59e-13	6.6e-12	11.1806
ENSMUSG00000032271|Nnmt	1.2399	7.04373	4.94e-25	6.71e-24	23.1735
ENSMUSG00000095788|Sirpb1a	4.53104	2.0866	1.11e-157	3.22e-155	154.492
ENSMUSG00000074671|Tspyl3	1.35684	0.275817	4.59e-17	4.18e-16	15.3788
ENSMUSG00000019982|Myb	3.25319	-1.01467	8.81e-37	1.87e-35	34.7274
ENSMUSG00000022534|Mefv	3.29326	1.67666	4.83e-97	5.46e-95	94.2628
ENSMUSG00000021575|Ahrr	2.49226	0.0262887	4.91e-41	1.21e-39	38.917
ENSMUSG00000078606|Gm4070	2.40197	7.63894	3.83e-83	3.32e-81	80.4787
ENSMUSG00000012519|Mlkl	1.03973	2.82272	1.8e-16	1.58e-15	14.8025
ENSMUSG00000059540|Tcea2	1.05733	0.448947	5.22e-12	3.39e-11	10.4696
ENSMUSG00000016496|Cd274	3.33929	4.72115	1.34e-142	3.15e-140	139.502
ENSMUSG00000052749|Trim30b	1.97102	0.459993	1.74e-32	3.19e-31	30.4955
ENSMUSG00000018648|Dusp14	1.67196	-0.128555	2.93e-20	3.16e-19	18.4999
ENSMUSG00000029720|Gm20605	1.2527	3.02955	1.9e-23	2.38e-22	21.6229
ENSMUSG00000037962|Fam101a	1.44718	-1.09219	1.08e-11	6.87e-11	10.1631
ENSMUSG00000063458|1700112E06Rik	2.4694	1.53275	2.18e-61	1.04e-59	58.9842
ENSMUSG00000091996|BC049352	1.38516	-0.912229	6.79e-12	4.37e-11	10.3592
ENSMUSG00000001739|Cldn15	1.28471	-1.44598	7.63e-08	3.38e-07	6.47096
ENSMUSG00000067714|Lpar5	2.30913	-0.11941	1.02e-34	2.04e-33	32.6908
ENSMUSG00000024235|Map3k8	1.40183	3.53924	3.36e-29	5.43e-28	27.2651
ENSMUSG00000030117|Gdf3	4.08912	-0.438413	1.49e-62	7.39e-61	60.1314
ENSMUSG00000028268|Gbp3	2.17721	5.73325	6.76e-69	4.06e-67	66.3919
ENSMUSG00000021125|Arg2	1.43137	-0.352477	4.25e-15	3.45e-14	13.4621
ENSMUSG00000003206|Ebi3	1.31873	-0.745742	2.56e-11	1.58e-10	9.80106
ENSMUSG00000050395|Tnfsf15	2.07148	-0.245186	5.42e-29	8.67e-28	27.0621
ENSMUSG00000030276|Ttll3	1.12334	0.951608	2.09e-14	1.61e-13	12.7925
ENSMUSG00000037139|Myom3	3.58237	0.530088	1.75e-79	1.41e-77	76.8511
ENSMUSG00000028359|Orm3	1.81068	3.0969	3.59e-45	1.03e-43	42.9878
ENSMUSG00000055541|Lair1	2.18142	4.44462	2.25e-67	1.27e-65	64.8959
ENSMUSG00000034652|Cd300a	1.4709	4.36982	6.29e-33	1.17e-31	30.9305
ENSMUSG00000049191|Rgag4	1.40811	1.7919	7.41e-25	9.96e-24	23.0019
ENSMUSG00000068606|Gm4841	3.15917	4.02488	1.8e-126	3.19e-124	123.497
ENSMUSG00000003534|Ddr1	1.08839	1.58521	2.42e-15	1.99e-14	13.7009
ENSMUSG00000027646|Src	1.06184	2.54424	1.17e-16	1.03e-15	14.9858
ENSMUSG00000078490|Cfap74	1.33545	-0.674456	3.66e-12	2.41e-11	10.6175
ENSMUSG00000043313|Pcdhb19	1.09676	-0.692026	1.31e-08	6.33e-08	7.19856
ENSMUSG00000024174|Pot1b	2.05866	3.48536	1.63e-58	7.02e-57	56.1537
ENSMUSG00000035158|Mitf	1.05099	3.21918	4.07e-17	3.71e-16	15.4307
ENSMUSG00000020593|Lpin1	1.04169	8.82509	2.4e-18	2.33e-17	16.6319
ENSMUSG00000022034|Esco2	1.43265	-0.849815	2.55e-12	1.7e-11	10.769
ENSMUSG00000023473|Celsr3	1.98197	-1.54203	1.35e-14	1.06e-13	12.9757
ENSMUSG00000029377|Ereg	1.02211	-0.733831	4.31e-07	1.75e-06	5.75742
ENSMUSG00000053977|Cd8a	3.27034	1.74018	1.07e-98	1.3e-96	95.8854
ENSMUSG00000005087|Cd44	1.80593	6.17518	2.42e-49	8.03e-48	47.0955
ENSMUSG00000031904|Slc7a6	1.55088	0.227269	1.19e-20	1.3e-19	18.8859
ENSMUSG00000038059|Smim3	1.04702	0.123832	2.76e-10	1.57e-09	8.80436
ENSMUSG00000051444|Bbs12	1.29996	0.138749	4.92e-15	3.98e-14	13.4005
ENSMUSG00000061991|Hist1h2af	1.05992	0.78125	5.85e-13	4.08e-12	11.3888
ENSMUSG00000034987|Hrh2	4.48358	0.483738	4.35e-98	5.14e-96	95.2894
ENSMUSG00000030745|Il21r	2.94845	1.46584	4.33e-79	3.41e-77	76.4678
ENSMUSG00000020876|Snx11	1.04563	3.19272	5.57e-17	5.03e-16	15.2982
ENSMUSG00000022822|Abcc5	1.89019	4.41437	4.74e-52	1.72e-50	49.7653
ENSMUSG00000048852|Gm12185	3.73011	2.72388	2.04e-140	4.65e-138	137.332
ENSMUSG00000051506|Wdfy4	1.59508	5.1141	7.23e-39	1.66e-37	36.7792
ENSMUSG00000026009|Icos	1.66733	1.87832	7.38e-34	1.43e-32	31.8449
ENSMUSG00000020805|Slc13a5	1.16504	1.5051	4.68e-17	4.26e-16	15.3706
ENSMUSG00000026070|Il18r1	4.15216	1.98715	8.74e-140	1.88e-137	136.726
ENSMUSG00000041073|Nacad	1.13819	-0.290681	2e-10	1.15e-09	8.93891
ENSMUSG00000017697|Ada	1.07318	1.4748	1.73e-14	1.34e-13	12.8718
ENSMUSG00000074151|Nlrc5	1.62716	5.7868	1.14e-40	2.76e-39	38.5589
ENSMUSG00000073409|H2-Q6	1.28865	5.71937	1.44e-26	2.1e-25	24.6777
ENSMUSG00000021263|Degs2	2.72848	1.19885	1.78e-67	1.01e-65	64.9957
ENSMUSG00000046456|Tmem150b	2.69811	0.246072	4.79e-50	1.64e-48	47.7852
ENSMUSG00000025888|Casp1	1.64775	3.03887	4.64e-38	1.03e-36	35.9857
ENSMUSG00000030329|Pianp	1.8127	-0.776187	4.66e-18	4.47e-17	16.35
ENSMUSG00000030144|Clec4d	3.25099	-0.881371	2.93e-39	6.8e-38	37.1678
ENSMUSG00000037922|Bank1	1.04475	3.31182	4.56e-17	4.16e-16	15.3814
ENSMUSG00000060063|Alox5ap	1.27443	1.84105	5.72e-21	6.36e-20	19.1962
ENSMUSG00000032589|Bsn	1.2914	-0.969631	4.58e-10	2.55e-09	8.59309
ENSMUSG00000026818|Cel	13.5056	2.73735	9.13e-307	1.43e-303	302.843
ENSMUSG00000020330|Hmmr	1.61632	-0.865489	1.48e-15	1.24e-14	13.9079
ENSMUSG00000037336|Mfsd2b	1.18034	0.0555871	4.09e-12	2.68e-11	10.5717
ENSMUSG00000019278|Dpep1	1.42528	0.0674752	2.11e-17	1.96e-16	15.7084
ENSMUSG00000003348|Mob3a	1.05029	3.02632	5.5e-17	4.97e-16	15.3036
ENSMUSG00000043300|B3galnt1	1.25613	1.29841	1.03e-18	1.02e-17	16.9894
ENSMUSG00000079465|Col4a3	1.28058	3.64433	2.63e-25	3.61e-24	23.4425
ENSMUSG00000064220|Hist2h2aa1	1.26036	4.09003	1.91e-24	2.54e-23	22.596
ENSMUSG00000074115|Saa1	4.70317	7.66509	7.54e-255	6.23e-252	251.205
ENSMUSG00000055733|Nap1l3	1.16534	0.930296	1.31e-15	1.1e-14	13.9584
ENSMUSG00000069892|9930111J21Rik2	1.95183	4.71049	1.35e-55	5.35e-54	53.2713
ENSMUSG00000038807|Rap1gap2	2.1691	2.60326	2.88e-58	1.24e-56	55.9063
ENSMUSG00000075033|Nxpe3	1.47836	1.65566	2.63e-26	3.8e-25	24.4205
ENSMUSG00000031101|Sash3	2.07151	2.86997	7.41e-57	3.07e-55	54.5123
ENSMUSG00000046805|Mpeg1	2.06768	8.66557	1.01e-63	5.27e-62	61.2786
ENSMUSG00000038147|Cd84	1.48615	4.40564	1.29e-33	2.49e-32	31.6043
ENSMUSG00000029413|Naaa	1.40943	3.22645	4.71e-29	7.58e-28	27.1205
ENSMUSG00000028613|Lrp8	1.19708	-1.24983	1.47e-07	6.25e-07	6.20422
ENSMUSG00000030302|Atp2b2	2.03568	1.86371	1.29e-47	4.04e-46	45.394
ENSMUSG00000054640|Slc8a1	2.12783	3.47591	2.73e-62	1.34e-60	59.8736
ENSMUSG00000015355|Cd48	1.83568	3.16737	1.09e-46	3.27e-45	44.4857
ENSMUSG00000078942|Naip6	1.74581	3.21105	9.71e-43	2.54e-41	40.5953
ENSMUSG00000069301|Hist1h2ag	1.17617	0.256307	1.69e-13	1.23e-12	11.9107
ENSMUSG00000030187|Klra2	2.48172	3.85244	4.64e-83	3.98e-81	80.3996
ENSMUSG00000020493|Prr11	1.13588	-0.84507	2.94e-09	1.52e-08	7.8177
ENSMUSG00000028019|Pdgfc	1.28508	3.16723	2.31e-24	3.05e-23	22.5156
ENSMUSG00000038379|Ttk	1.59291	-1.22863	1.47e-12	1e-11	10.9996
ENSMUSG00000054203|Ifi205	1.69403	2.57477	2.1e-38	4.74e-37	36.3239
ENSMUSG00000093661|Eif4e3	1.36459	4.66156	5.99e-29	9.57e-28	27.0189
ENSMUSG00000063660|Olfr98	4.12734	-2.08998	9.02e-26	1.27e-24	23.8954
ENSMUSG00000047810|Ccdc88b	2.26759	2.9897	2.47e-65	1.33e-63	62.8777
ENSMUSG00000024793|Tnfrsf25	1.44872	-1.41313	4.44e-10	2.48e-09	8.60598
ENSMUSG00000035202|Lars2	1.01573	7.47468	1.75e-17	1.63e-16	15.7872
ENSMUSG00000072663|Spef2	1.83418	-1.52976	7.81e-14	5.82e-13	12.2351
ENSMUSG00000056458|Mok	1.44492	-1.16273	5.09e-11	3.08e-10	9.5121
ENSMUSG00000004709|Cd244	1.94096	0.961681	2.45e-36	5.14e-35	34.2886
ENSMUSG00000038668|Lpar1	1.37239	1.14033	2.54e-21	2.88e-20	19.5409
ENSMUSG00000100210|Hist1h3f	1.06759	2.18427	2.42e-16	2.11e-15	14.6749
ENSMUSG00000021208|Ifi27l2b	1.54388	2.15304	1.45e-30	2.48e-29	28.6054
ENSMUSG00000048779|P2ry6	1.4621	1.64224	8.62e-26	1.22e-24	23.9134
ENSMUSG00000036599|Chst12	1.18356	0.727364	5.82e-15	4.68e-14	13.3298
ENSMUSG00000025324|Atp10a	1.77649	0.73225	4e-30	6.69e-29	28.1744
ENSMUSG00000078653|Cntd1	1.05583	-1.93766	8.11e-05	0.000240056	3.61969
ENSMUSG00000078485|Plekhn1	1.40697	-1.1527	1.29e-10	7.54e-10	9.1225
ENSMUSG00000030766|Arhgap17	1.07968	4.85047	4.8e-19	4.84e-18	17.3148
ENSMUSG00000022102|Dok2	1.39614	2.76812	1.48e-27	2.23e-26	25.6508
ENSMUSG00000032750|Gab3	1.22985	0.442935	3.83e-15	3.12e-14	13.5058
ENSMUSG00000038524|Fchsd1	1.25055	0.356022	2.45e-15	2.01e-14	13.6961
ENSMUSG00000015316|Slamf1	3.33183	0.43865	4.67e-70	2.93e-68	67.5336
ENSMUSG00000039747|Orai2	1.82484	1.83599	7.89e-39	1.81e-37	36.7427
ENSMUSG00000020806|Rhbdf2	1.27942	3.98129	2.83e-25	3.88e-24	23.4109
ENSMUSG00000045326|Fndc7	2.38705	-1.14792	6.55e-24	8.44e-23	22.0739
ENSMUSG00000050335|Lgals3	1.84423	3.46066	6.53e-48	2.07e-46	45.6844
ENSMUSG00000031896|Ctrl	4.35743	1.74373	2.77e-140	6.13e-138	137.213
ENSMUSG00000049775|Tmsb4x	1.04767	7.80309	1.68e-18	1.66e-17	16.781
ENSMUSG00000002997|Prkar2b	1.2004	0.695932	2.31e-15	1.91e-14	13.7199
ENSMUSG00000044724|Gpr152	3.47989	-1.96139	8.36e-24	1.07e-22	21.9707
ENSMUSG00000105504|Gbp5	3.69009	5.09757	1.45e-169	5.18e-167	166.286
ENSMUSG00000044229|Nxpe4	1.43532	1.80376	1.26e-25	1.76e-24	23.7538
ENSMUSG00000041431|Ccnb1	1.80253	-0.0121607	3.23e-25	4.42e-24	23.3544
ENSMUSG00000051502|Ufsp1	1.36349	-0.292283	3.98e-14	3.02e-13	12.5204
ENSMUSG00000025165|Sectm1a	2.24527	1.07091	6.5e-48	2.06e-46	45.6851
ENSMUSG00000030830|Itgal	1.82707	6.09846	2.18e-50	7.53e-49	48.1235
ENSMUSG00000097239|Gm27029	1.06022	-0.552553	2.8e-08	1.3e-07	6.88536
ENSMUSG00000043832|Clec4a3	1.5832	2.96306	2.3e-35	4.69e-34	33.3285
ENSMUSG00000021765|Fst	1.37491	1.32473	7.7e-22	8.99e-21	20.0463
ENSMUSG00000015950|Ncf1	1.76254	4.15356	2.21e-45	6.37e-44	43.1961
ENSMUSG00000005883|Spo11	4.46261	-1.19989	4.99e-46	1.48e-44	43.8311
ENSMUSG00000046591|Ticrr	2.12569	-0.738961	1.2e-24	1.6e-23	22.796
ENSMUSG00000061540|Orm2	4.18269	5.31172	2.84e-208	1.49e-205	204.827
ENSMUSG00000055745|Ldoc1l	1.5014	0.29147	5.06e-20	5.37e-19	18.2704
ENSMUSG00000023036|Pcdhga8	1.59101	-0.60831	6.61e-16	5.65e-15	14.2483
ENSMUSG00000004328|Hif3a	1.3641	-0.725478	5.93e-12	3.84e-11	10.4156
ENSMUSG00000000682|Cd52	2.00471	2.21504	1.08e-48	3.5e-47	46.4556
ENSMUSG00000069267|Hist1h3b	1.26786	1.78115	5.85e-21	6.5e-20	19.1874
ENSMUSG00000042345|Ubash3a	2.20983	-0.361881	7.42e-29	1.18e-27	26.9286
ENSMUSG00000094338|Hist1h2bl	1.14668	0.190496	1.27e-12	8.64e-12	11.0633
ENSMUSG00000049307|Fut4	2.05212	0.783166	2.06e-38	4.66e-37	36.3312
ENSMUSG00000026288|Inpp5d	1.63626	4.66779	2.47e-40	5.95e-39	38.2257
ENSMUSG00000035967|Ddx26b	1.09672	2.98058	3.64e-18	3.51e-17	16.4548
ENSMUSG00000021815|Mss51	1.04953	-0.536977	2.64e-08	1.23e-07	6.90862
ENSMUSG00000049625|Tifab	2.04901	3.30778	1.92e-57	8.19e-56	55.0867
ENSMUSG00000044811|AF251705	1.56928	3.28196	1.61e-35	3.28e-34	33.4836
ENSMUSG00000001281|Itgb7	2.68721	3.46465	1.23e-93	1.33e-91	90.8757
ENSMUSG00000004359|Spic	2.90639	3.09133	2.51e-100	3.15e-98	97.5014
ENSMUSG00000039936|Pik3cd	2.10942	4.37201	1.69e-63	8.73e-62	61.0591
ENSMUSG00000028926|Cdk14	1.99191	3.86479	3.58e-56	1.45e-54	53.8379
ENSMUSG00000022436|Sh3bp1	1.55698	2.35389	6.48e-32	1.17e-30	29.9324
ENSMUSG00000034786|Gpsm3	1.31056	1.75775	1.13e-21	1.3e-20	19.8847
ENSMUSG00000020212|Mdm1	1.10767	0.290494	2.63e-12	1.75e-11	10.7574
ENSMUSG00000053318|Slamf8	3.72368	3.3037	6.76e-149	1.71e-146	145.766
ENSMUSG00000024338|Psmb8	1.28265	5.18122	3.67e-26	5.29e-25	24.2768
ENSMUSG00000059108|Ifitm6	2.54546	0.0282197	8.7e-42	2.19e-40	39.6594
ENSMUSG00000028497|Hacd4	1.33872	3.63256	4.61e-27	6.84e-26	25.1648
ENSMUSG00000002111|Spi1	1.47019	3.22159	2.19e-31	3.89e-30	29.4105
ENSMUSG00000006219|Fblim1	1.38904	1.90046	1.24e-24	1.65e-23	22.7813
ENSMUSG00000029553|Tfec	2.11438	3.37579	3.17e-61	1.5e-59	58.8246
ENSMUSG00000048029|Eno4	1.34355	-1.49955	1.78e-08	8.49e-08	7.07096
ENSMUSG00000026627|Tmem206	1.01015	1.74261	9.8e-14	7.26e-13	12.1392
ENSMUSG00000014846|Tppp3	2.67031	0.270791	4.14e-52	1.5e-50	49.8233
ENSMUSG00000019823|Mical1	1.48997	1.84549	1.05e-27	1.6e-26	25.796
ENSMUSG00000025330|Padi4	2.12082	-0.82871	4.57e-23	5.63e-22	21.2493
ENSMUSG00000043336|Filip1l	1.2588	3.27855	9.72e-24	1.24e-22	21.9068
ENSMUSG00000063245|Gm13248	1.50091	0.242454	3.21e-19	3.26e-18	17.4873
ENSMUSG00000072244|Trim6	1.2632	-0.487254	2.1e-11	1.3e-10	9.88508
ENSMUSG00000027115|Kif18a	1.20836	0.268569	6.57e-14	4.92e-13	12.3081
ENSMUSG00000027379|Bub1	1.58065	-0.237556	1.19e-18	1.18e-17	16.9296
ENSMUSG00000035283|Adrb1	1.576	1.60041	3.98e-29	6.41e-28	27.193
ENSMUSG00000026018|Ica1l	1.96538	-0.345752	2.64e-25	3.63e-24	23.4397
ENSMUSG00000029925|Tbxas1	1.87117	3.68203	9.37e-50	3.15e-48	47.5011
ENSMUSG00000037649|H2-DMa	3.31513	4.62534	2.37e-140	5.31e-138	137.275
ENSMUSG00000056054|S100a8	4.5187	4.14413	7.73e-210	4.34e-207	206.363
ENSMUSG00000078765|U2af1l4	1.09146	1.22326	1.76e-14	1.36e-13	12.8656
ENSMUSG00000026357|Rgs18	2.57171	-1.04377	5.1e-27	7.55e-26	25.1223
ENSMUSG00000022488|Nckap1l	2.02389	5.4952	3.04e-60	1.4e-58	57.8543
ENSMUSG00000036172|Cd200r3	1.85242	-1.88952	2.44e-11	1.51e-10	9.82188
ENSMUSG00000055675|Kbtbd11	1.36607	2.26274	5.67e-25	7.69e-24	23.1139
ENSMUSG00000030107|Usp18	1.13492	4.46946	1.17e-20	1.29e-19	18.8909
ENSMUSG00000029678|Hyal5	2.62714	0.0330415	4.56e-44	1.25e-42	41.9038
ENSMUSG00000047878|A4galt	1.03683	-0.179141	1.56e-09	8.29e-09	8.08161
ENSMUSG00000008318|Relt	2.15057	0.679447	1.61e-40	3.9e-39	38.4087
ENSMUSG00000029680|Hyal4	1.72529	-0.774644	5.25e-17	4.75e-16	15.3229
ENSMUSG00000096807|Hist1h2bm	1.91849	0.38406	3.18e-31	5.59e-30	29.2529
ENSMUSG00000004612|Nkg7	2.19023	1.7694	6.4e-53	2.38e-51	50.6227
ENSMUSG00000020437|Myo1g	2.15299	3.36593	3.34e-63	1.7e-61	60.7684
ENSMUSG00000040037|Negr1	2.56515	-1.39064	5.82e-24	7.54e-23	22.1226
ENSMUSG00000057191|AB124611	1.96158	3.2021	6.35e-53	2.37e-51	50.6252
ENSMUSG00000000204|Slfn4	3.72993	1.15453	1.12e-100	1.42e-98	97.8491
ENSMUSG00000032657|Fam189b	1.0333	-0.11144	1.56e-09	8.29e-09	8.08161
ENSMUSG00000046879|Irgm1	2.2617	7.37977	1.3e-74	9.09e-73	72.0416
ENSMUSG00000069324|Gm5096	1.13646	4.9255	5.4e-21	6.01e-20	19.2213
ENSMUSG00000022186|Oxct1	1.23372	3.95669	1.21e-23	1.53e-22	21.8153
ENSMUSG00000050357|Rltpr	1.7391	-0.961756	3.62e-16	3.13e-15	14.504
ENSMUSG00000062545|Tlr12	1.37568	3.93837	1.05e-28	1.65e-27	26.7816
ENSMUSG00000072066|6720489N17Rik	1.3892	-0.0168302	3.77e-16	3.26e-15	14.4863
ENSMUSG00000049410|Zfp683	1.58806	-0.721521	5.47e-15	4.4e-14	13.3563
ENSMUSG00000035211|Xrra1	1.29354	-1.38415	3.85e-08	1.77e-07	6.75317
ENSMUSG00000043008|Klhl6	1.76623	3.10301	2.55e-43	6.82e-42	41.1661
ENSMUSG00000022103|Gfra2	1.87398	2.6977	6.23e-47	1.89e-45	44.7232
ENSMUSG00000021091|Serpina3n	1.30755	8.87822	1.11e-27	1.69e-26	25.7726
ENSMUSG00000046223|Plaur	1.69147	0.0560034	5.87e-23	7.19e-22	21.143
ENSMUSG00000057465|Saa2	5.02128	5.26384	5.16e-262	4.77e-259	258.321
ENSMUSG00000026012|Cd28	2.36947	1.36125	9.26e-56	3.7e-54	53.4315
ENSMUSG00000054106|Try4	13.1754	2.40726	4.28e-280	4.48e-277	276.349
ENSMUSG00000021453|Gadd45g	2.11806	2.99606	6.14e-59	2.67e-57	56.5732
ENSMUSG00000015476|Prrt1	2.68609	-0.468446	9.29e-38	2.05e-36	35.6877
ENSMUSG00000021725|Parp8	2.03418	2.64446	1.47e-52	5.43e-51	50.2648
ENSMUSG00000024660|Incenp	1.64837	1.5917	8.18e-32	1.47e-30	29.8327
ENSMUSG00000018983|E2f2	2.03492	1.1271	3.87e-41	9.6e-40	39.0178
ENSMUSG00000079018|Ly6c1	2.89489	0.977967	8.13e-70	5.05e-68	67.2966
ENSMUSG00000069303|Hist1h2br	1.3515	1.41138	1.04e-21	1.21e-20	19.9186
ENSMUSG00000073489|Ifi204	1.02176	4.40513	4.75e-17	4.32e-16	15.3647
ENSMUSG00000028885|Smpdl3b	1.32328	-0.198255	5.19e-14	3.91e-13	12.4075
ENSMUSG00000028270|Gbp2	2.95268	6.06025	3.81e-118	6.18e-116	115.209
ENSMUSG00000032596|Uba7	1.46338	5.15508	2.84e-33	5.37e-32	31.2697
ENSMUSG00000049313|Sorl1	1.36682	4.295	8.92e-29	1.41e-27	26.85
ENSMUSG00000036377|C530008M17Rik	1.25603	-1.20351	3.6e-09	1.84e-08	7.73531
ENSMUSG00000057058|Skap1	1.66313	1.05754	1.44e-28	2.26e-27	26.6456
ENSMUSG00000048621|Gm6377	1.57041	1.37419	1.32e-27	2e-26	25.6998
ENSMUSG00000023088|Abcc1	1.54713	3.45452	7.2e-35	1.45e-33	32.8387
ENSMUSG00000070605|Gm13251	2.11009	2.08519	5.8e-52	2.1e-50	49.6786
ENSMUSG00000059182|Skap2	1.13071	5.42449	6.8e-21	7.53e-20	19.1233
ENSMUSG00000063646|Jakmip1	1.48574	-1.34677	1.83e-10	1.06e-09	8.97625
ENSMUSG00000030468|Siglecg	1.30686	-1.01018	3.45e-10	1.95e-09	8.71061
ENSMUSG00000027339|Rassf2	1.64784	3.67354	2.18e-39	5.08e-38	37.2937
ENSMUSG00000069300|Hist1h2bj	1.28838	1.30134	9.54e-20	9.95e-19	18.0021
ENSMUSG00000029468|P2rx7	1.66012	3.72212	4.51e-40	1.07e-38	37.97
ENSMUSG00000066682|Pilrb2	1.24048	0.956926	3.42e-17	3.13e-16	15.5043
ENSMUSG00000024795|Kif20b	1.54773	0.373671	6.45e-22	7.55e-21	20.1218
ENSMUSG00000104713|Gbp6	2.65118	5.94011	7.52e-98	8.76e-96	95.0576
ENSMUSG00000068086|Cyp2d9	1.38241	6.10401	2.97e-30	5.02e-29	28.2997
ENSMUSG00000018925|Heatr9	1.58827	-1.43956	3.1e-11	1.9e-10	9.72156
ENSMUSG00000039126|Prune2	1.11755	1.61344	3.81e-16	3.29e-15	14.4825
ENSMUSG00000003153|Slc2a3	2.10391	1.89291	8.11e-50	2.74e-48	47.5622
ENSMUSG00000026271|Gpr35	2.61571	2.44133	7.42e-78	5.63e-76	75.2491
ENSMUSG00000024691|Fam111a	1.18631	3.19328	3.3e-21	3.71e-20	19.431
ENSMUSG00000044701|Il27	2.94169	-0.869711	4.96e-35	1e-33	33.0001
ENSMUSG00000041498|Kif14	2.30476	-0.626663	1.84e-28	2.88e-27	26.5406
ENSMUSG00000086564|Cd101	1.63211	-0.732054	6.12e-16	5.24e-15	14.2809
ENSMUSG00000106631|Gm42669	1.47498	-0.749676	1.33e-13	9.76e-13	12.0104
ENSMUSG00000073411|H2-D1	1.19352	9.74693	1.8e-23	2.26e-22	21.6461
ENSMUSG00000026458|Ppfia4	1.68045	1.9307	2.04e-34	4.06e-33	32.3914
ENSMUSG00000030223|Ptpro	1.53619	0.743542	1.65e-23	2.08e-22	21.682
ENSMUSG00000031543|Ank1	1.94477	-0.720454	7.87e-21	8.68e-20	19.0615
ENSMUSG00000036948|BC037034	1.1749	3.36711	4.29e-21	4.8e-20	19.319
ENSMUSG00000053101|Gpr141	5.43899	2.4468	1.07e-205	5.41e-203	202.267
ENSMUSG00000045392|Olfr1033	1.22732	2.84744	5.3e-22	6.25e-21	20.2042
ENSMUSG00000034139|Serpini2	8.98676	-1.71357	5.05e-47	1.54e-45	44.8119
ENSMUSG00000039629|Strip2	1.62439	-0.830251	2.74e-15	2.24e-14	13.6491
ENSMUSG00000040990|Sh3kbp1	1.55519	3.03395	3.13e-34	6.19e-33	32.2086
[truncated: 14,971 more rows]
