# Supplementary material for: Transcriptomic profiling of long non-coding RNAs and messenger RNAs in the liver of mice during Toxoplasma gondii infection
Source: Parasit Vectors. 2024 Jan 16;17:20. doi: 10.1186/s13071-023-06053-z (PMC10792800; doi:10.1186/s13071-023-06053-z)
Supplement: Supplementary file 2 — Additional file 2: Table S2. The co-location of the differentially expressed lncRNAs and mRNAs in the liver of mice during the acute and chronic stages of infection. [file 13071_2023_6053_MOESM2_ESM.xlsx]

## Sheet: Sheet1
Co-localization of DElncRNAs and DEmRNAs at acute stage of infection
LncRNA	Length_Query	mRNA	Length_Target	dG	ndG	Start_Position_Query	End_Position_Query	Start_Position_Target	End_Position_Target
Gm29520	1067	Ulk2	5743	-49.09	-0.1093	1	511	5233	5743
Gm29520	1067	Hist1h4k	312	-28.75	-0.1023	643	954	1	312
Gm29520	1067	Ccdc152	798	-21.89	-0.1164	1	208	591	798
Gm29520	1067	Pot1b	3499	-50.6	-0.145	625	1067	1	443
Gm29520	1067	Gm4707	276	-27.49	-0.1053	617	892	1	276
Gm29520	1067	Mycl	386	-36.24	-0.1024	451	836	1	386
Gm29520	1067	Kcnq1	182	-17.42	-0.1056	652	833	1	182
Gm29520	1067	Nr3c2	270	-23.62	-0.1027	607	876	1	270
Gm5524	2002	Tmem171	1161	-46.89	-0.1071	1	478	684	1161
Gm5524	2002	Tapbp	413	-35.37	-0.1011	454	866	1	413
Gm5524	2002	Gsto1	1182	-38.32	-0.1067	1	407	776	1182
Gm5524	2002	Gm2007	195	-12.22	-0.1314	1	107	89	195
Gm5524	2002	Ripk2	2692	-39.82	-0.1171	1	350	2343	2692
Gm5524	2002	C530008M17Rik	583	-29.43	-0.1191	1	284	300	583
Gm5524	2002	Cit	571	-34.69	-0.1051	1	346	226	571
Gm5524	2002	Hvcn1	657	-27.43	-0.1093	1	281	377	657
Gm5524	2002	Hamp2	420	-26.93	-0.1186	1	235	186	420
Gm29669	881	Leap2	531	-20.11	-0.1011	1	288	244	531
Gm29669	881	Hist1h2an	393	-26.68	-0.1191	1	314	80	393
Gm29669	881	Hist1h2ae	460	-27.72	-0.1232	1	327	134	460
Gm29669	881	Gpihbp1	466	-29.16	-0.1057	1	282	185	466
Gm29669	881	Gm2007	195	-13.97	-0.1027	411	605	1	195
Gm29669	881	Krit1	2930	-31.78	-0.1181	1	270	2661	2930
Gm29669	881	Tmem176a	308	-24.53	-0.122	1	277	32	308
Gm29669	881	Kbtbd8	472	-18.14	-0.1127	1	198	275	472
Gm29669	881	Tsen34	337	-30.54	-0.1042	347	683	1	337
Gm29669	881	Kcnq1	182	-16.13	-0.1034	346	527	1	182
Gm29669	881	Inpp4b	2693	-28.18	-0.1866	1	189	2505	2693
Gm29669	881	Lamb2	332	-32.35	-0.1044	510	841	1	332
Gm37724	1221	Arid5a	870	-42.64	-0.1082	1	432	439	870
Gm37724	1221	Slamf6	5729	-135.25	-0.1144	1	1221	1801	3021
Gm37724	1221	Spic	1763	-80.33	-0.5864	1082	1221	1	140
Gm37724	1221	Gm12185	5264	-75.19	-0.5488	1082	1221	1	140
Gm37724	1221	Zfp2	2803	-53.89	-0.3905	1081	1221	1	141
Gm37724	1221	Brip1	6931	-170.61	-0.1405	1	1221	767	1987
Gm37724	1221	Serpinb9	3472	-43.36	-0.3525	1077	1221	1	145
Gm37724	1221	Lrit2	2781	-45.89	-0.2067	958	1221	1	264
Gm37724	1221	Ms4a4c	361	-19.98	-0.1407	992	1221	1	230
Gm37724	1221	Immp1l	955	-24.93	-0.1265	985	1221	1	237
Gm37724	1221	Ocstamp	3657	-174.77	-0.7699	961	1221	1	261
Gm37724	1221	Gm2007	195	-21.38	-0.1243	954	1148	1	195
Gm37724	1221	Gm14420	794	-150.57	-0.3746	811	1221	1	411
Gm37724	1221	Fgfrl1	406	-38.66	-0.1039	198	603	1	406
Gm37724	1221	Oas3	4720	-123.22	-0.8929	1081	1221	1	141
Gm37724	1221	Acad12	3881	-66.55	-0.4893	1083	1221	1	139
Gm37724	1221	Gse1	424	-40.19	-0.1044	194	617	1	424
Gm37724	1221	Lamb2	332	-31.4	-0.101	183	514	1	332
Gm37233	6263	Npas2	484	-50.14	-0.106	340	823	1	484
Gm37233	6263	Tle2	357	-34.23	-0.1004	2960	3316	1	357
Gm37233	6263	Apoh	367	-35.36	-0.104	576	942	1	367
Gm37233	6263	Gprc5c	359	-36.56	-0.1219	1	314	46	359
Gm37233	6263	Hist1h2bl	381	-36.79	-0.1013	58	438	1	381
Gm37233	6263	Hist1h2ai	393	-46.72	-0.1386	47	439	1	393
Gm37233	6263	Hist1h4k	312	-36.33	-0.1371	13	324	1	312
Gm37233	6263	Hist1h2ak	393	-48.58	-0.1365	47	439	1	393
Gm37233	6263	Hist1h2bn	381	-35.69	-0.1014	58	438	1	381
Gm37233	6263	Hist1h2an	393	-48.74	-0.1293	47	439	1	393
Gm37233	6263	Hist1h2ao	480	-45.35	-0.107	1	441	40	480
Gm37233	6263	Hist1h2ap	482	-45.35	-0.107	1	471	12	482
Gm37233	6263	Hist1h2ah	405	-43.65	-0.1303	51	455	1	405
Gm37233	6263	Hist1h2ag	485	-47.55	-0.1059	1	456	30	485
Gm37233	6263	Hist1h2af	399	-49.68	-0.1474	46	444	1	399
Gm37233	6263	Hist1h2ae	460	-45.7	-0.1083	1	452	9	460
Gm37233	6263	Hist1h2ad	463	-50.88	-0.1194	1	440	24	463
Gm37233	6263	Hist1h4d	393	-32.7	-0.1135	1	322	72	393
Gm37233	6263	Hist1h2ac	476	-41.38	-0.1348	1	418	59	476
Gm37233	6263	Hist1h2ab	473	-42.7	-0.1012	1	446	28	473
Gm37233	6263	Pcbd2	546	-40.74	-0.1481	1	299	248	546
Gm37233	6263	Oxnad1	234	-22.93	-0.1077	1638	1871	1	234
Gm37233	6263	Lgals3	613	-49.37	-0.1024	1	505	109	613
Gm37233	6263	Prr13	363	-30.79	-0.1189	1	274	90	363
Gm37233	6263	Prodh	677	-96.6	-0.1505	4053	4729	1	677
Gm37233	6263	Tapbp	413	-41.46	-0.1047	765	1177	1	413
Gm37233	6263	H2-DMb2	1483	-142.23	-0.1013	3987	5469	1	1483
Gm37233	6263	Gm4707	276	-102.16	-0.4347	4173	4448	1	276
Gm37233	6263	Vldlr	454	-49.51	-0.117	74	527	1	454
Gm37233	6263	Crls1	1924	-61.96	-0.121	1	520	1405	1924
Gm37233	6263	Gm2007	195	-17.82	-0.1018	2748	2942	1	195
Gm37233	6263	Hist2h2ac	520	-51.42	-0.1169	1	475	46	520
Gm37233	6263	Rmdn1	806	-124.71	-0.1613	4102	4907	1	806
Gm37233	6263	Atp10d	761	-48.18	-0.1147	1	422	340	761
Gm37233	6263	Fgfrl1	406	-38.88	-0.1168	1	403	4	406
Gm37233	6263	Mest	341	-26.87	-0.1092	1	274	68	341
Gm37233	6263	Tmem176a	308	-29.4	-0.1523	1	240	69	308
Gm37233	6263	BC049715	323	-29.07	-0.1016	1	303	21	323
Gm37233	6263	Tsen34	337	-40.55	-0.124	144	480	1	337
Gm37233	6263	Kcnq1	182	-20.55	-0.1142	3822	4003	1	182
Gm37233	6263	Plekhg4	343	-33.76	-0.1055	1424	1766	1	343
Gm37233	6263	Cox7a2	754	-34.88	-0.1255	1	314	441	754
Gm37233	6263	Lamb2	332	-32.93	-0.1029	1	329	4	332
Gm37233	6263	Gm21887	531	-45.07	-0.1132	1	450	82	531
Gm28634	2613	Oxnad1	234	-17.42	-0.1139	474	707	1	234
Gm28634	2613	Gm2007	195	-10.77	-0.2448	2530	2613	1	84
Gm29156	499	Dnajb3	1051	-29.49	-0.1003	1	347	705	1051
Gm29156	499	Gpr35	246	-23.91	-0.1107	190	435	1	246
Gm29156	499	Col18a1	5063	-41.11	-0.1003	1	499	1044	1542
Gm29156	499	Ccl2	813	-25.16	-0.1489	1	187	627	813
Gm29156	499	Nfkbia	1577	-32.01	-0.101	1	332	1246	1577
Gm29156	499	Glrx5	930	-26.34	-0.1029	230	499	1	270
Gm29156	499	Tmem171	1161	-30.7	-0.1066	1	307	855	1161
Gm29156	499	Cenph	1251	-23.58	-0.1012	1	237	1015	1251
Gm29156	499	Zcchc24	4556	-35.92	-0.1069	1	412	4145	4556
Gm29156	499	Olfm4	1640	-31.75	-0.1055	1	334	1307	1640
Gm29156	499	Foxred2	4793	-30.62	-0.1094	1	304	4490	4793
Gm29156	499	Mcat	1893	-38.06	-0.1051	1	451	1443	1893
Gm29156	499	Eci1	1091	-48.15	-0.1031	1	499	473	971
Gm29156	499	Agpat1	832	-31.42	-0.1076	1	320	513	832
Gm29156	499	Trim39	3204	-27.41	-0.1023	1	293	2912	3204
Gm29156	499	Dnph1	1106	-33.08	-0.1129	1	356	751	1106
Gm29156	499	Ndfip1	930	-27.87	-0.1089	1	326	605	930
Gm29156	499	Loxl4	3738	-33.02	-0.109	1	356	3383	3738
Gm29156	499	Car2	587	-29.6	-0.1194	1	299	289	587
Gm29156	499	Snapc3	3897	-27.73	-0.1071	1	299	3599	3897
Gm29156	499	Ptprf	7656	-39.85	-0.103	1	499	7130	7628
Gm29156	499	Heyl	4537	-33.35	-0.1002	1	342	4196	4537
Gm29156	499	Sdhb	1142	-30.23	-0.1035	1	319	824	1142
Gm29156	499	Clstn1	4459	-35.34	-0.1198	1	305	4155	4459
Gm29156	499	Lmbr1	4926	-30.55	-0.1005	1	332	4595	4926
Gm29156	499	Atraid	391	-37.99	-0.1124	86	476	1	391
Gm29156	499	2610524H06Rik	947	-28.13	-0.1062	1	288	660	947
Gm29156	499	Srrm4	7472	-44.51	-0.1159	1	429	7044	7472
Gm29156	499	Brap	3744	-33.51	-0.118	1	336	3409	3744
Gm29156	499	Eln	3853	-44.41	-0.1023	1	499	1373	1871
Gm29156	499	Tfpi2	1530	-28.66	-0.1065	1	321	1210	1530
Gm29156	499	Tia1	1789	-32.78	-0.1028	1	340	1450	1789
Gm29156	499	Hdac11	2653	-35.35	-0.1058	1	339	2315	2653
Gm29156	499	Idh2	1745	-28.23	-0.1038	1	316	1430	1745
Gm29156	499	Cpxm2	3498	-38.54	-0.1208	1	365	3134	3498
Gm29156	499	Gse1	424	-29.35	-0.1203	1	266	159	424
Gm29156	499	Ccsap	2390	-27.88	-0.1064	1	290	2101	2390
Gm29156	499	Abcb10	4306	-34.34	-0.108	1	360	3947	4306
Gm29156	499	Islr	2226	-39.87	-0.1015	1	499	1089	1587
Gm29156	499	Paqr9	8367	-39.23	-0.1049	1	499	7639	8137
Gm29156	499	Vipr1	4902	-34.65	-0.1013	1	347	4556	4902
Gm29156	499	Dock11	6665	-37.36	-0.1074	1	356	6310	6665
Gm29156	499	Slc25a43	1111	-31.82	-0.109	1	347	765	1111
Gm29156	499	Dlg3	4885	-44.94	-0.1003	1	499	4084	4582
Gm17767	3049	Apoh	367	-26.15	-0.1233	1	216	152	367
Gm17767	3049	Hist1h4k	312	-29.48	-0.1057	2	313	1	312
Gm17767	3049	Oxnad1	234	-30.57	-0.1429	73	306	1	234
Gm17767	3049	Hyal2	323	-24.08	-0.1003	1	276	48	323
Gm28055	1301	Slc11a1	1893	-47.17	-0.101	1	504	1390	1893
Gm28055	1301	Dnajb3	1051	-46.53	-0.1138	1	424	628	1051
Gm28055	1301	Heca	3667	-59.98	-0.1063	1	565	3103	3667
Gm28055	1301	Xrcc6bp1	916	-37.52	-0.1063	1	390	527	916
Gm28055	1301	Adcy2	4211	-47.65	-0.1298	1	397	3815	4211
Gm28055	1301	Lifr	4143	-45.22	-0.1468	1	320	3824	4143
Gm28055	1301	Prodh	677	-36.04	-0.1099	1	372	306	677
Gm28055	1301	Cutc	1298	-40	-0.1013	1	427	872	1298
Gm28055	1301	Suv39h2	4327	-46.86	-0.1313	1	363	3965	4327
Gm28055	1301	Ralgds	801	-50.89	-0.1045	1	630	172	801
Gm28055	1301	Lgr4	5060	-53.47	-0.1038	1	594	4467	5060
Gm28055	1301	Ap5s1	351	-35.26	-0.116	816	1166	1	351
Gm28055	1301	Ccl27a	428	-28.4	-0.1033	1	349	80	428
Gm28055	1301	Atpif1	462	-26.58	-0.1303	1	238	225	462
Gm28055	1301	Bst1	512	-33.14	-0.112	1	386	127	512
Gm28055	1301	Pilrb1	1020	-33.56	-0.1045	1	336	685	1020
Gm28055	1301	Tsen34	337	-32.34	-0.1023	52	388	1	337
Gm28055	1301	Hcst	366	-30.77	-0.1321	1	296	71	366
Gm28055	1301	Atp10a	688	-37.5	-0.1016	1	423	266	688
Gm28055	1301	Lactb	2031	-46.77	-0.1015	1	487	1545	2031
Gm28055	1301	Ryk	2505	-44.39	-0.1525	1	305	2201	2505
Gm28055	1301	Hyal2	323	-27.52	-0.1123	158	480	1	323
Gm28055	1301	Lamb2	332	-31.35	-0.1092	32	363	1	332
Gm28178	2943	Gm4707	276	-26.98	-0.1092	2620	2895	1	276
Gm28178	2943	Tsen34	337	-24.14	-0.1006	251	587	1	337
Gm28178	2943	Kcnq1	182	-17.31	-0.1082	605	786	1	182
4930558J18Rik	2052	D2hgdh	317	-29.78	-0.1071	1452	1768	1	317
4930558J18Rik	2052	Tle2	357	-31.93	-0.1004	1515	1871	1	357
4930558J18Rik	2052	Hist1h2ai	393	-34.55	-0.1019	1	378	16	393
4930558J18Rik	2052	Hist1h4k	312	-33.35	-0.1187	1481	1792	1	312
4930558J18Rik	2052	Hist1h2ao	480	-34.68	-0.1023	1	380	101	480
4930558J18Rik	2052	Hist1h2af	399	-35.26	-0.104	1	383	17	399
4930558J18Rik	2052	Oxnad1	234	-21.92	-0.2383	1	114	121	234
4930558J18Rik	2052	Lclat1	330	-24.1	-0.1106	1	261	70	330
4930558J18Rik	2052	Tsen34	337	-32.87	-0.1064	15	351	1	337
4930558J18Rik	2052	Lamb2	332	-35.91	-0.1193	1022	1353	1	332
Gm15834	2126	Hist1h2ah	405	-33.96	-0.102	1372	1776	1	405
Gm15834	2126	Oxnad1	234	-22.01	-0.1171	1113	1346	1	234
Gm15834	2126	Ranbp3l	285	-21.23	-0.1094	1	210	76	285
Gm15834	2126	Lst1	415	-25.23	-0.1126	1	243	173	415
Gm15834	2126	Vldlr	454	-37.14	-0.1594	1	249	206	454
Gm15834	2126	Hnf4a	431	-27.19	-0.1054	1	286	146	431
Gm15834	2126	Atraid	391	-25.06	-0.134	1	209	183	391
Gm15834	2126	Lamb2	332	-28.7	-0.1248	1879	2126	1	248
Gm29016	1013	C130026I21Rik	652	-25.36	-0.1363	1	216	437	652
Gm29016	1013	Sp140	485	-26.42	-0.1065	1	348	138	485
Gm29016	1013	Gprc5c	359	-35.26	-0.1028	480	838	1	359
Gm29016	1013	Gm2007	195	-19.21	-0.1104	555	749	1	195
Gm29016	1013	Tm2d1	1027	-24.61	-0.1104	1	237	791	1027
Gm29016	1013	Cda	846	-36.04	-0.1116	1	397	450	846
Gm29016	1013	Mest	341	-18.97	-0.1025	1	195	147	341
Gm29016	1013	Tsen34	337	-32.12	-0.1064	274	610	1	337
Gm29016	1013	Lactb	2031	-43.45	-0.1221	1	418	1614	2031
Gm29016	1013	Pfkfb4	3488	-46.81	-0.1059	1	491	2998	3488
Gm29016	1013	Gm21860	309	-19.41	-0.1213	1	199	111	309
Gm29016	1013	Gm21748	309	-19.41	-0.1213	1	199	111	309
Gm11579	845	Hist1h2bk	476	-24.3	-0.1197	583	845	1	263
Gm4208	871	Gpr35	246	-36.34	-0.1495	231	476	1	246
Gm4208	871	Slc26a10	2215	-51	-0.1069	1	510	1706	2215
Gm4208	871	Hist1h2ai	393	-42.41	-0.1134	245	637	1	393
Gm4208	871	Hist1h3h	411	-35.87	-0.1013	1	363	49	411
Gm4208	871	Hist1h4k	312	-29.87	-0.1016	308	619	1	312
Gm4208	871	Hist1h2ak	393	-37.38	-0.1016	245	637	1	393
Gm4208	871	Hist1h2af	399	-39.2	-0.1048	244	642	1	399
Gm4208	871	Hist1h3g	427	-40.75	-0.1129	1	375	53	427
Gm4208	871	Hist1h3e	836	-38.56	-0.1068	1	367	470	836
Gm4208	871	Hist1h3d	560	-40.91	-0.1044	1	402	159	560
Gm4208	871	Hist1h3a	534	-40.77	-0.1079	1	396	139	534
Gm4208	871	Pxdc1	1863	-44.68	-0.1074	1	447	1417	1863
Gm4208	871	Cox8a	545	-36.38	-0.1013	1	389	157	545
Gm4208	871	Gm2007	195	-13.38	-0.1262	1	114	82	195
Gm4208	871	Hist2h3c2	1020	-47.74	-0.1001	1	549	472	1020
Gm4208	871	Fam46c	5640	-48.93	-0.1019	1	525	5116	5640

## Sheet: Sheet2
Co-localization of DElncRNAs and DEmRNAs at chronic stage of infection
LncRNA	Length_Query	mRNA	Length_Target	dG	ndG	Start_Position_Query	End_Position_Query	Start_Position_Target	End_Position_Target
Gm29520	1067	Hist1h4k	312	-28.75	-0.1023	643	954	1	312
Gm29520	1067	Pot1b	3499	-50.6	-0.145	625	1067	1	443
Gm29520	1067	Gm4707	276	-27.49	-0.1053	617	892	1	276
Gm29669	881	Hist1h2an	393	-26.68	-0.1191	1	314	80	393
Gm29669	881	Hist1h2ae	460	-27.72	-0.1232	1	327	134	460
Gm29669	881	Syt9	482	-40.71	-0.1292	519	881	1	363
Gm29669	881	Inpp4b	2693	-28.18	-0.1866	1	189	2505	2693
Gm28644	585	Gpr35	246	-22.12	-0.1069	88	333	1	246
Gm28644	585	Ptpn7	1990	-35.98	-0.1135	1	377	1614	1990
Gm28644	585	Pfkp	4145	-30.42	-0.1114	1	352	3794	4145
Gm28644	585	Ptprcap	927	-35.79	-0.1217	1	366	562	927
Gm28644	585	Ppbp	1083	-25.46	-0.1097	1	262	822	1083
Gm28644	585	Pf4	588	-24.11	-0.1143	1	320	269	588
Gm28644	585	Slc2a3	3959	-39.93	-0.1043	1	426	3534	3959
Gm28644	585	Kcnn4	1945	-34.38	-0.1055	1	434	1512	1945
Gm28644	585	Rgs10	880	-35.11	-0.1286	1	294	587	880
Gm29157	612	Grid1	6003	-30.83	-0.1214	1	275	5729	6003
Gm29157	612	Oxct1	3527	-28.28	-0.1131	1	259	3269	3527
Gm29157	612	Cxcl2	1859	-24.61	-0.1052	1	271	1589	1859
Gm29157	612	Cds1	3924	-31.62	-0.1285	1	306	3619	3924
Gm29157	612	Mcf2l	521	-24.64	-0.1058	1	271	251	521
Gm17767	3049	Hist1h4k	312	-29.48	-0.1057	2	313	1	312
Gm28178	2943	Gm4707	276	-26.98	-0.1092	2620	2895	1	276
Gm11579	845	Hist1h2bk	476	-24.3	-0.1197	583	845	1	263
