# Supplementary material for: Transcriptomic profiling of long non-coding RNAs and messenger RNAs in the liver of mice during Toxoplasma gondii infection
Source: Parasit Vectors. 2024 Jan 16;17:20. doi: 10.1186/s13071-023-06053-z (PMC10792800; doi:10.1186/s13071-023-06053-z)
Supplement: Supplementary file 3 — Additional file 3: Table S3. The immune- or inflammation-related GO terms of the differentially expressed mRNAs in the liver of mice during the acute and chronic stages of infection. [file 13071_2023_6053_MOESM3_ESM.xlsx]

## Sheet: Sheet1
The immune- or inflammation-related GO terms at acute stge of infection
ONTOLOGY	ID	Description	GeneRatio	BgRatio	pvalue	p.adjust	qvalue	geneID	Count
BP	GO:0050863	regulation of T cell activation	186/5029	339/29008	1.02263e-55	6.52026e-53	2.97745e-53	Il2rg/Ccl19/Ephb6/Gata3/Il7r/Lax1/Rasgrp1/Ptpn22/Shh/Fgl1/Tnfaip8l2/H2-Ab1/Gimap5/Trex1/Spta1/Hsph1/Stat5b/Tnfrsf1b/Ido1/Ihh/Lag3/Gm9733/Pik3r6/Efnb1/Dpp4/Cd55/Gm5150/Cd1d1/Adora2a/Ccl2/Sirpa/Cd4/Dusp22/Ephb4/Il21/Lck/Adam8/Cyp26b1/Havcr2/Cd276/Ctla4/Cd74/Cgas/Rasal3/Thy1/H2-Eb2/Cd86/Prkcq/Hsp90aa1/Nfkbiz/Ndfip1/Lat/Ptpn6/Irf1/Cav1/Ripk3/Fgl2/Tnfsf14/Adk/Sirpb1a/Igf1/Myb/Cd274/Arg2/Cd300a/Cd44/Ic…	186
BP	GO:0002683	negative regulation of immune system process	219/5029	460/29008	2.0034e-51	1.06447e-48	4.86088e-49	Tspan32/Il7r/Lax1/Fgr/Oas3/Ldlr/Parp14/Ptpn22/Rhbdd3/Shh/Milr1/Fgl1/Tnfaip8l2/H2-Ab1/Nbl1/Thbs1/Gimap5/Tmem176a/Dhx58/Trex1/Ccr1/Cx3cr1/Nr1d1/Ido1/Ihh/Lag3/Dpp4/Cd55/Hmox1/Adora2a/Ccl2/A2m/Dcst1/Dusp22/Masp1/Cxcl12/Pibf1/Il1rl1/Tafa3/Havcr2/Cd276/Tap1/Sh2d1a/Ctla4/Cd74/Tnfaip3/Tyrobp/Cd200r1/Mul1/Nod2/Serpinb9b/Btk/Thy1/C1qc/Serpinb9/Cd86/Tnfrsf4/Tmbim6/Acod1/Cd300lf/Klre1/Fas/Cd37/Ndfip1/Nlrc3/P…	219
BP	GO:0050870	positive regulation of T cell activation	133/5029	216/29008	5.39942e-48	2.15167e-45	9.82552e-46	Il2rg/Ccl19/Ephb6/Gata3/Il7r/Rasgrp1/Ptpn22/Shh/H2-Ab1/Gimap5/Spta1/Hsph1/Stat5b/Ihh/Gm9733/Pik3r6/Efnb1/Dpp4/Cd55/Gm5150/Cd1d1/Ccl2/Sirpa/Cd4/Ephb4/Il21/Lck/Adam8/Havcr2/Cd276/Cd74/Rasal3/Thy1/H2-Eb2/Cd86/Prkcq/Hsp90aa1/Nfkbiz/Irf1/Cav1/Tnfsf14/Adk/Sirpb1a/Igf1/Myb/Cd274/Icos/Ada/Cd27/Pck1/H2-Ob/Tgfb1/Sash3/Ccdc88b/Cd244a/Slamf1/Itgal/Cd24a/Cd55b/H2-DMa/Nckap1l/Carmil2/Cd28/Cd59a/Il4ra/Slc7a1/H2…	133
BP	GO:0045088	regulation of innate immune response	133/5029	217/29008	1.15969e-47	4.10787e-45	1.87585e-45	Slc15a4/Txk/Trim12c/Polr3d/Fgr/Oas3/Rasgrp1/Parp14/Srebf1/Nectin2/Hpx/Trem3/Gimap5/Dhx58/Trex1/Ccr1/Stat5b/Ifi211/Lag3/Klrc3/Pik3r6/Dpp4/Sfpq/Aim2/A2m/Dcst1/Il21/Ifi208/Adam8/Havcr2/Tap1/Trim12a/Sh2d1a/Ifi214/Cd74/Tnfaip3/Cgas/Tyrobp/Hmgb2/Mul1/Nod2/Serpinb9b/Serpinb9/Hsp90aa1/Klrc1/Acod1/Il18rap/Klre1/Klrk1/Serpinb1a/Trim30a/Nlrc3/Irf7/Irf1/H2-M3/Ereg/Ifi206/Nlrc5/Mmp2/Lrp8/Ifi205/Gbp5/Ncf1/Slam…	133
BP	GO:0002697	regulation of immune effector process	201/5029	424/29008	6.60738e-47	2.2173e-44	1.01252e-44	Cd40/Slc15a4/Spon2/Ccl19/Fes/Rbp4/Gata3/Itgam/Il7r/Fgr/Lacc1/Rasgrp1/Ptpn22/Fut7/Nectin2/Hpx/Sema7a/Adora3/Gimap5/Dhx58/Trex1/Stat5b/Arid5a/Cx3cr1/Tnfrsf1b/Itgb2/Lag3/Klrc3/Pik3r6/Dpp4/Cd55/Cd1d1/Hmox1/Nr4a3/Ccl2/Pram1/A2m/Dusp22/Ptafr/Masp1/Il21/Havcr2/Tap1/Sh2d1a/Was/Cd74/Tnfaip3/Cgas/Tyrobp/Nod2/Serpinb9b/Serpinb9/Cd86/Tnfrsf4/Tmbim6/Mr1/Klrc1/Il18rap/Klre1/Nfkbiz/Cd37/Klrk1/C6/Ndfip1/Nsd2/Ptp…	201
BP	GO:0050727	regulation of inflammatory response	169/5029	342/29008	1.33072e-42	3.03025e-40	1.38375e-40	Tlr6/Gata3/Lacc1/Ctss/Ldlr/Fut7/Pik3ap1/Tnfrsf11a/Rhbdd3/Tnfaip8l2/Sema7a/Adora3/Tnip1/Trex1/Stat5b/Cx3cr1/Tnfrsf1b/Aoah/Nr1d1/Ido1/Itga2/Casp12/Fgfr1/Adora2a/Pik3cg/Slc7a2/Il1rl1/Zfp36/Tafa3/Adam8/Cd276/Cebpa/Adrb2/Tnfaip3/Hyal2/Cd200r1/Nod2/Pdcd4/Ccr5/Acod1/Cd200r4/Nfkbiz/Ccl3/Trpv4/Ndfip1/Nlrc3/Ccn4/Ccl24/Nfkbia/Igf1/Mefv/Socs3/Ggt1/Cd44/Ada/Casp1/Alox5ap/Gps2/Cd24a/Ncf1/Duoxa2/Lpcat3/Il10/Wfd…	169
BP	GO:0045089	positive regulation of innate immune response	90/5029	131/29008	1.42983e-38	2.22356e-36	1.01538e-36	Slc15a4/Txk/Trim12c/Polr3d/Rasgrp1/Srebf1/Nectin2/Hpx/Trem3/Gimap5/Stat5b/Ifi211/Lag3/Klrc3/Dpp4/Sfpq/Aim2/Il21/Ifi208/Adam8/Havcr2/Trim12a/Sh2d1a/Ifi214/Cd74/Cgas/Tyrobp/Hmgb2/Nod2/Hsp90aa1/Klrc1/Il18rap/Klre1/Klrk1/Trim30a/Irf7/H2-M3/Ereg/Ifi206/Nlrc5/Mmp2/Ifi205/Gbp5/Spi1/Trim6/Polr3g/Irgm1/Ifi204/Tbk1/Ikbke/Wnt5a/Trim30d/Ifi207/Fadd/Sh2d1b1/Nlrc4/Sting1/Trim5/Cd226/Ifi203/Zbp1/Mmp12/Cd160/Ulb…	90
BP	GO:0030217	T cell differentiation	146/5029	299/29008	3.25734e-36	4.32684e-34	1.97584e-34	Il2rg/Ccl19/Txk/Gata3/Il7r/Rasgrp1/Ptpn22/Fut7/Dock2/Shh/Gimap5/Stat5b/Runx2/Ihh/Lag3/Pik3r6/Satb1/Cd1d1/Cd4/Bcl2/Themis/Il21/Lck/Adam8/Cyp26b1/Tcirg1/Tmem98/Tsc1/Ctla4/Cd74/Egr1/Hsp90aa1/Mr1/Fas/Nfkbiz/Irf1/Ripk3/Fgl2/Cd3d/Myb/Cd8a/Cd44/Il18r1/Ada/Cd27/Clec4d/Pck1/Tgfb1/Adam17/Sash3/Zc3h12a/Fzd5/Tox/Spi1/H2-DMa/Fzd8/Nckap1l/Btnl6/Trp53/Wwp1/Carmil2/Zfp683/Cd28/Gadd45g/Irf4/Il27/Il4ra/Batf/Ccr2/P…	146
BP	GO:0042098	T cell proliferation	120/5029	221/29008	9.13741e-36	1.1652e-33	5.32086e-34	Ccl19/Ephb6/Itgam/Rasgrp1/Ptpn22/Dock2/Shh/Slc11a1/H2-Ab1/Spta1/Stat5b/Tnfrsf1b/Itgb2/Ido1/Ihh/Efnb1/Satb1/Cd55/Cd1d1/Cd4/Cxcl12/Il21/Havcr2/Cd276/Ctla4/Rasal3/Cd86/Prkcq/Tnfrsf4/Ctps/Ndfip1/Ptpn6/Irf1/Cxcr4/Ripk3/Adk/Igf1/Cd274/Arg2/Ebi3/Cd44/Tgfb1/Sash3/Ccdc88b/Cd244a/Slamf1/Lgals3/Itgal/Cd24a/Ccnd3/Cd55b/Nckap1l/Trp53/Carmil2/Cd28/P2rx7/Cd59a/Il27/Slc7a1/H2-DMb2/Ccr2/Il6/Il1a/H2-Aa/Cblb/Erbb2/…	120
BP	GO:0002699	positive regulation of immune effector process	141/5029	296/29008	1.56096e-33	1.77727e-31	8.11582e-32	Cd40/Spon2/Ccl19/Fes/Rbp4/Gata3/Itgam/Fgr/Lacc1/Rasgrp1/Ptpn22/Nectin2/Hpx/Sema7a/Adora3/Gimap5/Dhx58/Stat5b/Arid5a/Itgb2/Lag3/Klrc3/Dpp4/Cd55/Cd1d1/Hmox1/Nr4a3/Ccl2/Ptafr/Il21/Sh2d1a/Cd74/Tyrobp/Nod2/Cd86/Tnfrsf4/Mr1/Klrc1/Il18rap/Klre1/Nfkbiz/Cd37/Klrk1/C6/Nsd2/Irf1/Hk1/H2-M3/Cd177/Myb/Cd300a/Il18r1/H2-Q6/Cd27/Shld1/Pck1/Tgfb1/Sash3/Cd84/Cd244a/Slamf1/Fzd5/Cd24a/Il10/Spi1/Trim6/Cd55b/H2-T24/Tap…	141
BP	GO:0046631	alpha-beta T cell activation	102/5029	180/29008	1.00821e-32	1.08955e-30	4.97542e-31	Il2rg/Ccl19/Txk/Gata3/Ptpn22/Fut7/Dock2/Shh/H2-Ab1/Gimap5/Hsph1/Ihh/Satb1/Cd55/Cd1d1/Adora2a/Bcl2/Il21/Tcirg1/Tmem98/Rasal3/Prkcq/Stoml2/Nfkbiz/Irf1/Clec4a1/H2-M3/Myb/Cd274/Arg2/Cd300a/Cd44/Wdfy4/Il18r1/Ada/Tgfb1/Sash3/Cd244a/Zc3h12a/Clec4a3/Cd24a/Tox/Cd55b/Nckap1l/Zfp683/Cd28/Gadd45g/Irf4/Il27/Il4ra/Batf/Ccr2/Prdm1/Il6/Zbtb16/Cblb/Ptprc/Tbx21/Loxl3/Tnfrsf14/Vsir/Runx3/Relb/Ly9/Bcl6/Lef1/Gpr18/Cc…	102
BP	GO:0002703	regulation of leukocyte mediated immunity	137/5029	297/29008	8.48252e-31	7.83834e-29	3.57935e-29	Cd40/Slc15a4/Fes/Gata3/Itgam/Il7r/Fgr/Rasgrp1/Fut7/Nectin2/Hpx/Adora3/Gimap5/Stat5b/Arid5a/Cx3cr1/Tnfrsf1b/Itgb2/Lag3/Klrc3/Pik3r6/Dpp4/Cd55/Cd1d1/Hmox1/Ccl2/Pram1/Dusp22/Ptafr/Il21/Havcr2/Tap1/Sh2d1a/Was/Tyrobp/Nod2/Serpinb9b/Serpinb9/Mr1/Klrc1/Il18rap/Klre1/Klrk1/Ndfip1/Nsd2/Ptpn6/Ripk3/H2-M3/Cd177/Cd300a/Il18r1/H2-Q6/Shld1/Tgfb1/Sash3/Cd84/Slamf1/Fzd5/Cd24a/Spi1/Cd55b/Nckap1l/H2-T24/Tap2/Cd28/…	137
BP	GO:0002366	leukocyte activation involved in immune response	144/5029	324/29008	3.65375e-30	3.14815e-28	1.43759e-28	Cd40/Slc15a4/Ccl19/Fes/Gata3/Itgam/Fgr/Rasgrp1/Dock2/Slc11a1/Milr1/Dock11/Adora3/Anxa3/Trex1/Cd180/Cx3cr1/Itgb2/Irf8/Klrc3/Hmox1/Nr4a3/Mrgpra2a/Pram1/Ptafr/Il21/Havcr2/Tmem98/Tsc1/Cd74/Tnfaip3/Tyrobp/Itm2a/Klrc1/Nfkbiz/Ndfip1/Lat/Nsd2/Irf1/Lcp1/H2-M3/Apbb1ip/Fgl2/Cd177/Myb/Ptgds/Cd300a/Il18r1/Ada/Clec4d/Shld1/Pck1/Tgfb1/Cd84/Cd244a/Slamf1/Zc3h12a/Lgals3/Itgal/Il10/Spi1/Nckap1l/Trp53/Zfp683/Cd28/G…	144
BP	GO:0002263	cell activation involved in immune response	145/5029	328/29008	4.63588e-30	3.94112e-28	1.7997e-28	Cd40/Slc15a4/Ccl19/Fes/Gata3/Itgam/Fgr/Rasgrp1/Dock2/Slc11a1/Milr1/Dock11/Adora3/Anxa3/Trex1/Cd180/Cx3cr1/Itgb2/Irf8/Klrc3/Hmox1/Nr4a3/Mrgpra2a/Pram1/Ptafr/Il21/Havcr2/Tmem98/Tsc1/Cd74/Tnfaip3/Tyrobp/Itm2a/Klrc1/Nfkbiz/Ndfip1/Lat/Nsd2/Irf1/Lcp1/H2-M3/Apbb1ip/Fgl2/Cd177/Myb/Ptgds/Cd300a/Il18r1/Ada/Clec4d/Shld1/Pck1/Tgfb1/Cd84/Cd244a/Slamf1/Zc3h12a/Lgals3/Itgal/Il10/Spi1/Nckap1l/Trp53/Zfp683/Cd28/G…	145
BP	GO:0042129	regulation of T cell proliferation	99/5029	183/29008	1.41812e-29	1.14455e-27	5.22654e-28	Ccl19/Ptpn22/Shh/H2-Ab1/Spta1/Stat5b/Tnfrsf1b/Ido1/Ihh/Efnb1/Cd55/Cd1d1/Cd4/Il21/Havcr2/Cd276/Ctla4/Rasal3/Cd86/Prkcq/Ndfip1/Ptpn6/Irf1/Ripk3/Adk/Igf1/Cd274/Arg2/Cd44/Tgfb1/Sash3/Ccdc88b/Cd244a/Slamf1/Lgals3/Itgal/Cd24a/Cd55b/Nckap1l/Carmil2/Cd28/Cd59a/Il27/Slc7a1/H2-DMb2/Ccr2/Il6/Il1a/H2-Aa/Cblb/Erbb2/Ptprc/Cd6/Ripor2/H2-DMb1/Il1b/Tnfrsf14/Fadd/Vsir/Rac2/Cd59b/Ccr7/Aif1/Card11/Icosl/Spn/Tarm1/Il…	99
BP	GO:0002460	adaptive immune response based on somatic recombination of immune receptors built from immunoglobulin superfamily domains	183/5029	480/29008	8.98068e-28	6.2924e-26	2.8734e-26	Cd40/Slc15a4/Ccl19/Ephb6/Gata3/Prkcd/Il7r/Fut7/Jag1/Slc11a1/Nectin2/Treml4/H2-Ab1/Hpx/Gimap5/Trex1/Arid5a/Rftn1/Tnfrsf1b/Mbl2/Dpp4/Cd55/Cd1d1/Il18bp/Cd4/Dusp22/Il1rl1/Havcr2/Tcirg1/Tmem98/Was/Cd74/Tnfaip3/Nod2/Serpinb9b/Btk/C1qc/Serpinb9/H2-Eb2/Prkcq/Mr1/Bach2/Il18rap/Fas/Nfkbiz/Ndfip1/Irf7/Nsd2/Ptpn6/C1rb/Irf1/C1s2/Ripk3/H2-M3/Fgl2/Cd274/Cd8a/Il18r1/Ada/H2-Q6/Shld1/H2-Ob/Tgfb1/Adam17/Sash3/Prf1/…	183
BP	GO:0002253	activation of immune response	170/5029	439/29008	8.70755e-27	5.44307e-25	2.48556e-25	Txk/Trim12c/Gata3/Lax1/Ptpn22/Nectin2/Prkcb/Trex1/Plekha1/Ifi211/Rftn1/Mbl2/Trat1/Klrc3/Themis2/Cd55/Sfpq/Nr4a3/Vav3/Pram1/Aim2/A2m/Gpr33/Bcl2/Dusp22/Themis/Masp1/Ifi208/Lck/Cd276/Trim12a/Sh2d1a/Ifi214/Ctla4/Cgas/Tyrobp/Nod2/Btk/Thy1/C1qc/Hsp90aa1/Klrc1/Btnl9/Stoml2/Klre1/Nfkbiz/Klrk1/C6/Trim30a/Ptpn6/C1rb/Lcp2/C1s2/Cd247/Prkch/Cd300a/Ifi206/Ada/Bcar1/Cmtm3/Ifi205/Zc3h12a/Lgals3/Gps2/Ubash3a/Serp…	170
BP	GO:0002819	regulation of adaptive immune response	112/5029	236/29008	9.6553e-27	5.97691e-25	2.72934e-25	Cd40/Slc15a4/Ccl19/Gata3/Il7r/Fut7/Slc11a1/Nectin2/H2-Ab1/Hpx/Gimap5/Arid5a/Tnfrsf1b/Dpp4/Cd55/Cd1d1/Cd4/Dusp22/Il1rl1/Havcr2/Was/Cd74/Tnfaip3/Nod2/Prkcq/Mr1/Nfkbiz/Ndfip1/Irf7/Nsd2/Ptpn6/Irf1/Ripk3/H2-M3/Cd274/Cd44/Il18r1/Ada/H2-Q6/Shld1/Tgfb1/Sash3/Cd48/Slamf1/Zc3h12a/Fzd5/Cd24a/Cd55b/H2-DMa/Nckap1l/H2-T24/Tap2/Cd28/Skap1/P2rx7/Il27/Il4ra/H2-D1/Parp3/Ccr2/H2-Q4/Il6/Dusp10/Ptprc/Tnfsf13/Tbx21/Lo…	112
BP	GO:0032611	interleukin-1 beta production	65/5029	99/29008	1.72081e-26	1.02541e-24	4.68251e-25	Tlr6/Ccl19/Gstp2/Gsdmd/Cx3cr1/Ifi211/Sirpa/Aim2/Slamf9/Nod1/Tnfaip3/Pml/Tyrobp/Nod2/Egr1/Ccr5/Mr1/Ccl3/Serpinb1a/Nlrc3/Hk1/Igf1/Mefv/Arg2/Ifi206/Casp1/Ifi205/Zc3h12a/Gbp5/Fzd5/Arrb2/Ifi204/P2rx7/Aqp4/Il6/Gstp1/Wnt5a/Il1b/Ifi207/Nlrp1a/App/Tmem106a/Sucnr1/Nlrc4/Tnfaip8/Ccr7/Tnf/Malt1/Casp4/Mndal/Tlr8/Lpl/Ripk2/F2rl1/Myd88/Tlr2/Pycard/Panx1/Nlrp1b/Ifng/Tlr4/Jak2/Naip5/Nlrp3/Hspb1	65
BP	GO:0002700	regulation of production of molecular mediator of immune response	92/5029	177/29008	7.10826e-26	4.12021e-24	1.88148e-24	Cd40/Slc15a4/Spon2/Rbp4/Gata3/Lacc1/Ptpn22/Hpx/Sema7a/Gimap5/Trex1/Arid5a/Tnfrsf1b/Cd55/Hmox1/Nr4a3/Il21/Cd74/Tnfaip3/Cgas/Nod2/Cd86/Tnfrsf4/Tmbim6/Cd37/Ndfip1/Nsd2/Hk1/Il18r1/Cd27/Shld1/Tgfb1/Sash3/Cd244a/Slamf1/Fzd5/Il10/Trim6/Cd55b/Phb2/Cd28/Siglecg/Il4ra/Tek/Parp3/Il13ra2/Ccr2/Il6/Ptprc/Wnt5a/Tnfsf13/Tbx21/Scimp/Il1b/Tnfrsf14/Atad5/Vsir/Cd96/Phb/Gprc5b/Clcf1/Bcl6/Tnf/Cd226/Il27ra/Malt1/Cd160/…	92
BP	GO:0032612	interleukin-1 production	72/5029	120/29008	1.28517e-25	7.31627e-24	3.34095e-24	Tlr6/Ccl19/Gstp2/Gsdmd/Cx3cr1/Ifi211/Gas6/Sirpa/Aim2/Havcr2/Slamf9/Nod1/Tnfaip3/Pml/Tyrobp/Nod2/Egr1/Ccr5/Mr1/Ccl3/Serpinb1a/Nlrc3/Hk1/Igf1/Mefv/Arg2/Ifi206/Casp1/Ifi205/Zc3h12a/Gbp5/Fzd5/Arrb2/Ifi204/P2rx7/Aqp4/Il6/Gstp1/Wnt5a/Il1b/Ifi207/Nlrp1a/App/Il1r2/Tmem106a/Sucnr1/Nlrp12/Nlrc4/Tnfaip8/Ccr7/Tnf/Malt1/Cx3cl1/Casp4/Mndal/Tlr8/Lpl/Ripk2/Ptger4/F2rl1/Myd88/Tlr2/Pycard/Panx1/Nlrp1b/Ifng/Tlr4/Ja…	72
BP	GO:0042102	positive regulation of T cell proliferation	66/5029	104/29008	1.3287e-25	7.49714e-24	3.42354e-24	Ccl19/Ptpn22/Shh/Spta1/Stat5b/Efnb1/Cd55/Cd1d1/Cd4/Il21/Havcr2/Cd276/Rasal3/Cd86/Prkcq/Adk/Igf1/Cd274/Sash3/Ccdc88b/Cd244a/Slamf1/Itgal/Cd24a/Cd55b/Nckap1l/Carmil2/Cd28/Cd59a/Slc7a1/H2-DMb2/Ccr2/Il6/Il1a/Ptprc/Cd6/H2-DMb1/Il1b/Fadd/Cd59b/Ccr7/Aif1/Card11/Icosl/Spn/Il27ra/Cd80/Tnfsf13b/Syk/Igfbp2/Ccl5/Gpam/Il12b/Coro1a/Tnfsf9/Ripk2/Cd40lg/Slc4a1/Vcam1/Pycard/Ifng/Jak3/Il12rb1/Cd3e/Il2ra/Pdcd1lg2	66
MF	GO:0140375	immune receptor activity	79/5012	136/28438	3.63241e-26	6.32558e-24	3.43031e-24	Il2rg/Csf3r/Ccrl2/Il7r/Fcgr4/Ccr1/Ackr3/Cx3cr1/Fzd4/Klrc3/F3/Epor/Cd4/Gpr33/Il1rl1/Cd74/Pira2/H2-Eb2/Xcr1/Ccr5/Csf2ra/Klrc1/Il18rap/Ifnlr1/Klrk1/Cntfr/Cxcr4/Il22ra1/Pira12/Prlr/Ebi3/Cd44/Il21r/Il18r1/Pigr/Il1rap/Gfra2/Gpr35/Il4ra/Il13ra2/Ccr2/Lilra6/Ghr/Il15ra/Il1r2/Ccr7/Il17re/Il27ra/Fcgr3/Il12rb2/Il3ra/C5ar1/Cd160/Cxcr6/Cxcr2/Fpr1/Klrc2/Il20rb/Klrd1/Cxcr3/Il12b/Fcer1g/Lifr/Il10ra/Il1r1/Crlf2/Cs…	79
BP	GO:0002367	cytokine production involved in immune response	68/5029	111/29008	5.03386e-25	2.74324e-23	1.25269e-23	Spon2/Gata3/Lacc1/Slc11a1/Sema7a/Trem3/Gimap5/Arid5a/Tnfrsf1b/Gas6/Cd55/Hmox1/Nr4a3/Il21/Slamf9/Trem1/Cd74/Nod2/Mr1/Il18rap/Hk1/Il18r1/Tgfb1/Sash3/Slamf1/Fzd5/Il10/Trim6/Cd55b/Tek/Ccr2/Il6/Wnt5a/Tbx21/Scimp/Il1b/Tnfrsf14/Vsir/Cd96/Gprc5b/Bcl6/Tnf/Cd226/Malt1/Cd160/Apoa2/Laptm5/Il12b/Bst2/Fcer1g/F2rl1/Il1r1/Ffar2/Prkcz/Sphk2/Hfe/Crlf2/Tlr2/Stard7/Tlr9/Tlr4/Gimap3/Jak3/Nlrp3/B2m/Irak3/Mavs/Plcg2	68
BP	GO:0032731	positive regulation of interleukin-1 beta production	46/5029	59/29008	3.05296e-24	1.55725e-22	7.11115e-23	Tlr6/Ccl19/Gsdmd/Ifi211/Aim2/Nod1/Tyrobp/Nod2/Egr1/Ccr5/Ccl3/Hk1/Ifi206/Casp1/Ifi205/Gbp5/Fzd5/Ifi204/P2rx7/Il6/Wnt5a/Ifi207/Nlrp1a/App/Tmem106a/Nlrc4/Ccr7/Tnf/Malt1/Casp4/Mndal/Tlr8/Lpl/Ripk2/F2rl1/Myd88/Tlr2/Pycard/Panx1/Nlrp1b/Ifng/Tlr4/Jak2/Naip5/Nlrp3/Hspb1	46
BP	GO:0032651	regulation of interleukin-1 beta production	60/5029	93/29008	5.83501e-24	2.92945e-22	1.33772e-22	Tlr6/Ccl19/Gstp2/Gsdmd/Cx3cr1/Ifi211/Sirpa/Aim2/Nod1/Tnfaip3/Pml/Tyrobp/Nod2/Egr1/Ccr5/Ccl3/Serpinb1a/Nlrc3/Hk1/Igf1/Mefv/Arg2/Ifi206/Casp1/Ifi205/Zc3h12a/Gbp5/Fzd5/Arrb2/Ifi204/P2rx7/Aqp4/Il6/Gstp1/Wnt5a/Ifi207/Nlrp1a/App/Tmem106a/Nlrc4/Ccr7/Tnf/Malt1/Casp4/Mndal/Tlr8/Lpl/Ripk2/F2rl1/Myd88/Tlr2/Pycard/Panx1/Nlrp1b/Ifng/Tlr4/Jak2/Naip5/Nlrp3/Hspb1	60
BP	GO:0032675	regulation of interleukin-6 production	85/5029	166/29008	1.93139e-23	9.1219e-22	4.16548e-22	Tlr6/Spon2/Nos2/Ptpn22/Arid5a/Gas6/Sirpa/Ptafr/Havcr2/Nod1/Cd74/Tnfaip3/Arhgef2/Tyrobp/Hyal2/Cd200r1/Nod2/Ccr5/Trpv4/Trim30a/Nlrc3/Ptpn6/Bsg/Ereg/Cd84/Met/Slamf1/Zc3h12a/Il1rap/Cd24a/Inpp5d/Il10/Nckap1l/Grk2/Arrb2/P2rx7/Aqp4/Il6/Tlr7/Il1a/Wnt5a/Mmp8/Scimp/Il1b/Il36g/App/Mbp/Tmem106a/Nlrp12/Adora2b/Tnf/Aif1/Tlr1/Il27ra/Pou2f2/Cebpb/Twist1/Ticam2/Prg4/Lbp/Laptm5/Tlr8/Lpl/Syk/Rab7b/Fcer1g/Tnfsf9/Rip…	85
BP	GO:0032652	regulation of interleukin-1 production	67/5029	114/29008	3.21407e-23	1.47431e-21	6.73238e-22	Tlr6/Ccl19/Gstp2/Gsdmd/Cx3cr1/Ifi211/Gas6/Sirpa/Aim2/Havcr2/Nod1/Tnfaip3/Pml/Tyrobp/Nod2/Egr1/Ccr5/Ccl3/Serpinb1a/Nlrc3/Hk1/Igf1/Mefv/Arg2/Ifi206/Casp1/Ifi205/Zc3h12a/Gbp5/Fzd5/Arrb2/Ifi204/P2rx7/Aqp4/Il6/Gstp1/Wnt5a/Ifi207/Nlrp1a/App/Il1r2/Tmem106a/Nlrp12/Nlrc4/Ccr7/Tnf/Malt1/Cx3cl1/Casp4/Mndal/Tlr8/Lpl/Ripk2/Ptger4/F2rl1/Myd88/Tlr2/Pycard/Panx1/Nlrp1b/Ifng/Tlr4/Jak2/Naip5/Nlrp3/Hspb1/Il16	67
BP	GO:0002449	lymphocyte mediated immunity	172/5029	477/29008	4.65708e-23	2.07647e-21	9.48214e-22	Cd40/Slc15a4/Ephb6/Gata3/Prkcd/Il7r/Rasgrp1/Fut7/Jag1/Slc11a1/Nectin2/Treml4/H2-Ab1/Hpx/Gimap5/Trex1/Stat5b/Arid5a/Rftn1/Tnfrsf1b/Mbl2/Lag3/Klrc3/Pik3r6/Dpp4/Cd55/Cd1d1/Dusp22/Il21/Havcr2/Tcirg1/Tap1/Sh2d1a/Was/Cd74/Nod2/Serpinb9b/Btk/C1qc/Serpinb9/H2-Eb2/Mr1/Klrc1/Il18rap/Klre1/Fas/Klrk1/Ndfip1/Irf7/Nsd2/Ptpn6/C1rb/C1s2/Ripk3/H2-M3/Fgl2/Cd8a/Il18r1/H2-Q6/Shld1/H2-Ob/Tgfb1/Sash3/Prf1/Slamf1/Fzd5/…	172
BP	GO:0032635	interleukin-6 production	87/5029	174/29008	4.8764e-23	2.14014e-21	9.7729e-22	Tlr6/Spon2/Nos2/Ptpn22/Arid5a/Gas6/Sirpa/Ptafr/Havcr2/Nod1/Cd74/Tnfaip3/Arhgef2/Tyrobp/Hyal2/Cd200r1/Nod2/Ccr5/Il18rap/Trpv4/Trim30a/Nlrc3/Ptpn6/Bsg/Ereg/Cd84/Met/Slamf1/Zc3h12a/Il1rap/Cd24a/Inpp5d/Il10/Nckap1l/Grk2/Arrb2/P2rx7/Aqp4/Il6/Tlr7/Il1a/Wnt5a/Mmp8/Scimp/Il1b/Il36g/App/Mbp/Tmem106a/Nlrp12/Adora2b/Tnf/Aif1/Tlr1/Il27ra/Pou2f2/Cebpb/Twist1/Ticam2/Prg4/Lbp/Laptm5/Tlr8/Lpl/Syk/Rab7b/Fcer1g/Tn…	87
BP	GO:0050777	negative regulation of immune response	97/5029	206/29008	4.90058e-23	2.14014e-21	9.7729e-22	Il7r/Oas3/Parp14/Dhx58/Trex1/Ccr1/Cd55/Hmox1/A2m/Dcst1/Dusp22/Masp1/Il1rl1/Havcr2/Tap1/Tnfaip3/Mul1/Nod2/Serpinb9b/Serpinb9/Acod1/Klre1/Ndfip1/Nlrc3/Ptpn6/Irf1/Fgl2/Arg2/Cd300a/Tspan6/Ifi206/Nlrc5/Tgfb1/Cd84/Slamf1/Zc3h12a/Lgals3/Inpp5d/Il10/Slamf8/Spi1/Oas1h/Serping1/Cd55b/Nckap1l/Ppm1b/Tap2/Arrb2/Ifi204/Smpdl3b/Isg15/Cd59a/Il4ra/Parp3/Pglyrp1/Il13ra2/Ccr2/Gpx1/Olfm4/Dusp10/Ptprc/Pdcd1/Tbx21/Lox…	97
BP	GO:0002822	regulation of adaptive immune response based on somatic recombination of immune receptors built from immunoglobulin superfamily domains	101/5029	220/29008	7.04488e-23	3.01464e-21	1.37663e-21	Cd40/Slc15a4/Ccl19/Gata3/Il7r/Fut7/Slc11a1/Nectin2/H2-Ab1/Hpx/Gimap5/Arid5a/Tnfrsf1b/Dpp4/Cd55/Cd1d1/Cd4/Dusp22/Il1rl1/Havcr2/Was/Tnfaip3/Nod2/Prkcq/Mr1/Nfkbiz/Ndfip1/Nsd2/Ptpn6/Irf1/Ripk3/H2-M3/Cd274/Il18r1/Ada/H2-Q6/Shld1/Tgfb1/Sash3/Slamf1/Zc3h12a/Fzd5/Cd24a/Cd55b/H2-DMa/Nckap1l/H2-T24/Tap2/Cd28/P2rx7/Il27/Il4ra/H2-D1/Parp3/Ccr2/H2-Q4/Il6/Ptprc/Tnfsf13/Tbx21/Loxl3/Il1b/Atad5/Fadd/Vsir/H2-Q7/Cl…	101
BP	GO:0002285	lymphocyte activation involved in immune response	100/5029	219/29008	1.89501e-22	7.80448e-21	3.56389e-21	Cd40/Slc15a4/Ccl19/Gata3/Slc11a1/Dock11/Cd180/Irf8/Klrc3/Il21/Havcr2/Tmem98/Tsc1/Cd74/Tnfaip3/Itm2a/Klrc1/Nfkbiz/Ndfip1/Nsd2/Irf1/Lcp1/H2-M3/Apbb1ip/Fgl2/Myb/Il18r1/Ada/Clec4d/Shld1/Pck1/Tgfb1/Cd244a/Zc3h12a/Lgals3/Itgal/Il10/Spi1/Nckap1l/Trp53/Zfp683/Cd28/Gadd45g/Irf4/Rab27a/Il27/Il4ra/Parp3/Pglyrp1/Batf/H2-DMb2/Ccr2/Il6/Ptprc/Tnfsf13/Tbx21/Loxl3/H2-DMb1/Atad5/Relb/Clec4e/Ly9/Lfng/Clcf1/Bcl6/Lef…	100
BP	GO:0046634	regulation of alpha-beta T cell activation	65/5029	111/29008	1.89726e-22	7.80448e-21	3.56389e-21	Il2rg/Ccl19/Gata3/Ptpn22/Shh/H2-Ab1/Gimap5/Hsph1/Ihh/Cd55/Cd1d1/Adora2a/Rasal3/Prkcq/Nfkbiz/Irf1/Myb/Cd274/Arg2/Cd300a/Cd44/Ada/Tgfb1/Sash3/Cd244a/Zc3h12a/Cd24a/Cd55b/Nckap1l/Zfp683/Cd28/Il27/Il4ra/Ccr2/Prdm1/Il6/Zbtb16/Cblb/Ptprc/Tbx21/Loxl3/Tnfrsf14/Vsir/Runx3/Bcl6/Ccr7/Tarm1/Nfkbid/Socs1/Malt1/Cd160/Cd80/Btla/Syk/Il12b/Ripk2/Prkcz/Hfe/Ifng/Runx1/Ikzf1/Gimap3/Jak3/Nlrp3/Cd3e	65
BP	GO:0050729	positive regulation of inflammatory response	72/5029	134/29008	1.13367e-21	4.51766e-20	2.06297e-20	Tlr6/Ctss/Ldlr/Tnfrsf11a/Adora3/Tnip1/Stat5b/Ido1/Itga2/Fgfr1/Pik3cg/Il1rl1/Tafa3/Adam8/Cebpa/Hyal2/Pdcd4/Ccr5/Nfkbiz/Ccl3/Trpv4/Ccn4/Ccl24/Nfkbia/Alox5ap/Cd24a/Gpsm3/Snca/S100a8/Cd28/Abcc1/Ccr2/Il6/Wnt5a/Mmp8/Il1b/Napepld/App/Sucnr1/S100a9/Gprc5b/Adora2b/Pla2g3/Ccr7/Tnf/Fcgr3/Zbp1/Cebpb/Aoc3/Nmi/Lbp/Serpine1/Lpl/Ccl5/Fcer1g/Ptger4/Nupr1/Ffar2/Tlr2/Ptgs2/Tlr9/Ifng/Tlr4/Ddt/Jak2/Pla2g4a/Fcgr1/Ctsc…	72
BP	GO:0045580	regulation of T cell differentiation	82/5029	165/29008	1.40005e-21	5.54457e-20	2.53191e-20	Il2rg/Ccl19/Gata3/Il7r/Rasgrp1/Shh/Gimap5/Stat5b/Ihh/Lag3/Pik3r6/Cd1d1/Lck/Adam8/Cyp26b1/Ctla4/Cd74/Hsp90aa1/Nfkbiz/Irf1/Fgl2/Myb/Cd44/Ada/Cd27/Pck1/Tgfb1/Sash3/Zc3h12a/Tox/H2-DMa/Nckap1l/Carmil2/Zfp683/Cd28/Il27/Il4ra/Ccr2/Prdm1/Il6/Zbtb16/H2-Aa/Erbb2/Dusp10/Ptprc/Tbx21/Loxl3/Vsir/Runx3/Il7/Ptpn2/Bcl6/Lef1/Tespa1/Nrarp/Ccr7/Card11/Fanca/Nfkbid/Socs1/Cdkn2a/Fancd2/Malt1/H2-Oa/Syk/Sox12/Tnfsf9/Rip…	82
BP	GO:0002218	activation of innate immune response	40/5029	51/29008	2.00539e-21	7.8444e-20	3.58212e-20	Trim12c/Ifi211/Klrc3/Sfpq/Aim2/Ifi208/Trim12a/Ifi214/Cgas/Tyrobp/Hsp90aa1/Klrc1/Klre1/Klrk1/Trim30a/Ifi206/Ifi205/Ifi204/Tbk1/Trim30d/Ifi207/Nlrc4/Sting1/Trim5/Ifi203/Zbp1/Klrc2/Mndal/Syk/Klrd1/Ffar2/Tlr2/Pycard/Tlr9/Tlr4/Pspc1/Mavs/Clec4n/Plcg2/Ifi209	40
BP	GO:0002718	regulation of cytokine production involved in immune response	58/5029	97/29008	8.20784e-21	3.1526e-19	1.43963e-19	Spon2/Gata3/Lacc1/Sema7a/Gimap5/Arid5a/Tnfrsf1b/Cd55/Hmox1/Nr4a3/Il21/Cd74/Nod2/Hk1/Il18r1/Tgfb1/Sash3/Slamf1/Fzd5/Il10/Trim6/Cd55b/Tek/Ccr2/Il6/Wnt5a/Tbx21/Scimp/Il1b/Tnfrsf14/Vsir/Cd96/Gprc5b/Bcl6/Tnf/Cd226/Malt1/Cd160/Apoa2/Laptm5/Bst2/Fcer1g/F2rl1/Il1r1/Ffar2/Prkcz/Sphk2/Hfe/Tlr2/Tlr9/Tlr4/Gimap3/Jak3/Nlrp3/B2m/Irak3/Mavs/Plcg2	58
BP	GO:0002706	regulation of lymphocyte mediated immunity	99/5029	225/29008	8.66274e-21	3.3074e-19	1.51031e-19	Cd40/Slc15a4/Gata3/Il7r/Rasgrp1/Fut7/Nectin2/Hpx/Gimap5/Stat5b/Arid5a/Tnfrsf1b/Lag3/Klrc3/Pik3r6/Dpp4/Cd55/Cd1d1/Dusp22/Il21/Havcr2/Tap1/Sh2d1a/Was/Nod2/Serpinb9b/Serpinb9/Mr1/Klrc1/Il18rap/Klre1/Klrk1/Ndfip1/Nsd2/Ptpn6/Ripk3/H2-M3/Il18r1/H2-Q6/Shld1/Tgfb1/Sash3/Slamf1/Fzd5/Cd24a/Cd55b/Nckap1l/H2-T24/Tap2/Cd28/Arrb2/P2rx7/H2-D1/Parp3/Ccr2/H2-Q4/Il6/Ptprc/Tnfsf13/Tbx21/Il1b/Atad5/Fadd/Vsir/Sh2d1b1…	99
BP	GO:0032732	positive regulation of interleukin-1 production	48/5029	71/29008	9.35288e-21	3.54964e-19	1.62093e-19	Tlr6/Ccl19/Gsdmd/Ifi211/Aim2/Havcr2/Nod1/Tyrobp/Nod2/Egr1/Ccr5/Ccl3/Hk1/Ifi206/Casp1/Ifi205/Gbp5/Fzd5/Ifi204/P2rx7/Il6/Wnt5a/Ifi207/Nlrp1a/App/Tmem106a/Nlrc4/Ccr7/Tnf/Malt1/Casp4/Mndal/Tlr8/Lpl/Ripk2/F2rl1/Myd88/Tlr2/Pycard/Panx1/Nlrp1b/Ifng/Tlr4/Jak2/Naip5/Nlrp3/Hspb1/Il16	48
BP	GO:0002702	positive regulation of production of molecular mediator of immune response	67/5029	125/29008	3.42601e-20	1.22035e-18	5.57268e-19	Cd40/Spon2/Rbp4/Gata3/Lacc1/Ptpn22/Hpx/Sema7a/Gimap5/Arid5a/Cd55/Nr4a3/Il21/Cd74/Nod2/Cd86/Tnfrsf4/Cd37/Nsd2/Hk1/Il18r1/Cd27/Shld1/Tgfb1/Sash3/Cd244a/Slamf1/Fzd5/Il10/Trim6/Cd55b/Phb2/Cd28/Il4ra/Tek/Il6/Ptprc/Wnt5a/Tnfsf13/Tbx21/Scimp/Il1b/Tnfrsf14/Atad5/Phb/Gprc5b/Clcf1/Cd226/Malt1/Cd160/Laptm5/Fcer1g/F2rl1/Il1r1/Ffar2/Prkcz/Sphk2/Tlr2/Dnajb9/Tlr9/Ifng/Tlr4/Gimap3/Nlrp3/B2m/Mavs/Plcg2	67
BP	GO:0035710	CD4-positive, alpha-beta T cell activation	63/5029	115/29008	1.00402e-19	3.33418e-18	1.52254e-18	Il2rg/Ccl19/Gata3/Fut7/Gimap5/Satb1/Cd55/Il21/Tcirg1/Tmem98/Prkcq/Stoml2/Nfkbiz/Irf1/Myb/Cd274/Arg2/Cd44/Il18r1/Tgfb1/Sash3/Zc3h12a/Tox/Cd55b/Nckap1l/Gadd45g/Irf4/Il27/Il4ra/Batf/Ccr2/Il6/Tbx21/Loxl3/Vsir/Runx3/Relb/Ly9/Bcl6/Lef1/Ccr7/Spn/Tarm1/Nfkbid/Cebpb/Socs1/Atp7a/Malt1/Cd160/Il12b/Cracr2a/Ripk2/Ptger4/Prkcz/Ifng/Runx1/Gimap3/Jak3/Bcl3/Entpd7/Nlrp3/Slamf6/Gpr183	63
BP	GO:0046632	alpha-beta T cell differentiation	67/5029	129/29008	3.22839e-19	1.014e-17	4.6304e-18	Il2rg/Ccl19/Txk/Gata3/Fut7/Shh/Gimap5/Ihh/Satb1/Cd1d1/Bcl2/Il21/Tmem98/Nfkbiz/Irf1/Myb/Il18r1/Ada/Tgfb1/Sash3/Zc3h12a/Tox/Nckap1l/Zfp683/Gadd45g/Irf4/Il27/Il4ra/Batf/Ccr2/Prdm1/Il6/Zbtb16/Tbx21/Loxl3/Runx3/Relb/Ly9/Bcl6/Lef1/Gpr18/Ccr7/Spn/Nfkbid/Socs1/Atp7a/Malt1/Syk/Tnfsf8/Il12b/Cracr2a/Ripk2/Ptger4/Prkcz/Ifng/Runx1/Ikzf1/Gimap3/Jak3/Bcl3/Bcl11b/Entpd7/Itk/Nlrp3/Psap/Slamf6/Gpr183	67
BP	GO:0050868	negative regulation of T cell activation	67/5029	131/29008	9.42259e-19	2.90234e-17	1.32534e-17	Lax1/Ptpn22/Shh/Fgl1/Tnfaip8l2/H2-Ab1/Gimap5/Ido1/Ihh/Lag3/Adora2a/Dusp22/Havcr2/Cd276/Ctla4/Cd74/Cd86/Ndfip1/Ptpn6/Irf1/Fgl2/Cd274/Arg2/Cd300a/Cd44/Tgfb1/Zc3h12a/Lgals3/Cd24a/Nckap1l/Il4ra/H2-Aa/Cblb/Erbb2/Tbx21/Tigit/Ripor2/Loxl3/Tnfrsf14/Vsir/Runx3/Ptpn2/Bcl6/Nrarp/Spn/Tarm1/Nfkbid/Cebpb/Socs1/Cdkn2a/Cd80/Sftpd/Laptm5/Btla/Il20rb/Gpnmb/Hfe/Dtx1/Runx1/Gimap3/Jak3/Slfn1/Tnfrsf21/Il2ra/Hspb1/Clec…	67
BP	GO:0002705	positive regulation of leukocyte mediated immunity	83/5029	183/29008	1.17201e-18	3.59266e-17	1.64057e-17	Cd40/Gata3/Itgam/Rasgrp1/Nectin2/Hpx/Gimap5/Stat5b/Arid5a/Itgb2/Lag3/Klrc3/Dpp4/Cd55/Cd1d1/Ccl2/Ptafr/Il21/Sh2d1a/Tyrobp/Nod2/Mr1/Klrc1/Il18rap/Klre1/Klrk1/Nsd2/H2-M3/Cd177/Il18r1/H2-Q6/Shld1/Tgfb1/Sash3/Slamf1/Fzd5/Cd24a/Spi1/Cd55b/H2-T24/Tap2/Cd28/P2rx7/H2-D1/H2-Q4/Il6/Ptprc/Tnfsf13/Tbx21/Scimp/Il1b/Atad5/Fadd/Sh2d1b1/H2-Q7/Clcf1/H2-Q10/Tnf/Cd226/Fcgr3/Malt1/Cd160/Ulbp1/Cyrib/Klrc2/Klrd1/Il12b/…	83
BP	GO:0032755	positive regulation of interleukin-6 production	59/5029	109/29008	3.15147e-18	9.38962e-17	4.28774e-17	Tlr6/Spon2/Nos2/Arid5a/Ptafr/Nod1/Cd74/Arhgef2/Tyrobp/Hyal2/Nod2/Ccr5/Trpv4/Bsg/Ereg/Il1rap/Grk2/P2rx7/Il6/Tlr7/Il1a/Wnt5a/Mmp8/Scimp/Il1b/Il36g/App/Mbp/Tmem106a/Adora2b/Tnf/Aif1/Tlr1/Pou2f2/Twist1/Ticam2/Lbp/Laptm5/Tlr8/Lpl/Syk/Rab7b/Fcer1g/Tnfsf9/Ripk2/Unc93b1/F2rl1/Sphk2/Myd88/Tlr2/Pycard/Tlr9/Ifng/Tlr4/Card9/Mavs/Cyba/Plcg2/Il16	59
BP	GO:0045582	positive regulation of T cell differentiation	57/5029	104/29008	5.35538e-18	1.58818e-16	7.25237e-17	Il2rg/Ccl19/Gata3/Il7r/Rasgrp1/Shh/Gimap5/Stat5b/Ihh/Pik3r6/Cd1d1/Lck/Adam8/Cd74/Hsp90aa1/Nfkbiz/Irf1/Myb/Ada/Cd27/Pck1/Tgfb1/Sash3/H2-DMa/Nckap1l/Carmil2/Il4ra/Ccr2/Il6/Zbtb16/H2-Aa/Dusp10/Ptprc/Vsir/Runx3/Il7/Bcl6/Lef1/Tespa1/Ccr7/Nfkbid/Socs1/Malt1/Syk/Sox12/Tnfsf9/Ripk2/Prkcz/Ifng/Runx1/Ikzf1/Gimap3/Nlrp3/Sox4/Il2ra/Rhoh/Egr3	57
BP	GO:0002440	production of molecular mediator of immune response	135/5029	380/29008	9.14207e-18	2.65463e-16	1.21223e-16	Cd40/Slc15a4/Spon2/Rbp4/Gata3/Il7r/Lax1/Lacc1/Mmp7/Ptpn22/Slc11a1/H2-Ab1/Hpx/Sema7a/Trem3/Gimap5/Trex1/Arid5a/Tnfrsf1b/Gas6/Cd55/Hmox1/Nr4a3/Il21/Tcirg1/Slamf9/Trem1/Cd74/Tnfaip3/Cgas/Nod2/Itm2a/Btk/H2-Eb2/Cd86/Tnfrsf4/Tmbim6/Mr1/Il18rap/Fas/Cd37/Ndfip1/Nsd2/Hk1/Fgl2/Il18r1/Cd27/Shld1/H2-Ob/Tgfb1/Sash3/Cd244a/Slamf1/Fzd5/Il10/Ezh2/Trim6/Cd55b/H2-DMa/Phb2/Cd28/Siglecg/Il4ra/Tek/Parp3/Il13ra2/Batf/…	135
BP	GO:0002456	T cell mediated immunity	70/5029	145/29008	9.15962e-18	2.65463e-16	1.21223e-16	Ephb6/Gata3/Il7r/Fut7/Jag1/Slc11a1/Nectin2/Treml4/Trex1/Arid5a/Rftn1/Tnfrsf1b/Dpp4/Cd55/Cd1d1/Dusp22/Was/Nod2/Serpinb9b/Serpinb9/Mr1/Il18rap/Ripk3/H2-M3/Cd8a/Il18r1/H2-Q6/Sash3/Prf1/Slamf1/Fzd5/Cd24a/Cd55b/Nckap1l/Myo1g/H2-T24/Tap2/P2rx7/Rab27a/H2-D1/Ccr2/H2-Q4/Il6/Ptprc/Tbx21/Il1b/Fadd/Vsir/H2-Q7/Gzmb/H2-Q10/Spn/Malt1/Icam1/Cyrib/Il20rb/Klrd1/Il12b/Il1r1/Prkcz/H2-M2/Hfe/Crlf2/Stard7/Nlrp3/Ctsc/B…	70
BP	GO:0002821	positive regulation of adaptive immune response	74/5029	159/29008	1.44396e-17	4.07376e-16	1.86027e-16	Cd40/Gata3/Slc11a1/Nectin2/H2-Ab1/Hpx/Gimap5/Arid5a/Cd55/Cd1d1/Cd4/Cd74/Nod2/Prkcq/Mr1/Nfkbiz/Nsd2/H2-M3/Cd274/Cd44/Il18r1/Ada/H2-Q6/Shld1/Tgfb1/Sash3/Slamf1/Fzd5/Cd24a/Cd55b/H2-DMa/H2-T24/Tap2/Cd28/Skap1/P2rx7/H2-D1/Ccr2/H2-Q4/Il6/Ptprc/Tnfsf13/Tbx21/Il1b/Atad5/Fadd/H2-Q7/Clcf1/H2-Q10/Tnf/Cd226/Nfkbid/Il27ra/Fcgr3/Malt1/Tnfsf13b/Cyrib/Il12b/Fcer1g/Ripk2/Il1r1/Prkcz/H2-M2/Pycard/Ifng/Gimap3/Card9…	74
BP	GO:0002286	T cell activation involved in immune response	63/5029	124/29008	1.5585e-17	4.37753e-16	1.99898e-16	Ccl19/Gata3/Slc11a1/Il21/Havcr2/Tmem98/Tsc1/Cd74/Nfkbiz/Irf1/Lcp1/H2-M3/Apbb1ip/Fgl2/Myb/Il18r1/Clec4d/Pck1/Tgfb1/Zc3h12a/Lgals3/Itgal/Nckap1l/Trp53/Gadd45g/Irf4/Rab27a/Il27/Il4ra/Batf/H2-DMb2/Ccr2/Il6/Tbx21/Loxl3/H2-DMb1/Relb/Clec4e/Ly9/Bcl6/Lef1/Ccr7/Spn/Nfkbid/Atp7a/Malt1/Icam1/Il12b/Fcer1g/Cracr2a/Ripk2/Ptger4/F2rl1/Prkcz/Psen2/Ifng/Jak3/Bcl3/Entpd7/Nlrp3/Stx11/Slamf6/Gpr183	63
BP	GO:0002720	positive regulation of cytokine production involved in immune response	42/5029	65/29008	3.11671e-17	8.56949e-16	3.91323e-16	Spon2/Gata3/Lacc1/Sema7a/Gimap5/Arid5a/Cd55/Nr4a3/Il21/Cd74/Nod2/Hk1/Il18r1/Sash3/Slamf1/Fzd5/Trim6/Cd55b/Tek/Il6/Wnt5a/Scimp/Il1b/Tnfrsf14/Gprc5b/Cd226/Malt1/Cd160/Laptm5/Fcer1g/F2rl1/Il1r1/Ffar2/Prkcz/Sphk2/Tlr2/Tlr4/Gimap3/Nlrp3/B2m/Mavs/Plcg2	42
BP	GO:0043367	CD4-positive, alpha-beta T cell differentiation	51/5029	92/29008	1.55297e-16	4.04153e-15	1.84555e-15	Il2rg/Ccl19/Gata3/Fut7/Gimap5/Satb1/Il21/Tmem98/Nfkbiz/Irf1/Myb/Il18r1/Tgfb1/Sash3/Zc3h12a/Tox/Nckap1l/Gadd45g/Irf4/Il27/Il4ra/Batf/Ccr2/Il6/Tbx21/Loxl3/Runx3/Relb/Ly9/Bcl6/Lef1/Ccr7/Spn/Nfkbid/Socs1/Atp7a/Malt1/Il12b/Cracr2a/Ripk2/Ptger4/Prkcz/Ifng/Runx1/Gimap3/Jak3/Bcl3/Entpd7/Nlrp3/Slamf6/Gpr183	51
BP	GO:0002292	T cell differentiation involved in immune response	46/5029	78/29008	1.78543e-16	4.57184e-15	2.08771e-15	Ccl19/Gata3/Il21/Tmem98/Tsc1/Nfkbiz/Irf1/Fgl2/Myb/Il18r1/Clec4d/Pck1/Tgfb1/Zc3h12a/Gadd45g/Irf4/Il27/Il4ra/Batf/Ccr2/Il6/Tbx21/Loxl3/Relb/Clec4e/Ly9/Bcl6/Lef1/Ccr7/Spn/Nfkbid/Atp7a/Malt1/Il12b/Fcer1g/Cracr2a/Ripk2/Ptger4/Prkcz/Ifng/Jak3/Bcl3/Entpd7/Nlrp3/Slamf6/Gpr183	46
BP	GO:0002824	positive regulation of adaptive immune response based on somatic recombination of immune receptors built from immunoglobulin superfamily domains	70/5029	152/29008	2.13654e-16	5.44903e-15	2.48828e-15	Cd40/Gata3/Slc11a1/Nectin2/H2-Ab1/Hpx/Gimap5/Arid5a/Cd55/Cd1d1/Cd4/Nod2/Prkcq/Mr1/Nfkbiz/Nsd2/H2-M3/Cd274/Il18r1/Ada/H2-Q6/Shld1/Tgfb1/Sash3/Slamf1/Fzd5/Cd24a/Cd55b/H2-DMa/H2-T24/Tap2/Cd28/P2rx7/H2-D1/Ccr2/H2-Q4/Il6/Ptprc/Tnfsf13/Tbx21/Il1b/Atad5/Fadd/H2-Q7/Clcf1/H2-Q10/Tnf/Cd226/Nfkbid/Il27ra/Fcgr3/Malt1/Tnfsf13b/Cyrib/Il12b/Fcer1g/Ripk2/Il1r1/Prkcz/H2-M2/Ifng/Gimap3/Card9/Pla2g4a/Fcgr1/Il12rb1/…	70
BP	GO:0046635	positive regulation of alpha-beta T cell activation	44/5029	73/29008	2.5571e-16	6.46987e-15	2.95444e-15	Il2rg/Ccl19/Ptpn22/Shh/H2-Ab1/Gimap5/Hsph1/Ihh/Cd55/Cd1d1/Rasal3/Prkcq/Nfkbiz/Irf1/Myb/Ada/Sash3/Cd244a/Cd24a/Cd55b/Nckap1l/Cd28/Il4ra/Ccr2/Il6/Zbtb16/Ptprc/Runx3/Ccr7/Nfkbid/Socs1/Malt1/Cd160/Cd80/Syk/Il12b/Ripk2/Prkcz/Ifng/Runx1/Ikzf1/Gimap3/Nlrp3/Cd3e	44
BP	GO:0002698	negative regulation of immune effector process	63/5029	130/29008	3.07594e-16	7.69105e-15	3.51209e-15	Il7r/Cx3cr1/Cd55/Hmox1/A2m/Dusp22/Masp1/Havcr2/Tap1/Tnfaip3/Nod2/Serpinb9b/Serpinb9/Tmbim6/Klre1/Ndfip1/Ptpn6/Irf1/Fgl2/Cd300a/Tgfb1/Cd84/Slamf1/Zc3h12a/Lgals3/Il10/Slamf8/Spi1/Serping1/Cd55b/Nckap1l/Tap2/Arrb2/Siglecg/Cd59a/Il4ra/Parp3/Pglyrp1/Il13ra2/Ccr2/Dusp10/Ptprc/Tbx21/Loxl3/Abr/Vsir/Sh2d1b1/Cd96/Bcl6/Cd59b/Tnf/Spn/Apoa2/Il20rb/Klrd1/Bst2/Cd22/Hfe/Susd4/Jak3/Klrb1b/Clec4g/Irak3	63
BP	GO:0002708	positive regulation of lymphocyte mediated immunity	71/5029	158/29008	6.51483e-16	1.59764e-14	7.29555e-15	Cd40/Gata3/Rasgrp1/Nectin2/Hpx/Gimap5/Stat5b/Arid5a/Lag3/Klrc3/Dpp4/Cd55/Cd1d1/Il21/Sh2d1a/Nod2/Mr1/Klrc1/Il18rap/Klre1/Klrk1/Nsd2/H2-M3/Il18r1/H2-Q6/Shld1/Tgfb1/Sash3/Slamf1/Fzd5/Cd24a/Cd55b/H2-T24/Tap2/Cd28/P2rx7/H2-D1/H2-Q4/Il6/Ptprc/Tnfsf13/Tbx21/Il1b/Atad5/Fadd/Sh2d1b1/H2-Q7/Clcf1/H2-Q10/Tnf/Cd226/Fcgr3/Malt1/Cd160/Ulbp1/Cyrib/Klrc2/Klrd1/Il12b/Fcer1g/Il1r1/Prkcz/H2-M2/Ifng/Gimap3/Fcgr1/Nlrp…	71
BP	GO:0030888	regulation of B cell proliferation	42/5029	71/29008	3.12183e-15	7.21189e-14	3.29328e-14	Cd40/Cdkn1a/Vav3/Bcl2/Il21/Ctla4/Cd74/Tyrobp/Btk/Tnfrsf4/Cd300a/Ada/Sash3/Cd24a/Inpp5d/Il10/Nckap1l/Siglecg/Prdm1/Tnfrsf13b/Ptprc/Lyn/Atad5/Il7/Clcf1/Bcl6/Card11/Bst1/Cdkn2a/Tnfsf13b/Btla/Cd22/Cd320/Cd40lg/Tlr9/Tlr4/Cd38/Ikzf3/Tnfrsf21/Nfatc2/Gpr183/Ighm	42
BP	GO:0002526	acute inflammatory response	55/5029	110/29008	4.18065e-15	9.45243e-14	4.31642e-14	Ctnnbip1/Ephb6/Fut7/Tnfrsf11a/Rhbdd3/Stat5b/Il1rn/F3/Pik3cg/F8/Adam8/Orm1/Trem1/Ano6/Serpinb9/Ccr5/Serpina1b/Alox5ap/Saa1/Mylk3/Orm2/Serpina3n/Saa2/Il6/Saa4/Il1a/Gstp1/Cd6/Il1b/Ccr7/Tnf/Spn/Elane/Fcgr3/Aoc3/Icam1/Ahsg/Ptges/Cxcr2/Lbp/Hp/Il20rb/Ccl5/Fcer1g/Nupr1/Ffar2/Ptgs2/Prcp/Plscr1/Dnase1l3/Saa3/Fcgr1/Nlrp3/Cxcl1/Sigirr	55
BP	GO:0002768	immune response-regulating cell surface receptor signaling pathway	120/5029	351/29008	1.47355e-14	3.12139e-13	1.42537e-13	Cd40/Txk/Gata3/Lax1/Ptpn22/Nectin2/Prkcb/Plekha1/Rftn1/Trat1/Klrc3/Themis2/Nr4a3/Vav3/Pram1/Gpr33/Bcl2/Dusp22/Themis/Lck/Cd276/Sh2d1a/Ctla4/Tyrobp/Btk/Thy1/Klrc1/Btnl9/Stoml2/Klre1/Nfkbiz/Klrk1/Ptpn6/Lcp2/Cd247/Prkch/Cd300a/Ada/Clec4d/Bcar1/Pigr/Cmtm3/Zc3h12a/Lgals3/Gps2/Ubash3a/Nckap1l/Btnl6/Myo1g/Carmil2/Zfp683/Klhl6/Gpld1/Cd28/Skap1/Cblb/Ptprc/Lyn/Pde4d/Sh2d1b1/Clec4e/Fyb/Kcnn4/Plscr2/Ptpn2/Te…	120
BP	GO:0050728	negative regulation of inflammatory response	64/5029	143/29008	2.1824e-14	4.54737e-13	2.07654e-13	Gata3/Ldlr/Tnfaip8l2/Cx3cr1/Tnfrsf1b/Aoah/Nr1d1/Adora2a/Zfp36/Tafa3/Cd276/Adrb2/Tnfaip3/Cd200r1/Nod2/Acod1/Ndfip1/Nlrc3/Igf1/Mefv/Socs3/Cd44/Ada/Gps2/Cd24a/Lpcat3/Il10/Wfdc1/Slamf8/Smpdl3b/Siglecg/Pglyrp1/Gpx1/Apoe/Proc/Nr1d2/Gstp1/Dusp10/Abr/Fndc4/Nlrp12/Ptpn2/Spn/Ppara/Hamp/Cx3cl1/Fem1al/Cst7/Pbk/Calcrl/Il20rb/Slit2/Il12b/Ptger4/Gpr31b/Ctla2a/Ier3/Nt5e/Ppard/Serpinf1/Nlrp3/Il2ra/Gpx2/Siglece	64
BP	GO:0002287	alpha-beta T cell activation involved in immune response	41/5029	72/29008	4.09609e-14	8.31741e-13	3.79812e-13	Ccl19/Gata3/Il21/Tmem98/Nfkbiz/Irf1/H2-M3/Myb/Il18r1/Tgfb1/Zc3h12a/Gadd45g/Irf4/Il27/Il4ra/Batf/Ccr2/Il6/Tbx21/Loxl3/Relb/Ly9/Bcl6/Lef1/Ccr7/Spn/Nfkbid/Atp7a/Malt1/Il12b/Cracr2a/Ripk2/Ptger4/Prkcz/Ifng/Jak3/Bcl3/Entpd7/Nlrp3/Slamf6/Gpr183	41
BP	GO:0002294	CD4-positive, alpha-beta T cell differentiation involved in immune response	40/5029	70/29008	7.12639e-14	1.40674e-12	6.42385e-13	Ccl19/Gata3/Il21/Tmem98/Nfkbiz/Irf1/Myb/Il18r1/Tgfb1/Zc3h12a/Gadd45g/Irf4/Il27/Il4ra/Batf/Ccr2/Il6/Tbx21/Loxl3/Relb/Ly9/Bcl6/Lef1/Ccr7/Spn/Nfkbid/Atp7a/Malt1/Il12b/Cracr2a/Ripk2/Ptger4/Prkcz/Ifng/Jak3/Bcl3/Entpd7/Nlrp3/Slamf6/Gpr183	40
BP	GO:0032615	interleukin-12 production	38/5029	65/29008	1.09591e-13	2.13035e-12	9.72817e-13	Cd40/Tlr6/Ccl19/Prkcd/Thbs1/Ltb/Ido1/Irf8/Pibf1/Nod2/Nlrc3/Irf1/Mefv/Slamf1/Il10/Arrb2/Tigit/Tnfrsf9/Scimp/Ccr7/G6pdx/Laptm5/Tlr8/Syk/Il12b/Tnfsf9/Unc93b1/Cd40lg/Tlr2/Cmklr1/Tlr9/Ifng/Tlr4/Flt3/Jak3/Irak3/Plcg2/Il16	38
BP	GO:0002293	alpha-beta T cell differentiation involved in immune response	40/5029	71/29008	1.35879e-13	2.61742e-12	1.19524e-12	Ccl19/Gata3/Il21/Tmem98/Nfkbiz/Irf1/Myb/Il18r1/Tgfb1/Zc3h12a/Gadd45g/Irf4/Il27/Il4ra/Batf/Ccr2/Il6/Tbx21/Loxl3/Relb/Ly9/Bcl6/Lef1/Ccr7/Spn/Nfkbid/Atp7a/Malt1/Il12b/Cracr2a/Ripk2/Ptger4/Prkcz/Ifng/Jak3/Bcl3/Entpd7/Nlrp3/Slamf6/Gpr183	40
BP	GO:0050852	T cell receptor signaling pathway	60/5029	134/29008	1.36379e-13	2.61913e-12	1.19602e-12	Txk/Gata3/Ptpn22/Nectin2/Rftn1/Trat1/Themis2/Pram1/Dusp22/Themis/Lck/Cd276/Sh2d1a/Ctla4/Thy1/Btnl9/Stoml2/Nfkbiz/Ptpn6/Lcp2/Cd247/Cd300a/Ada/Zc3h12a/Lgals3/Ubash3a/Btnl6/Carmil2/Zfp683/Cd28/Skap1/Cblb/Ptprc/Pde4d/Fyb/Kcnn4/Ptpn2/Tespa1/Ccr7/Card11/Icosl/Cd226/Nfkbid/Skint3/Bcl2a1d/Malt1/Cd160/Laptm5/Fyn/Ripk2/Sla2/Psen2/Fyb2/Ifng/Clec2i/Itk/Ezr/Tnfrsf21/Cd3e/Plcg2	60
BP	GO:0032623	interleukin-2 production	41/5029	74/29008	1.45196e-13	2.78009e-12	1.26952e-12	Gata3/Slc11a1/Stat5b/Lag3/Cd1d1/Zfp36/Havcr2/Cd276/Tnfaip3/Nod2/Prkcq/Stoml2/Cd247/Sash3/Il1rap/Carmil2/Cd28/Irf4/Ccr2/Il1a/Pnp2/Ptprc/Tbx21/Il1b/Pde4d/Homer2/Card11/Malt1/Sftpd/Laptm5/Il20rb/Gpam/Fcer1g/Ripk2/Nav3/Runx1/Clec2i/Card9/Ezr/Cd3e/Plcg2	41
BP	GO:0002757	immune response-activating signal transduction	115/5029	341/29008	1.49333e-13	2.85075e-12	1.30179e-12	Txk/Gata3/Lax1/Ptpn22/Nectin2/Prkcb/Plekha1/Rftn1/Trat1/Klrc3/Themis2/Nr4a3/Vav3/Pram1/Gpr33/Bcl2/Dusp22/Themis/Lck/Cd276/Sh2d1a/Ctla4/Tyrobp/Btk/Thy1/Klrc1/Btnl9/Stoml2/Klre1/Nfkbiz/Klrk1/Ptpn6/Lcp2/Cd247/Prkch/Cd300a/Ada/Bcar1/Cmtm3/Zc3h12a/Lgals3/Gps2/Ubash3a/Nckap1l/Btnl6/Myo1g/Carmil2/Zfp683/Klhl6/Gpld1/Cd28/Skap1/Cblb/Ptprc/Lyn/Pde4d/Fyb/Kcnn4/Plscr2/Ptpn2/Tespa1/Ccr7/Card11/Icosl/Cd226/Nfk…	115
BP	GO:0045824	negative regulation of innate immune response	43/5029	81/29008	2.75198e-13	5.13059e-12	2.34287e-12	Oas3/Parp14/Dhx58/Trex1/Ccr1/A2m/Dcst1/Havcr2/Tap1/Tnfaip3/Mul1/Serpinb9b/Serpinb9/Acod1/Klre1/Nlrc3/Ifi206/Nlrc5/Slamf8/Oas1h/Serping1/Tap2/Arrb2/Ifi204/Smpdl3b/Isg15/Dusp10/Ifi207/Sh2d1b1/Cd96/Stat2/Ptpn2/Mmp12/Oas1a/Nmi/Adar/Klrd1/Samhd1/Oas1g/Susd4/Klrb1b/Irak3/Trafd1	43
BP	GO:0002429	immune response-activating cell surface receptor signaling pathway	114/5029	340/29008	2.95464e-13	5.4764e-12	2.50078e-12	Txk/Gata3/Lax1/Ptpn22/Nectin2/Prkcb/Plekha1/Rftn1/Trat1/Klrc3/Themis2/Nr4a3/Vav3/Pram1/Gpr33/Bcl2/Dusp22/Themis/Lck/Cd276/Sh2d1a/Ctla4/Tyrobp/Btk/Thy1/Klrc1/Btnl9/Stoml2/Klre1/Nfkbiz/Klrk1/Ptpn6/Lcp2/Cd247/Prkch/Cd300a/Ada/Bcar1/Cmtm3/Zc3h12a/Lgals3/Gps2/Ubash3a/Nckap1l/Btnl6/Myo1g/Carmil2/Zfp683/Klhl6/Gpld1/Cd28/Skap1/Cblb/Ptprc/Lyn/Pde4d/Fyb/Kcnn4/Plscr2/Ptpn2/Tespa1/Ccr7/Card11/Icosl/Cd226/Nfk…	114
BP	GO:2000514	regulation of CD4-positive, alpha-beta T cell activation	39/5029	70/29008	4.45982e-13	8.05547e-12	3.6785e-12	Il2rg/Ccl19/Gata3/Gimap5/Cd55/Prkcq/Nfkbiz/Irf1/Myb/Cd274/Arg2/Cd44/Tgfb1/Sash3/Zc3h12a/Cd55b/Nckap1l/Il27/Il4ra/Ccr2/Il6/Tbx21/Loxl3/Vsir/Runx3/Bcl6/Ccr7/Tarm1/Nfkbid/Socs1/Malt1/Cd160/Ripk2/Prkcz/Ifng/Runx1/Gimap3/Jak3/Nlrp3	39
BP	GO:0042113	B cell activation	136/5029	434/29008	5.39386e-13	9.6065e-12	4.38677e-12	Syvn1/Cd40/Il2rg/Slc15a4/Prkcd/Il7r/Lax1/Rasgrp1/Hdac5/H2-Ab1/Dock11/Prkcb/Cd180/Stat5b/Irf8/Cdkn1a/Dpp4/Themis2/Vav3/Bcl2/Il21/Tcirg1/Lyl1/Ctla4/Cd74/Tnfaip3/Tyrobp/Nod2/Itm2a/Btk/Cd86/Tnfrsf4/Fas/Ctps/Ndfip1/Nsd2/Ptpn6/Hdac9/Myb/Cd300a/Ada/Chrna4/Cd27/Shld1/Tgfb1/Adam17/Sash3/Gps2/Cd24a/Inpp5d/Il10/Ezh2/Pik3cd/Slamf8/Spi1/Nckap1l/Trp53/Phb2/Cd28/Tpd52/Skap2/Siglecg/Sh3kbp1/Parp3/Batf/Prdm1/Il6/…	136
BP	GO:0032655	regulation of interleukin-12 production	36/5029	63/29008	1.2562e-12	2.1531e-11	9.83207e-12	Cd40/Tlr6/Ccl19/Thbs1/Ltb/Ido1/Irf8/Pibf1/Nod2/Nlrc3/Irf1/Mefv/Slamf1/Il10/Arrb2/Tigit/Tnfrsf9/Scimp/Ccr7/Laptm5/Tlr8/Syk/Il12b/Tnfsf9/Unc93b1/Cd40lg/Tlr2/Cmklr1/Tlr9/Ifng/Tlr4/Flt3/Jak3/Irak3/Plcg2/Il16	36
BP	GO:0072678	T cell migration	36/5029	63/29008	1.2562e-12	2.1531e-11	9.83207e-12	Ccl27a/Ccl2/Cxcl12/Adam8/Itga4/Cd200r1/Ripk3/Tnfsf14/Adam17/Itgal/Itgb7/Myo1g/Ccr2/Wnt5a/Ripor2/Tnfrsf14/Fadd/App/Cxcl13/Ccr7/Aif1/Spn/Il27ra/Icam1/Msn/Cxcl10/Stk39/Ccl5/Cxcr3/Pycard/Cxcl16/Gpr15/Itgb3/S1pr1/Cd99l2/Gpr183	36
BP	GO:0032757	positive regulation of interleukin-8 production	34/5029	58/29008	1.932e-12	3.23319e-11	1.47642e-11	Nos2/Cd2/F3/Nod1/Cd74/Hyal2/Nod2/Chil1/Cd244a/Tlr5/Il6/Tlr7/Wnt5a/Il1b/Fadd/Tnf/Tlr1/Cd14/Elane/Apoa2/Lbp/Ddit3/Serpine1/Tlr8/Syk/Ptger4/F2rl1/Ffar2/Myd88/Tlr2/Pycard/Tlr9/Tlr4/Mavs	34
BP	GO:0002704	negative regulation of leukocyte mediated immunity	40/5029	76/29008	2.66385e-12	4.4231e-11	2.0198e-11	Il7r/Cx3cr1/Cd55/Hmox1/Dusp22/Havcr2/Tap1/Nod2/Serpinb9b/Serpinb9/Klre1/Ndfip1/Ptpn6/Cd300a/Cd84/Slamf1/Spi1/Cd55b/Nckap1l/Tap2/Arrb2/Parp3/Il13ra2/Ccr2/Ptprc/Tbx21/Abr/Vsir/Sh2d1b1/Cd96/Bcl6/Spn/Il20rb/Klrd1/Bst2/Hfe/Susd4/Jak3/Klrb1b/Clec4g	40
BP	GO:0046637	regulation of alpha-beta T cell differentiation	39/5029	73/29008	2.6761e-12	4.42664e-11	2.02141e-11	Il2rg/Ccl19/Gata3/Shh/Gimap5/Ihh/Cd1d1/Nfkbiz/Irf1/Myb/Ada/Tgfb1/Sash3/Zc3h12a/Nckap1l/Zfp683/Il27/Il4ra/Ccr2/Prdm1/Il6/Zbtb16/Tbx21/Loxl3/Runx3/Bcl6/Ccr7/Nfkbid/Socs1/Malt1/Syk/Ripk2/Prkcz/Ifng/Runx1/Ikzf1/Gimap3/Jak3/Nlrp3	39
BP	GO:0002709	regulation of T cell mediated immunity	51/5029	111/29008	2.67987e-12	4.42664e-11	2.02141e-11	Gata3/Il7r/Fut7/Nectin2/Arid5a/Tnfrsf1b/Dpp4/Cd55/Cd1d1/Dusp22/Was/Nod2/Mr1/Ripk3/H2-M3/Il18r1/H2-Q6/Sash3/Slamf1/Fzd5/Cd24a/Cd55b/Nckap1l/H2-T24/Tap2/P2rx7/H2-D1/Ccr2/H2-Q4/Il6/Ptprc/Tbx21/Il1b/Fadd/Vsir/H2-Q7/H2-Q10/Spn/Malt1/Cyrib/Il20rb/Klrd1/Il12b/Il1r1/Prkcz/H2-M2/Hfe/Nlrp3/B2m/Clec4g/H2-T10	51
BP	GO:0002275	myeloid cell activation involved in immune response	53/5029	118/29008	3.04695e-12	4.99418e-11	2.28058e-11	Fes/Itgam/Fgr/Rasgrp1/Dock2/Milr1/Adora3/Anxa3/Trex1/Cx3cr1/Itgb2/Hmox1/Nr4a3/Mrgpra2a/Pram1/Ptafr/Havcr2/Tyrobp/Lat/Cd177/Ptgds/Cd300a/Cd84/Slamf1/Spi1/Il4ra/Il13ra2/Ccr2/Myo1f/Lyn/Abr/Sucnr1/Rac2/Adora2b/Pla2g3/Unc13d/Nmi/Lbp/Syk/Gab2/Fcer1g/F2rl1/Sphk2/Myd88/Pycard/Ifng/Sbno2/Lat2/Dnase1l3/Dysf/Stxbp1/Stx11/Plcg2	53
BP	GO:0032613	interleukin-10 production	36/5029	65/29008	4.46511e-12	7.18928e-11	3.28296e-11	Prkcd/Ido1/Il21/Pibf1/Tyrobp/Nod2/Tusc2/Cd274/Sash3/Cd84/Cd28/Isg15/Irf4/Il6/Tigit/Tnfrsf9/Mmp8/Vsir/G6pdx/Syk/Il20rb/Il12b/Fcer1g/Ptger4/Cd40lg/F2rl1/Prkcz/Tlr2/Pycard/Tlr9/Tlr4/Jak3/Bcl3/Tnfrsf21/Pdcd1lg2/Plcg2	36
BP	GO:0002228	natural killer cell mediated immunity	42/5029	84/29008	7.05168e-12	1.10471e-10	5.0446e-11	Rasgrp1/Nectin2/Gimap5/Stat5b/Lag3/Klrc3/Pik3r6/Dpp4/Il21/Havcr2/Tap1/Sh2d1a/Serpinb9b/Serpinb9/Klrc1/Il18rap/Klre1/Klrk1/Ptpn6/H2-M3/Tap2/Raet1d/Arrb2/Rab27a/Sh2d1b1/Cd96/Gzmb/Cd226/Cd160/Unc13d/Ulbp1/Klrc2/Rnf19b/Klrd1/Il12b/Coro1a/H60b/Gimap3/Vav1/Stx11/Slamf6/Klrb1b	42
BP	GO:0030183	B cell differentiation	67/5029	170/29008	7.71584e-12	1.19408e-10	5.45274e-11	Syvn1/Il2rg/Hdac5/H2-Ab1/Dock11/Stat5b/Irf8/Dpp4/Bcl2/Il21/Tcirg1/Lyl1/Tnfaip3/Itm2a/Btk/Ptpn6/Hdac9/Myb/Ada/Cd27/Adam17/Gps2/Cd24a/Inpp5d/Il10/Ezh2/Slamf8/Spi1/Nckap1l/Trp53/Tpd52/Prdm1/Il6/Bak1/Ptprc/Il7/Lfng/Clcf1/Ptpn2/Bcl6/Card11/Slc25a5/Pou2f2/Malt1/Tnfsf13b/Laptm5/Nfam1/Syk/Dclre1c/Cd40lg/Cmtm7/Dnajb9/Tlr9/Ikzf1/Flt3/Gimap1/Jak3/Sfrp1/Bcl3/Ikzf3/Bcl11a/Dock10/Onecut1/Plcg2/Gpr183/Igkc/Ighm	67
BP	GO:0070555	response to interleukin-1	46/5029	97/29008	7.83567e-12	1.20969e-10	5.52401e-11	Cd40/Ccl19/Tnfrsf11a/Ccl4/Nr1d1/Dab2ip/Il1rn/Taf9/Ccl2/Sirpa/Adamts7/Hyal2/Egr1/Tank/Acod1/Ccl6/Ccl3/Irf1/Ccl24/Rbmx/Cfl1/Zc3h12a/Mylk3/Snca/Il6/Il1a/Il1b/App/Il1r2/Sele/Ccl8/Tnip2/Tle5/Vrk2/Zbp1/Cebpb/Cx3cl1/Serpine1/Ccl5/Ripk2/Il1r1/Myd88/Pycard/Saa3/Ccl7/Irak3	46
BP	GO:0032677	regulation of interleukin-8 production	39/5029	76/29008	1.39818e-11	2.08289e-10	9.51147e-11	Tlr6/Nos2/Ptpn22/Cd2/F3/Nod1/Cd74/Hyal2/Nod2/Chil1/Cd244a/Tlr5/Il6/Tlr7/Ssc5d/Ptprc/Wnt5a/Il1b/Fadd/Tnf/Tlr1/Cd14/Elane/Apoa2/Lbp/Ddit3/Serpine1/Tlr8/Syk/Ptger4/F2rl1/Ffar2/Myd88/Tlr2/Pycard/Tlr9/Tlr4/Bcl3/Mavs	39
BP	GO:0032663	regulation of interleukin-2 production	36/5029	67/29008	1.4732e-11	2.18445e-10	9.97521e-11	Gata3/Stat5b/Lag3/Cd1d1/Zfp36/Havcr2/Cd276/Tnfaip3/Nod2/Prkcq/Stoml2/Sash3/Carmil2/Cd28/Irf4/Ccr2/Il1a/Pnp2/Ptprc/Tbx21/Il1b/Pde4d/Homer2/Card11/Malt1/Sftpd/Laptm5/Il20rb/Ripk2/Nav3/Runx1/Clec2i/Card9/Ezr/Cd3e/Plcg2	36
BP	GO:0031295	T cell costimulation	23/5029	32/29008	1.6587e-11	2.43124e-10	1.11022e-10	Ccl19/Ephb6/Efnb1/Dpp4/Ephb4/Cd86/Cav1/Tnfsf14/Cd274/Icos/Cd24a/Cd28/Tnfrsf14/Ccr7/Card11/Spn/Cd160/Cd80/Tnfsf13b/Cd5/Efnb2/Cd3e/Pdcd1lg2	23
BP	GO:0042088	T-helper 1 type immune response	30/5029	50/29008	1.68934e-11	2.47047e-10	1.12813e-10	Ccl19/Slc11a1/H2-Ab1/Arid5a/Il18bp/Il1rl1/Havcr2/Tmem98/Il18rap/Irf1/Il18r1/Slamf1/Gadd45g/Il27/Il4ra/Ccr2/Il1b/Relb/Lef1/Ccr7/Spn/Il27ra/Il12b/Cracr2a/Ripk2/Il1r1/Jak3/Bcl3/Pla2g4a/Il12rb1	30
BP	GO:0032637	interleukin-8 production	39/5029	77/29008	2.35942e-11	3.38059e-10	1.54374e-10	Tlr6/Nos2/Ptpn22/Cd2/F3/Nod1/Cd74/Hyal2/Nod2/Chil1/Cd244a/Tlr5/Il6/Tlr7/Ssc5d/Ptprc/Wnt5a/Il1b/Fadd/Tnf/Tlr1/Cd14/Elane/Apoa2/Lbp/Ddit3/Serpine1/Tlr8/Syk/Ptger4/F2rl1/Ffar2/Myd88/Tlr2/Pycard/Tlr9/Tlr4/Bcl3/Mavs	39
BP	GO:0002715	regulation of natural killer cell mediated immunity	33/5029	59/29008	2.41093e-11	3.43894e-10	1.57038e-10	Rasgrp1/Nectin2/Gimap5/Stat5b/Lag3/Klrc3/Pik3r6/Dpp4/Il21/Havcr2/Tap1/Sh2d1a/Serpinb9b/Serpinb9/Klrc1/Il18rap/Klre1/Klrk1/H2-M3/Tap2/Arrb2/Sh2d1b1/Cd96/Cd226/Cd160/Ulbp1/Klrc2/Klrd1/Il12b/Gimap3/Vav1/Slamf6/Klrb1b	33
BP	GO:0002532	production of molecular mediator involved in inflammatory response	44/5029	94/29008	3.82756e-11	5.36363e-10	2.44929e-10	Tlr6/Nos2/Adora3/Ido1/Sirpa/Slc7a2/Nod2/Pdcd4/Nlrc3/Chil3/Mefv/Cd300a/Alox5ap/Adam17/Zc3h12a/Gbp5/Ncf1/Ezh2/Gpsm3/Slamf8/Il4ra/Il6/Dusp10/Cd6/Lyn/Pld4/Il1r2/Cd96/Pla2g3/Tnf/Tarm1/Ppara/Lbp/Serpine1/Adcy7/Syk/Fcer1g/Per1/Myd88/Pycard/Tlr4/Abcd2/Card9/Ephx2	44
BP	GO:0032653	regulation of interleukin-10 production	34/5029	63/29008	4.59207e-11	6.3512e-10	2.90026e-10	Ido1/Il21/Pibf1/Tyrobp/Nod2/Tusc2/Cd274/Sash3/Cd84/Cd28/Isg15/Irf4/Il6/Tigit/Tnfrsf9/Mmp8/Vsir/Syk/Il20rb/Il12b/Fcer1g/Ptger4/Cd40lg/F2rl1/Prkcz/Tlr2/Pycard/Tlr9/Tlr4/Jak3/Bcl3/Tnfrsf21/Pdcd1lg2/Plcg2	34
BP	GO:0002717	positive regulation of natural killer cell mediated immunity	24/5029	36/29008	7.41319e-11	9.86774e-10	4.50607e-10	Rasgrp1/Nectin2/Gimap5/Stat5b/Lag3/Klrc3/Dpp4/Il21/Sh2d1a/Klrc1/Il18rap/Klre1/Klrk1/H2-M3/Sh2d1b1/Cd226/Cd160/Ulbp1/Klrc2/Klrd1/Il12b/Gimap3/Vav1/Slamf6	24
BP	GO:0002444	myeloid leukocyte mediated immunity	54/5029	130/29008	7.70936e-11	1.02406e-09	4.67633e-10	Spon2/Fes/Itgam/Fgr/Rasgrp1/Milr1/Cd300lb/Adora3/Trem3/Anxa3/Cx3cr1/Itgb2/Hmox1/Nr4a3/Mrgpra2a/Pram1/Ptafr/Trem1/Tyrobp/Tusc2/Lat/Cd177/Ptgds/Cd300a/Cd84/Ncf1/Spi1/Il4ra/Il13ra2/Ccr2/Myo1f/Lyn/Abr/Rac2/Adora2b/Pla2g3/Elane/Fcgr3/Unc13d/Syk/Gab2/Fcer1g/F2rl1/Sphk2/Myd88/Lat2/Dnase1l3/Card9/Fcgr1/Cxcl1/Stxbp1/Stx11/Ace/Mavs	54
BP	GO:0071347	cellular response to interleukin-1	39/5029	80/29008	1.05049e-10	1.37534e-09	6.28045e-10	Cd40/Ccl19/Ccl4/Nr1d1/Dab2ip/Il1rn/Ccl2/Sirpa/Adamts7/Hyal2/Egr1/Tank/Acod1/Ccl6/Ccl3/Irf1/Ccl24/Rbmx/Cfl1/Zc3h12a/Mylk3/Il6/Il1a/Il1b/Il1r2/Ccl8/Tnip2/Vrk2/Zbp1/Cebpb/Cx3cl1/Serpine1/Ccl5/Il1r1/Myd88/Pycard/Saa3/Ccl7/Irak3	39
BP	GO:0002758	innate immune response-activating signal transduction	13/5029	13/29008	1.2617e-10	1.62517e-09	7.4213e-10	Klrc3/Tyrobp/Klrc1/Klre1/Klrk1/Klrc2/Syk/Klrd1/Ffar2/Tlr2/Tlr4/Clec4n/Plcg2	13
BP	GO:0043370	regulation of CD4-positive, alpha-beta T cell differentiation	30/5029	53/29008	1.29518e-10	1.66159e-09	7.58757e-10	Il2rg/Ccl19/Gata3/Gimap5/Nfkbiz/Irf1/Myb/Tgfb1/Sash3/Zc3h12a/Nckap1l/Il27/Il4ra/Ccr2/Il6/Tbx21/Loxl3/Runx3/Bcl6/Ccr7/Nfkbid/Socs1/Malt1/Ripk2/Prkcz/Ifng/Runx1/Gimap3/Jak3/Nlrp3	30
BP	GO:0002637	regulation of immunoglobulin production	41/5029	87/29008	1.34883e-10	1.72003e-09	7.85445e-10	Cd40/Slc15a4/Rbp4/Hpx/Trex1/Il21/Tnfaip3/Cgas/Cd86/Tnfrsf4/Tmbim6/Cd37/Ndfip1/Nsd2/Cd27/Shld1/Tgfb1/Sash3/Il10/Phb2/Cd28/Siglecg/Il4ra/Parp3/Il13ra2/Il6/Ptprc/Tnfsf13/Tbx21/Atad5/Phb/Clcf1/Bcl6/Tnf/Il27ra/Cd22/Cd40lg/Dnajb9/Tlr9/Ifng/Ighm	41
BP	GO:0002381	immunoglobulin production involved in immunoglobulin-mediated immune response	39/5029	82/29008	2.68017e-10	3.26122e-09	1.48922e-09	Cd40/Slc15a4/H2-Ab1/Trex1/Nod2/Btk/H2-Eb2/Ndfip1/Nsd2/Fgl2/Shld1/H2-Ob/Tgfb1/H2-DMa/Cd28/Parp3/Batf/H2-DMb2/H2-Aa/Ptprc/Tnfsf13/Tbx21/H2-DMb1/Atad5/Clcf1/Bcl6/Icosl/Il27ra/Pou2f2/H2-Oa/Rnf8/Cd40lg/Crlf2/Ifng/Exo1/H2-Eb1/B2m/Gcnt3/Ighm	39
BP	GO:0042100	B cell proliferation	49/5029	117/29008	4.0525e-10	4.81168e-09	2.19724e-09	Cd40/Prkcd/Il7r/Rasgrp1/Cd180/Cdkn1a/Vav3/Bcl2/Il21/Ctla4/Cd74/Tyrobp/Btk/Tnfrsf4/Ctps/Cd300a/Ada/Cd27/Sash3/Cd24a/Inpp5d/Il10/Nckap1l/Siglecg/Prdm1/Tnfrsf13b/Ptprc/Lyn/Atad5/Il7/Clcf1/Bcl6/Lef1/Card11/Bst1/Cdkn2a/Tnfsf13b/Btla/Cd22/Cd320/Cd40lg/Tlr9/Tlr4/Cd38/Ikzf3/Tnfrsf21/Nfatc2/Gpr183/Ighm	49
BP	GO:0045058	T cell selection	31/5029	58/29008	4.52392e-10	5.3023e-09	2.42128e-09	Gata3/Dock2/Shh/Cd1d1/Cd4/Bcl2/Themis/Cd74/Fas/Cd3d/Tgfb1/Tox/H2-DMa/Btnl6/Cd28/Irf4/Batf/Il6/Ptprc/Tbx21/Loxl3/Ly9/Ptpn2/Ccr7/Card11/Spn/Cd3g/Syk/Bcl11b/Cd3e/Slamf6	31
BP	GO:0045444	fat cell differentiation	86/5029	260/29008	4.998e-10	5.78353e-09	2.64103e-09	Gata3/Bmp2/Crebl2/Fbxo9/Jag1/Srebf1/Nudt7/Tcf7l2/Adrb3/Slc2a4/Aldh6a1/Sult1e1/Nr1d1/Nr4a3/Creb5/Bmp7/Lrp6/Zfp36/Selenbp1/Cebpa/Adrb2/Mecom/Jdp2/Trpv4/Ccn4/Ap1s2/Rgs2/Egr2/Igf1/Ccdc85b/Gdf3/Bbs12/Zadh2/Tgfb1/Zc3h12a/Gps2/Tmem64/Psmb8/Rarres2/Adrb1/Adgrf5/Ccnd1/Bnip3/Gpx1/Zbtb16/Enpp1/Klf5/Dusp10/Wnt5a/Lrg1/Napepld/Gdf10/Angptl8/Plac8/Insig1/Cebpb/Socs1/Aamdc/Dhrs7b/Nr4a1/Ddit3/Lpl/Mmp11/Nucb2/Ffar…	86
BP	GO:0032733	positive regulation of interleukin-10 production	25/5029	41/29008	5.09661e-10	5.8657e-09	2.67855e-09	Il21/Pibf1/Nod2/Tusc2/Cd274/Sash3/Cd28/Isg15/Irf4/Il6/Tigit/Syk/Il20rb/Il12b/Fcer1g/Ptger4/Cd40lg/F2rl1/Prkcz/Tlr2/Pycard/Tlr9/Tlr4/Bcl3/Plcg2	25
BP	GO:0050869	negative regulation of B cell activation	23/5029	36/29008	6.64528e-10	7.57966e-09	3.46123e-09	Ctla4/Tnfaip3/Tyrobp/Btk/Fas/Ndfip1/Cd300a/Cd24a/Inpp5d/Il10/Parp3/Prdm1/Tnfrsf13b/Lyn/Samsn1/Bcl6/Tbc1d10c/Cdkn2a/Laptm5/Btla/Flt3/Sfrp1/Tnfrsf21	23
BP	GO:0002220	innate immune response activating cell surface receptor signaling pathway	12/5029	12/29008	7.29206e-10	8.25829e-09	3.77112e-09	Klrc3/Tyrobp/Klrc1/Klre1/Klrk1/Klrc2/Syk/Klrd1/Ffar2/Tlr2/Clec4n/Plcg2	12
BP	GO:0002825	regulation of T-helper 1 type immune response	21/5029	31/29008	7.39558e-10	8.34588e-09	3.81112e-09	Ccl19/Slc11a1/H2-Ab1/Arid5a/Il1rl1/Havcr2/Irf1/Il18r1/Slamf1/Il27/Il4ra/Ccr2/Il1b/Ccr7/Il27ra/Il12b/Ripk2/Il1r1/Jak3/Pla2g4a/Il12rb1	21
BP	GO:0046638	positive regulation of alpha-beta T cell differentiation	29/5029	53/29008	7.86669e-10	8.84621e-09	4.03959e-09	Il2rg/Ccl19/Shh/Gimap5/Ihh/Cd1d1/Nfkbiz/Irf1/Myb/Ada/Sash3/Nckap1l/Il4ra/Ccr2/Il6/Zbtb16/Runx3/Ccr7/Nfkbid/Socs1/Malt1/Syk/Ripk2/Prkcz/Ifng/Runx1/Ikzf1/Gimap3/Nlrp3	29
BP	GO:0032695	negative regulation of interleukin-12 production	16/5029	20/29008	1.55565e-09	1.68401e-08	7.68999e-09	Thbs1/Pibf1/Nod2/Nlrc3/Mefv/Slamf1/Il10/Arrb2/Tigit/Tnfrsf9/Ccr7/Tlr8/Tlr2/Cmklr1/Jak3/Irak3	16
BP	GO:2000516	positive regulation of CD4-positive, alpha-beta T cell activation	24/5029	40/29008	1.80901e-09	1.93527e-08	8.83736e-09	Il2rg/Ccl19/Gimap5/Cd55/Prkcq/Nfkbiz/Irf1/Myb/Sash3/Cd55b/Nckap1l/Il4ra/Ccr2/Il6/Ccr7/Nfkbid/Socs1/Malt1/Cd160/Ripk2/Prkcz/Ifng/Gimap3/Nlrp3	24
BP	GO:0046633	alpha-beta T cell proliferation	25/5029	43/29008	2.09625e-09	2.2239e-08	1.01554e-08	Ptpn22/Dock2/Cd55/Rasal3/Irf1/Cd274/Arg2/Cd44/Cd244a/Cd24a/Cd55b/Cd28/Ccr2/Cblb/Ptprc/Tnfrsf14/Vsir/Tarm1/Cd80/Btla/Syk/Il12b/Ripk2/Cd3e/Elf4	25
BP	GO:0030890	positive regulation of B cell proliferation	26/5029	46/29008	2.31156e-09	2.44826e-08	1.11799e-08	Cd40/Cdkn1a/Vav3/Bcl2/Il21/Cd74/Tnfrsf4/Ada/Sash3/Nckap1l/Ptprc/Atad5/Il7/Clcf1/Bcl6/Card11/Bst1/Tnfsf13b/Cd320/Cd40lg/Tlr9/Tlr4/Cd38/Nfatc2/Gpr183/Ighm	26
BP	GO:0033077	T cell differentiation in thymus	41/5029	95/29008	3.64746e-09	3.751e-08	1.71288e-08	Il2rg/Gata3/Il7r/Rasgrp1/Dock2/Shh/Stat5b/Ihh/Cd1d1/Bcl2/Adam8/Cd74/Mr1/Fas/Ripk3/Cd3d/Ada/Adam17/Fzd5/Tox/H2-DMa/Fzd8/Trp53/Cd28/Il1a/Erbb2/Ptprc/Il1b/Fadd/Ptpn2/Tespa1/Ccr7/Card11/Spn/Nfkbid/Cd3g/Cdkn2a/Bcl11b/B2m/Cd3e/Egr3	41
BP	GO:0042130	negative regulation of T cell proliferation	35/5029	75/29008	4.10705e-09	4.18045e-08	1.90899e-08	Shh/H2-Ab1/Ido1/Ihh/Havcr2/Cd276/Cd86/Ndfip1/Ptpn6/Cd274/Arg2/Cd44/Tgfb1/Cd24a/H2-Aa/Cblb/Erbb2/Ripor2/Tnfrsf14/Vsir/Spn/Tarm1/Cebpb/Cdkn2a/Cd80/Sftpd/Laptm5/Btla/Il20rb/Gpnmb/Slfn1/Tnfrsf21/Il2ra/Clec4g/Pdcd1lg2	35
BP	GO:0002820	negative regulation of adaptive immune response	30/5029	59/29008	4.13264e-09	4.1825e-08	1.90992e-08	Il7r/Cd55/Dusp22/Il1rl1/Havcr2/Nod2/Ndfip1/Ptpn6/Slamf1/Zc3h12a/Cd55b/Nckap1l/Il4ra/Parp3/Ptprc/Tbx21/Loxl3/Tnfrsf14/Samsn1/Vsir/Bcl6/Spn/Il27ra/Cd160/Il20rb/Klrd1/Hfe/Susd4/Jak3/Clec4g	30
BP	GO:0046640	regulation of alpha-beta T cell proliferation	23/5029	39/29008	6.32033e-09	6.19023e-08	2.82675e-08	Ptpn22/Cd55/Rasal3/Irf1/Cd274/Arg2/Cd44/Cd244a/Cd24a/Cd55b/Cd28/Ccr2/Cblb/Ptprc/Tnfrsf14/Vsir/Tarm1/Cd80/Btla/Syk/Il12b/Ripk2/Cd3e	23
BP	GO:2000406	positive regulation of T cell migration	21/5029	34/29008	9.03552e-09	8.52226e-08	3.89166e-08	Ccl27a/Cxcl12/Adam8/Itga4/Tnfsf14/Adam17/Ccr2/Wnt5a/Tnfrsf14/Fadd/App/Cxcl13/Ccr7/Aif1/Spn/Cxcl10/Stk39/Ccl5/Pycard/Itgb3/Cd99l2	21
CC	GO:0001772	immunological synapse	26/5088	46/28886	3.27988e-09	6.54154e-08	4.40194e-08	Vav3/Lck/Havcr2/H2-Eb2/Prkcq/Stoml2/Cd37/Lat/Lgals3/Itgal/Carmil2/Cd28/Skap1/Cd6/Scimp/Card11/Icam1/Cd53/Coro1a/Cracr2a/Myh9/Fyb2/Ezr/H2-Eb1/Cd3e/Rhoh	26
BP	GO:0045066	regulatory T cell differentiation	23/5029	40/29008	1.24239e-08	1.13488e-07	5.18239e-08	Il2rg/Fut7/Gimap5/Lag3/Lck/Ctla4/Irf1/Cd44/Tgfb1/Tox/Carmil2/Cd28/Dusp10/Vsir/Bcl6/Fanca/Socs1/Fancd2/Sox12/Ctla2a/Ifng/Gimap3/Hspb1	23
BP	GO:0032715	negative regulation of interleukin-6 production	27/5029	52/29008	1.36761e-08	1.24038e-07	5.66417e-08	Ptpn22/Gas6/Sirpa/Havcr2/Tnfaip3/Cd200r1/Trim30a/Nlrc3/Ptpn6/Cd84/Slamf1/Zc3h12a/Cd24a/Inpp5d/Il10/Nckap1l/Arrb2/Aqp4/Nlrp12/Tnf/Il27ra/Prg4/Klf2/Tlr9/Tlr4/Flt3/Irak3	27
BP	GO:0050798	activated T cell proliferation	27/5029	52/29008	1.36761e-08	1.24038e-07	5.66417e-08	Ephb6/Itgam/Stat5b/Itgb2/Ido1/Satb1/Cd86/Ripk3/Igf1/Cd274/Slamf1/Itgal/Cd24a/Fadd/Icosl/Il27ra/Laptm5/Fyn/Igfbp2/Gpam/Il12b/Tnfsf9/Pycard/Jak3/Il12rb1/Il2ra/Pdcd1lg2	27
BP	GO:0002369	T cell cytokine production	25/5029	46/29008	1.39262e-08	1.25948e-07	5.75137e-08	Gata3/Slc11a1/Arid5a/Tnfrsf1b/Cd55/Il18rap/Il18r1/Sash3/Slamf1/Fzd5/Cd55b/Ccr2/Il6/Tbx21/Il1b/Vsir/Malt1/Il12b/Il1r1/Prkcz/Hfe/Crlf2/Stard7/Nlrp3/B2m	25
BP	GO:0032673	regulation of interleukin-4 production	20/5029	32/29008	1.53048e-08	1.36672e-07	6.24106e-08	Gata3/Cd1d1/Havcr2/Prkcq/Ndfip1/Sash3/Il1rap/Cd28/Irf4/Lef1/Icosl/Cebpb/Ddit3/Syk/Il20rb/Fcer1g/Cd40lg/Prkcz/Nlrp3/Cd3e	20
BP	GO:0043372	positive regulation of CD4-positive, alpha-beta T cell differentiation	20/5029	32/29008	1.53048e-08	1.36672e-07	6.24106e-08	Il2rg/Ccl19/Gimap5/Nfkbiz/Irf1/Myb/Sash3/Nckap1l/Il4ra/Ccr2/Il6/Ccr7/Nfkbid/Socs1/Malt1/Ripk2/Prkcz/Ifng/Gimap3/Nlrp3	20
BP	GO:0002886	regulation of myeloid leukocyte mediated immunity	34/5029	75/29008	1.70729e-08	1.514e-07	6.91364e-08	Fes/Itgam/Fgr/Adora3/Cx3cr1/Itgb2/Hmox1/Pram1/Ptafr/Tyrobp/Cd177/Cd300a/Cd84/Spi1/Il4ra/Il13ra2/Ccr2/Lyn/Abr/Rac2/Adora2b/Pla2g3/Fcgr3/Unc13d/Syk/Gab2/Fcer1g/F2rl1/Sphk2/Dnase1l3/Fcgr1/Cxcl1/Stxbp1/Mavs	34
BP	GO:0002446	neutrophil mediated immunity	23/5029	41/29008	2.36434e-08	2.03992e-07	9.31524e-08	Itgam/Cd300lb/Trem3/Anxa3/Itgb2/Pram1/Ptafr/Trem1/Tusc2/Cd177/Ncf1/Spi1/Myo1f/Abr/Elane/Syk/F2rl1/Myd88/Dnase1l3/Card9/Cxcl1/Stx11/Ace	23
BP	GO:0043368	positive T cell selection	23/5029	41/29008	2.36434e-08	2.03992e-07	9.31524e-08	Dock2/Shh/Cd1d1/Bcl2/Themis/Cd74/Cd3d/Tgfb1/Tox/H2-DMa/Irf4/Batf/Il6/Ptprc/Tbx21/Loxl3/Ly9/Ptpn2/Spn/Cd3g/Bcl11b/Cd3e/Slamf6	23
BP	GO:2000404	regulation of T cell migration	25/5029	47/29008	2.48442e-08	2.12626e-07	9.70951e-08	Ccl27a/Cxcl12/Adam8/Itga4/Cd200r1/Ripk3/Tnfsf14/Adam17/Ccr2/Wnt5a/Ripor2/Tnfrsf14/Fadd/App/Cxcl13/Ccr7/Aif1/Spn/Il27ra/Cxcl10/Stk39/Ccl5/Pycard/Itgb3/Cd99l2	25
BP	GO:0002707	negative regulation of lymphocyte mediated immunity	30/5029	63/29008	2.91279e-08	2.46639e-07	1.12627e-07	Il7r/Cd55/Dusp22/Havcr2/Tap1/Nod2/Serpinb9b/Serpinb9/Klre1/Ndfip1/Ptpn6/Slamf1/Cd55b/Nckap1l/Tap2/Arrb2/Parp3/Ptprc/Tbx21/Vsir/Sh2d1b1/Cd96/Bcl6/Spn/Il20rb/Klrd1/Hfe/Susd4/Klrb1b/Clec4g	30
BP	GO:0032753	positive regulation of interleukin-4 production	17/5029	25/29008	2.94297e-08	2.48535e-07	1.13493e-07	Gata3/Cd1d1/Havcr2/Prkcq/Sash3/Il1rap/Cd28/Irf4/Icosl/Cebpb/Syk/Il20rb/Fcer1g/Cd40lg/Prkcz/Nlrp3/Cd3e	17
BP	GO:0033003	regulation of mast cell activation	29/5029	60/29008	3.24942e-08	2.72609e-07	1.24486e-07	Fes/Fgr/Milr1/Nectin2/Cd300lb/Adora3/Hmox1/Nr4a3/Ptpre/Cd300lf/Cd300a/Cd84/Il4ra/Il13ra2/Lyn/Rac2/Plscr2/Adora2b/Pla2g3/Cd226/Unc13d/Syk/Gab2/Fcer1g/Sphk2/Crlf2/Plscr1/Timd2/Stxbp1	29
BP	GO:0045589	regulation of regulatory T cell differentiation	21/5029	36/29008	3.78912e-08	3.11333e-07	1.42169e-07	Il2rg/Gimap5/Lag3/Lck/Ctla4/Irf1/Cd44/Tgfb1/Carmil2/Cd28/Dusp10/Vsir/Bcl6/Fanca/Socs1/Fancd2/Sox12/Ctla2a/Ifng/Gimap3/Hspb1	21
BP	GO:0002823	negative regulation of adaptive immune response based on somatic recombination of immune receptors built from immunoglobulin superfamily domains	27/5029	54/29008	3.88477e-08	3.18371e-07	1.45383e-07	Il7r/Cd55/Dusp22/Il1rl1/Havcr2/Nod2/Ndfip1/Ptpn6/Slamf1/Zc3h12a/Cd55b/Nckap1l/Il4ra/Parp3/Ptprc/Tbx21/Loxl3/Vsir/Bcl6/Spn/Il27ra/Il20rb/Klrd1/Hfe/Susd4/Jak3/Clec4g	27
BP	GO:0032633	interleukin-4 production	22/5029	39/29008	4.16336e-08	3.39892e-07	1.55211e-07	Txk/Gata3/Cd1d1/Havcr2/Prkcq/Ndfip1/Sash3/Il1rap/Cd28/Irf4/Lef1/Icosl/Cebpb/Ddit3/Syk/Il20rb/Fcer1g/Cd40lg/Prkcz/Itk/Nlrp3/Cd3e	22
BP	GO:0002920	regulation of humoral immune response	25/5029	48/29008	4.33e-08	3.49469e-07	1.59584e-07	Hpx/Gimap5/Cd55/A2m/Masp1/Nod2/Spns2/Acod1/Cd37/C6/Ptpn6/Serping1/Cd55b/H2-DMa/Cd59a/Ptprc/Il1b/Phb/Cd59b/Ccr7/Tnf/Susd4/Gimap3/Cfhr2/Cfhr4	25
BP	GO:0045576	mast cell activation	39/5029	95/29008	4.60993e-08	3.70188e-07	1.69045e-07	Fes/Fgr/Rasgrp1/Milr1/Nectin2/Cd300lb/Adora3/Hmox1/Nr4a3/Mrgpra2a/Ptpre/Cd300lf/Lat/Lcp2/Ptgds/Cd300a/Cd84/Cd48/Il4ra/Il13ra2/Lyn/Rac2/Plscr2/Adora2b/Pla2g3/Cd226/Fcgr3/Unc13d/Syk/Gab2/Fcer1g/Sphk2/Crlf2/Tlr4/Plscr1/Lat2/Timd2/Stxbp1/Rhoh	39
BP	GO:0036037	CD8-positive, alpha-beta T cell activation	20/5029	34/29008	6.6002e-08	5.17624e-07	2.36371e-07	Ptpn22/Satb1/Bcl2/Irf1/Clec4a1/Cd274/Wdfy4/Cd244a/Clec4a3/Tox/Nckap1l/Vsir/Runx3/Gpr18/Socs1/Tnfsf8/Hfe/Ifng/Runx1/Clec4a2	20
BP	GO:0032660	regulation of interleukin-17 production	22/5029	40/29008	7.73344e-08	5.91938e-07	2.70307e-07	Arid5a/Rftn1/Il21/Nod2/Prkcq/Tusc2/Arg2/Tgfb1/Nckap1l/Il6/Vsir/Ly9/Phb/Il27ra/Ddit3/Il12b/Myd88/Tlr2/Ifng/Tlr4/Card9/Slamf6	22
BP	GO:0032735	positive regulation of interleukin-12 production	23/5029	43/29008	7.84575e-08	5.97664e-07	2.72921e-07	Cd40/Tlr6/Ccl19/Ltb/Ido1/Irf8/Nod2/Irf1/Scimp/Ccr7/Laptm5/Syk/Il12b/Tnfsf9/Unc93b1/Cd40lg/Tlr2/Tlr9/Ifng/Tlr4/Flt3/Plcg2/Il16	23
BP	GO:0046636	negative regulation of alpha-beta T cell activation	23/5029	43/29008	7.84575e-08	5.97664e-07	2.72921e-07	Shh/Ihh/Adora2a/Irf1/Cd274/Arg2/Cd300a/Cd44/Zc3h12a/Il4ra/Cblb/Tbx21/Loxl3/Tnfrsf14/Vsir/Runx3/Bcl6/Tarm1/Socs1/Btla/Hfe/Runx1/Jak3	23
BP	GO:0050864	regulation of B cell activation	83/5029	275/29008	1.06654e-07	7.99091e-07	3.64902e-07	Cd40/Il2rg/Slc15a4/Stat5b/Cdkn1a/Themis2/Vav3/Bcl2/Il21/Ctla4/Cd74/Tnfaip3/Tyrobp/Nod2/Btk/Tnfrsf4/Fas/Ndfip1/Nsd2/Ptpn6/Cd300a/Ada/Cd27/Shld1/Tgfb1/Sash3/Cd24a/Inpp5d/Il10/Slamf8/Nckap1l/Cd28/Siglecg/Sh3kbp1/Parp3/Prdm1/Il6/Tnfrsf13b/Ptprc/Lyn/Tnfsf13/Tbx21/Atad5/Samsn1/Il7/Clcf1/Bcl6/Tbc1d10c/Card11/Tnip2/Il27ra/Bst1/Cdkn2a/Tnfsf13b/Laptm5/Nfam1/Btla/Syk/Cd22/Cd320/Cd40lg/Tlr9/Ifng/Tlr4/Cd38/Fl…	83
BP	GO:0032620	interleukin-17 production	23/5029	44/29008	1.37378e-07	1.01263e-06	4.62413e-07	Arid5a/Rftn1/Il21/Nod2/Prkcq/Mr1/Tusc2/Arg2/Tgfb1/Nckap1l/Il6/Vsir/Ly9/Phb/Il27ra/Ddit3/Il12b/Myd88/Tlr2/Ifng/Tlr4/Card9/Slamf6	23
BP	GO:0046718	viral entry into host cell	40/5029	102/29008	1.3865e-07	1.01964e-06	4.65617e-07	Trim12c/Ifitm2/Nectin2/4930486L24Rik/Ciita/Gas6/Cd4/Trim12a/Cd74/Hyal2/Trim30a/Tmprss4/Cav1/Cav2/Bsg/Tpcn1/Trim30b/Ifitm6/Trim6/Grk2/Trim59/Trim30d/Axl/Phb/Agtr1a/Ly6e/Trim5/Ace2/Apcs/Npc1/Trim34b/Nectin1/Trim30c/Siglec1/Tpcn2/Nectin4/Gpr15/Itgb3/Trim10/Clec4g	40
BP	GO:0002711	positive regulation of T cell mediated immunity	34/5029	81/29008	1.73428e-07	1.2523e-06	5.71857e-07	Gata3/Nectin2/Arid5a/Cd55/Cd1d1/Mr1/H2-M3/Il18r1/H2-Q6/Sash3/Slamf1/Fzd5/Cd24a/Cd55b/H2-T24/Tap2/P2rx7/H2-D1/H2-Q4/Il6/Ptprc/Il1b/Fadd/H2-Q7/H2-Q10/Malt1/Cyrib/Il12b/Il1r1/Prkcz/H2-M2/Nlrp3/B2m/H2-T10	34
BP	GO:0002283	neutrophil activation involved in immune response	15/5029	22/29008	1.87222e-07	1.34126e-06	6.12483e-07	Itgam/Anxa3/Itgb2/Pram1/Ptafr/Tyrobp/Cd177/Spi1/Myo1f/Abr/Syk/Fcer1g/Myd88/Dnase1l3/Stx11	15
BP	GO:0019724	B cell mediated immunity	85/5029	287/29008	1.88118e-07	1.34617e-06	6.14724e-07	Cd40/Slc15a4/Prkcd/Nectin2/H2-Ab1/Hpx/Gimap5/Trex1/Mbl2/Cd55/Tcirg1/Cd74/Nod2/Btk/C1qc/H2-Eb2/Fas/Ndfip1/Irf7/Nsd2/Ptpn6/C1rb/C1s2/Fgl2/Shld1/H2-Ob/Tgfb1/Inpp5d/Serping1/Cd55b/H2-DMa/Cd28/Il4ra/Parp3/Il13ra2/Batf/H2-DMb2/H2-Aa/Ptprc/Tnfsf13/Tbx21/H2-DMb1/Atad5/Clcf1/Bcl6/Tnf/Icosl/C1ra/Cd226/Il27ra/C1qb/Apcs/Pou2f2/Fcgr3/H2-Oa/Rnf8/Fcer1g/Cd40lg/Myd88/Crlf2/C1qa/Susd4/Ifng/Gimap3/Exo1/Bcl3/Card9/…	85
BP	GO:0050856	regulation of T cell receptor signaling pathway	24/5029	48/29008	2.19974e-07	1.56535e-06	7.14813e-07	Ptpn22/Nectin2/Trat1/Dusp22/Lck/Sh2d1a/Thy1/Ptpn6/Cd300a/Ada/Lgals3/Ubash3a/Cblb/Kcnn4/Ptpn2/Tespa1/Ccr7/Card11/Cd226/Malt1/Cd160/Laptm5/Sla2/Ezr	24
BP	GO:0032743	positive regulation of interleukin-2 production	21/5029	39/29008	2.48147e-07	1.72163e-06	7.86179e-07	Stat5b/Cd1d1/Cd276/Prkcq/Stoml2/Sash3/Carmil2/Cd28/Irf4/Ccr2/Il1a/Pnp2/Ptprc/Il1b/Pde4d/Card11/Malt1/Ripk2/Runx1/Cd3e/Plcg2	21
BP	GO:0002534	cytokine production involved in inflammatory response	28/5029	62/29008	3.37304e-07	2.2977e-06	1.04924e-06	Tlr6/Nos2/Ido1/Sirpa/Nod2/Pdcd4/Nlrc3/Mefv/Zc3h12a/Gbp5/Ezh2/Gpsm3/Il6/Cd6/Pld4/Il1r2/Cd96/Pla2g3/Tnf/Tarm1/Ppara/Adcy7/Per1/Myd88/Pycard/Tlr4/Abcd2/Card9	28
BP	GO:0045061	thymic T cell selection	17/5029	28/29008	3.43406e-07	2.3318e-06	1.06481e-06	Gata3/Dock2/Shh/Cd1d1/Cd74/Fas/Cd3d/Tox/H2-DMa/Cd28/Ptprc/Ptpn2/Ccr7/Card11/Spn/Cd3g/Cd3e	17
BP	GO:0002312	B cell activation involved in immune response	37/5029	94/29008	3.60411e-07	2.42915e-06	1.10926e-06	Cd40/Slc15a4/Dock11/Cd180/Irf8/Il21/Tnfaip3/Itm2a/Ndfip1/Nsd2/Ada/Shld1/Tgfb1/Il10/Spi1/Cd28/Parp3/Batf/Il6/Ptprc/Tnfsf13/Tbx21/Atad5/Lfng/Clcf1/Bcl6/Icosl/Il27ra/Rnf8/Cd40lg/Ifng/Tlr4/Exo1/Bcl3/Dock10/Plcg2/Gpr183	37
BP	GO:0045598	regulation of fat cell differentiation	51/5029	148/29008	3.78163e-07	2.53274e-06	1.15657e-06	Gata3/Bmp2/Crebl2/Jag1/Tcf7l2/Sult1e1/Nr1d1/Bmp7/Lrp6/Zfp36/Cebpa/Mecom/Jdp2/Trpv4/Ccn4/Igf1/Ccdc85b/Gdf3/Bbs12/Zadh2/Tgfb1/Zc3h12a/Gps2/Tmem64/Rarres2/Zbtb16/Enpp1/Klf5/Dusp10/Wnt5a/Napepld/Insig1/Cebpb/Aamdc/Ddit3/Lpl/Mmp11/Nucb2/Pim1/Ptgs2/Cmklr1/Stk3/Ppard/Cds1/Sfrp1/Frzb/Lrp3/Trib3/Sh3pxd2b/Mkx/Fndc3b	51
BP	GO:0002724	regulation of T cell cytokine production	20/5029	37/29008	4.41588e-07	2.93025e-06	1.33809e-06	Gata3/Arid5a/Tnfrsf1b/Cd55/Il18r1/Sash3/Slamf1/Fzd5/Cd55b/Ccr2/Il6/Tbx21/Il1b/Vsir/Malt1/Il1r1/Prkcz/Hfe/Nlrp3/B2m	20
BP	GO:0002827	positive regulation of T-helper 1 type immune response	13/5029	18/29008	4.5122e-07	2.97824e-06	1.36e-06	Slc11a1/H2-Ab1/Arid5a/Il18r1/Slamf1/Ccr2/Il1b/Il27ra/Il12b/Ripk2/Il1r1/Pla2g4a/Il12rb1	13
BP	GO:0016064	immunoglobulin mediated immune response	83/5029	284/29008	4.80758e-07	3.16338e-06	1.44455e-06	Cd40/Slc15a4/Prkcd/Nectin2/H2-Ab1/Hpx/Gimap5/Trex1/Mbl2/Cd55/Tcirg1/Cd74/Nod2/Btk/C1qc/H2-Eb2/Ndfip1/Irf7/Nsd2/Ptpn6/C1rb/C1s2/Fgl2/Shld1/H2-Ob/Tgfb1/Inpp5d/Serping1/Cd55b/H2-DMa/Cd28/Il4ra/Parp3/Il13ra2/Batf/H2-DMb2/H2-Aa/Ptprc/Tnfsf13/Tbx21/H2-DMb1/Atad5/Clcf1/Bcl6/Tnf/Icosl/C1ra/Cd226/Il27ra/C1qb/Apcs/Pou2f2/Fcgr3/H2-Oa/Rnf8/Fcer1g/Cd40lg/Myd88/Crlf2/C1qa/Susd4/Ifng/Gimap3/Exo1/Bcl3/Card9/Fcgr…	83
BP	GO:0002523	leukocyte migration involved in inflammatory response	16/5029	26/29008	5.90566e-07	3.84622e-06	1.75636e-06	Itgam/Fut7/Itgb2/Ccl2/Adam8/Ppbp/Slamf1/Cd24a/Slamf8/S100a8/S100a9/Elane/Aoc3/Cx3cl1/Lbp/Ffar2	16
BP	GO:0002437	inflammatory response to antigenic stimulus	31/5029	74/29008	6.30035e-07	4.09074e-06	1.86802e-06	Ephb6/Rasgrp1/Fut7/Trex1/Il1rn/Ahcy/Hmgb2/Nod2/Serpinb9/Cd24a/Il10/Cd28/Gpx1/Cd6/Il36g/Ak7/Ccr7/Tnf/Spn/Elane/Fcgr3/Icam1/Cxcr2/Cd68/Il20rb/Il12b/Fcer1g/Fcgr1/Ahcyl/Il2ra/Gpx2	31
BP	GO:0070232	regulation of T cell apoptotic process	22/5029	44/29008	7.01238e-07	4.49356e-06	2.05197e-06	Il7r/Ido1/Adam8/Serpinb9/Prkcq/Tnfrsf4/Ripk3/Cd274/Arg2/Ada/Cd27/Lgals3/Trp53/Gimap8/Wnt5a/Pdcd1/Fadd/Nfkbid/Ccl5/Gpam/Siglec1/Jak3	22
BP	GO:0001913	T cell mediated cytotoxicity	30/5029	71/29008	7.62453e-07	4.83722e-06	2.2089e-06	Il7r/Nectin2/Cd1d1/Serpinb9b/Serpinb9/Mr1/Ripk3/H2-M3/H2-Q6/Prf1/Nckap1l/H2-T24/Tap2/P2rx7/Rab27a/H2-D1/H2-Q4/Ptprc/Fadd/H2-Q7/Gzmb/H2-Q10/Cyrib/Klrd1/Il12b/H2-M2/Ctsc/B2m/Stx11/H2-T10	30
BP	GO:0002701	negative regulation of production of molecular mediator of immune response	20/5029	38/29008	7.80078e-07	4.9343e-06	2.25323e-06	Hmox1/Tmbim6/Ndfip1/Tgfb1/Slamf1/Il10/Siglecg/Parp3/Il13ra2/Tbx21/Vsir/Cd96/Bcl6/Tnf/Apoa2/Bst2/Cd22/Hfe/Jak3/Irak3	20
BP	GO:0045577	regulation of B cell differentiation	19/5029	35/29008	7.86176e-07	4.96795e-06	2.2686e-06	Il2rg/Stat5b/Il21/Ptpn6/Cd27/Cd24a/Inpp5d/Il10/Slamf8/Nckap1l/Prdm1/Il7/Card11/Nfam1/Syk/Tlr9/Flt3/Sfrp1/Ikzf3	19
BP	GO:0070231	T cell apoptotic process	27/5029	61/29008	8.91331e-07	5.57716e-06	2.54679e-06	Il7r/Ido1/Fasl/Adam8/Serpinb9/Prkcq/Tnfrsf4/Fas/Tnfrsf23/Ripk3/Cd274/Arg2/Ada/Cd27/Lgals3/Trp53/Gimap8/Bak1/Wnt5a/Pdcd1/Fadd/Nfkbid/Ccl5/Gpam/Siglec1/Jak3/Il2ra	27
BP	GO:0042104	positive regulation of activated T cell proliferation	16/5029	27/29008	1.21533e-06	7.40819e-06	3.38292e-06	Stat5b/Cd86/Igf1/Slamf1/Cd24a/Fadd/Icosl/Il27ra/Igfbp2/Gpam/Il12b/Tnfsf9/Pycard/Jak3/Il12rb1/Il2ra	16
BP	GO:0045581	negative regulation of T cell differentiation	24/5029	52/29008	1.41871e-06	8.56601e-06	3.91164e-06	Shh/Ihh/Lag3/Ctla4/Cd74/Irf1/Fgl2/Cd44/Zc3h12a/Il4ra/Erbb2/Tbx21/Loxl3/Runx3/Ptpn2/Bcl6/Nrarp/Nfkbid/Socs1/Cdkn2a/Dtx1/Runx1/Jak3/Hspb1	24
BP	GO:0002639	positive regulation of immunoglobulin production	26/5029	59/29008	1.56689e-06	9.38953e-06	4.2877e-06	Cd40/Rbp4/Hpx/Il21/Cd86/Tnfrsf4/Cd37/Nsd2/Cd27/Shld1/Tgfb1/Sash3/Il10/Phb2/Cd28/Il4ra/Il6/Ptprc/Tnfsf13/Tbx21/Atad5/Phb/Clcf1/Dnajb9/Tlr9/Ifng	26
BP	GO:1900015	regulation of cytokine production involved in inflammatory response	26/5029	59/29008	1.56689e-06	9.38953e-06	4.2877e-06	Tlr6/Nos2/Sirpa/Nod2/Pdcd4/Nlrc3/Mefv/Zc3h12a/Gbp5/Ezh2/Gpsm3/Il6/Cd6/Pld4/Il1r2/Pla2g3/Tnf/Tarm1/Ppara/Adcy7/Per1/Myd88/Pycard/Tlr4/Abcd2/Card9	26
BP	GO:0002726	positive regulation of T cell cytokine production	15/5029	25/29008	2.11842e-06	1.23918e-05	5.65866e-06	Gata3/Arid5a/Cd55/Il18r1/Sash3/Slamf1/Fzd5/Cd55b/Il6/Il1b/Malt1/Il1r1/Prkcz/Nlrp3/B2m	15
CC	GO:0061702	inflammasome complex	14/5088	21/28886	9.07934e-07	8.46619e-06	5.69708e-06	Gsdmd/Casp12/Aim2/Casp1/Naip6/Naip2/Nlrp1a/Nlrc4/Casp4/Naip1/Pycard/Nlrp1b/Naip5/Nlrp3	14
BP	GO:0002673	regulation of acute inflammatory response	24/5029	53/29008	2.16731e-06	1.26545e-05	5.77865e-06	Fut7/Tnfrsf11a/Rhbdd3/Pik3cg/Adam8/Ccr5/Alox5ap/Il6/Gstp1/Il1b/Ccr7/Tnf/Spn/Fcgr3/Aoc3/Ptges/Il20rb/Ccl5/Fcer1g/Ffar2/Ptgs2/Dnase1l3/Fcgr1/Nlrp3	24
BP	GO:0002335	mature B cell differentiation	19/5029	37/29008	2.39895e-06	1.38674e-05	6.33249e-06	Dock11/Irf8/Dpp4/Il21/Tnfaip3/Itm2a/Ada/Il10/Slamf8/Spi1/Il6/Lfng/Pou2f2/Malt1/Cmtm7/Bcl3/Dock10/Plcg2/Gpr183	19
BP	GO:0030889	negative regulation of B cell proliferation	13/5029	20/29008	2.88227e-06	1.64524e-05	7.51294e-06	Ctla4/Tyrobp/Btk/Cd300a/Cd24a/Inpp5d/Il10/Prdm1/Tnfrsf13b/Lyn/Cdkn2a/Btla/Tnfrsf21	13
BP	GO:0046006	regulation of activated T cell proliferation	21/5029	44/29008	3.28132e-06	1.84332e-05	8.41747e-06	Stat5b/Ido1/Cd86/Ripk3/Igf1/Cd274/Slamf1/Cd24a/Fadd/Icosl/Il27ra/Laptm5/Igfbp2/Gpam/Il12b/Tnfsf9/Pycard/Jak3/Il12rb1/Il2ra/Pdcd1lg2	21
BP	GO:0042092	type 2 immune response	20/5029	41/29008	3.66577e-06	2.05206e-05	9.37065e-06	Gata3/Ido1/Cd74/Nod2/Ndfip1/Irf1/Arg2/Il4ra/Batf/Ccr2/Il6/Tbx21/Clcf1/Bcl6/Il27ra/Prkcz/Crlf2/Stard7/Bcl3/Nlrp3	20
BP	GO:0010818	T cell chemotaxis	14/5029	23/29008	3.67927e-06	2.05421e-05	9.38047e-06	Ccl27a/Cxcl12/Tnfsf14/Adam17/Ccr2/Wnt5a/Cxcl13/Ccr7/Cxcl10/Stk39/Ccl5/Cxcr3/Cxcl16/Gpr183	14
BP	GO:0046641	positive regulation of alpha-beta T cell proliferation	14/5029	23/29008	3.67927e-06	2.05421e-05	9.38047e-06	Ptpn22/Cd55/Rasal3/Cd244a/Cd24a/Cd55b/Cd28/Ccr2/Ptprc/Cd80/Syk/Il12b/Ripk2/Cd3e	14
BP	GO:0002712	regulation of B cell mediated immunity	30/5029	76/29008	4.16608e-06	2.28799e-05	1.0448e-05	Cd40/Slc15a4/Nectin2/Hpx/Gimap5/Cd55/Nod2/Ndfip1/Nsd2/Ptpn6/Shld1/Tgfb1/Cd55b/Cd28/Parp3/Ptprc/Tnfsf13/Tbx21/Atad5/Clcf1/Bcl6/Tnf/Cd226/Il27ra/Fcgr3/Fcer1g/Susd4/Ifng/Gimap3/Fcgr1	30
BP	GO:0002889	regulation of immunoglobulin mediated immune response	30/5029	76/29008	4.16608e-06	2.28799e-05	1.0448e-05	Cd40/Slc15a4/Nectin2/Hpx/Gimap5/Cd55/Nod2/Ndfip1/Nsd2/Ptpn6/Shld1/Tgfb1/Cd55b/Cd28/Parp3/Ptprc/Tnfsf13/Tbx21/Atad5/Clcf1/Bcl6/Tnf/Cd226/Il27ra/Fcgr3/Fcer1g/Susd4/Ifng/Gimap3/Fcgr1	30
BP	GO:0043029	T cell homeostasis	22/5029	48/29008	4.46642e-06	2.43401e-05	1.11148e-05	Gpr174/Gimap5/Stat5b/Bcl2/Tcirg1/Spns2/Tnfrsf4/Fas/Tnfrsf23/Ripk3/Tgfb1/Cd24a/Nckap1l/P2rx7/Fadd/Gpam/Coro1a/Ccnb2/Pmaip1/Gimap3/Jak3/Il2ra	22
BP	GO:0045588	positive regulation of gamma-delta T cell differentiation	9/5029	11/29008	5.51448e-06	2.94475e-05	1.34471e-05	Gimap5/Stat5b/Lck/Nckap1l/Ptprc/Lef1/Syk/Gimap3/Sox4	9
BP	GO:0046645	positive regulation of gamma-delta T cell activation	9/5029	11/29008	5.51448e-06	2.94475e-05	1.34471e-05	Gimap5/Stat5b/Lck/Nckap1l/Ptprc/Lef1/Syk/Gimap3/Sox4	9
BP	GO:0072538	T-helper 17 type immune response	20/5029	42/29008	5.85867e-06	3.11474e-05	1.42233e-05	Arid5a/Prkcq/Nfkbiz/Tgfb1/Zc3h12a/Irf4/Batf/Il6/Tbx21/Loxl3/Ly9/Phb/Nfkbid/Il27ra/Malt1/Card9/Entpd7/Nlrp3/Slamf6/Clec4n	20
BP	GO:0046629	gamma-delta T cell activation	13/5029	21/29008	6.35923e-06	3.36764e-05	1.53782e-05	Gimap5/Stat5b/Lck/Nckap1l/Ptprc/Lef1/Gpr18/Syk/Jaml/Gimap3/Itk/Sox4/Egr3	13
BP	GO:0035743	CD4-positive, alpha-beta T cell cytokine production	14/5029	24/29008	7.41634e-06	3.87595e-05	1.76994e-05	Gata3/Arid5a/Il18rap/Il18r1/Slamf1/Il6/Tbx21/Il1b/Il12b/Il1r1/Prkcz/Crlf2/Stard7/Nlrp3	14
BP	GO:0032703	negative regulation of interleukin-2 production	15/5029	27/29008	7.93501e-06	4.09665e-05	1.87072e-05	Gata3/Lag3/Zfp36/Havcr2/Cd276/Tnfaip3/Nod2/Ptprc/Tbx21/Homer2/Sftpd/Laptm5/Il20rb/Nav3/Ezr	15
BP	GO:0032692	negative regulation of interleukin-1 production	18/5029	37/29008	1.17584e-05	5.90794e-05	2.69784e-05	Gstp2/Cx3cr1/Gas6/Tnfaip3/Pml/Serpinb1a/Nlrc3/Igf1/Mefv/Zc3h12a/Arrb2/Aqp4/Gstp1/Il1r2/Nlrp12/Cx3cl1/Ptger4/Nlrp3	18
BP	GO:0150076	neuroinflammatory response	18/5029	37/29008	1.17584e-05	5.90794e-05	2.69784e-05	Ldlr/Myo5a/Tnfrsf1b/Nr1d1/Tafa3/Cd200r1/Cd200r4/Igf1/Mmp8/Cx3cl1/Cst7/Nupr1/Psen2/Ptgs2/Ifng/Ctsc/Lrrk2/Plcg2	18
BP	GO:0045586	regulation of gamma-delta T cell differentiation	10/5029	14/29008	1.23086e-05	6.12644e-05	2.79762e-05	Gimap5/Stat5b/Lck/Nckap1l/Ptprc/Lef1/Syk/Gimap3/Sox4/Egr3	10
BP	GO:0046643	regulation of gamma-delta T cell activation	10/5029	14/29008	1.23086e-05	6.12644e-05	2.79762e-05	Gimap5/Stat5b/Lck/Nckap1l/Ptprc/Lef1/Syk/Gimap3/Sox4/Egr3	10
BP	GO:0140632	inflammasome complex assembly	13/5029	22/29008	1.30682e-05	6.41935e-05	2.93137e-05	Tlr6/Eif2ak2/Aim2/Trim30a/Nlrc3/Mefv/Gbp5/Nlrp1a/Myd88/Nlrp1b/Tlr4/Nlrp3/Plcg2	13
BP	GO:0002719	negative regulation of cytokine production involved in immune response	14/5029	25/29008	1.41591e-05	6.89677e-05	3.14938e-05	Hmox1/Tgfb1/Slamf1/Il10/Tbx21/Vsir/Cd96/Bcl6/Tnf/Apoa2/Bst2/Hfe/Jak3/Irak3	14
BP	GO:0150077	regulation of neuroinflammatory response	15/5029	28/29008	1.4347e-05	6.9617e-05	3.17904e-05	Ldlr/Tnfrsf1b/Nr1d1/Tafa3/Cd200r1/Cd200r4/Igf1/Mmp8/Cx3cl1/Cst7/Nupr1/Ptgs2/Ctsc/Lrrk2/Plcg2	15
BP	GO:0045600	positive regulation of fat cell differentiation	27/5029	69/29008	1.49829e-05	7.23172e-05	3.30234e-05	Bmp2/Crebl2/Sult1e1/Bmp7/Zfp36/Cebpa/Mecom/Igf1/Gdf3/Zc3h12a/Tmem64/Rarres2/Zbtb16/Klf5/Napepld/Cebpb/Aamdc/Lpl/Pim1/Ptgs2/Cmklr1/Stk3/Cds1/Sfrp1/Frzb/Sh3pxd2b/Fndc3b	27
BP	GO:0045059	positive thymic T cell selection	11/5029	17/29008	1.85697e-05	8.76188e-05	4.00108e-05	Dock2/Shh/Cd1d1/Cd74/Cd3d/Tox/H2-DMa/Ptprc/Ptpn2/Cd3g/Cd3e	11
BP	GO:0033089	positive regulation of T cell differentiation in thymus	9/5029	12/29008	1.86341e-05	8.76188e-05	4.00108e-05	Il2rg/Il7r/Rasgrp1/Shh/Ihh/Adam8/Ada/Tespa1/Egr3	9
BP	GO:0050873	brown fat cell differentiation	24/5029	59/29008	2.05618e-05	9.59047e-05	4.37946e-05	Nudt7/Adrb3/Slc2a4/Aldh6a1/Bmp7/Selenbp1/Cebpa/Adrb2/Mecom/Trpv4/Rgs2/Rarres2/Adrb1/Bnip3/Dusp10/Lrg1/Napepld/Plac8/Cebpb/Dhrs7b/Pim1/Ptgs2/Scd1/Lama4	24
BP	GO:0034446	substrate adhesion-dependent cell spreading	37/5029	109/29008	2.08145e-05	9.68711e-05	4.42359e-05	Ephb3/Fzd4/Micall2/Itga4/Lamb2/Bcar1/Itgb7/Mertk/Itga8/Kif14/Postn/Tek/Nedd9/Olfm4/Srcin1/Ilk/Prex1/Fbln1/Axl/Enpp2/Atrn/Parvb/Unc13d/Lamc3/Ntn4/Lpxn/Flna/Cass4/Parvg/Sfrp1/Calr/Itgb3/Kank1/Lamb1/Fermt3/Spry4/Fndc3b	37
CC	GO:0042101	T cell receptor complex	11/5088	16/28886	9.12744e-06	7.44716e-05	5.01136e-05	Trat1/Stoml2/Ptpn6/Apbb1ip/Cd3d/Cd247/Skap1/Cd6/Cd3g/Syk/Cd3e	11
BP	GO:0032740	positive regulation of interleukin-17 production	13/5029	23/29008	2.52739e-05	0.000115766	5.28642e-05	Arid5a/Rftn1/Il21/Nod2/Prkcq/Tgfb1/Il6/Ly9/Phb/Il12b/Myd88/Card9/Slamf6	13
BP	GO:0006925	inflammatory cell apoptotic process	14/5029	26/29008	2.5776e-05	0.00011768	5.37382e-05	Itgam/Fasl/Nod2/Ccr5/Fas/Cd44/Pik3cd/Il6/Cdkn2a/Plekho2/Cxcr2/Ccl5/Slc7a11/Ifng	14
BP	GO:0070673	response to interleukin-18	8/5029	10/29008	2.61784e-05	0.000118462	5.40955e-05	Pdgfb/Il18rap/Il18r1/Ocln/Ticam2/Cldn1/Ripk2/Ifng	8
BP	GO:0043304	regulation of mast cell degranulation	18/5029	39/29008	2.91506e-05	0.000131632	6.01093e-05	Fes/Fgr/Adora3/Hmox1/Cd300a/Cd84/Il4ra/Il13ra2/Lyn/Rac2/Adora2b/Pla2g3/Unc13d/Syk/Gab2/Fcer1g/Sphk2/Stxbp1	18
BP	GO:0043383	negative T cell selection	10/5029	15/29008	3.11525e-05	0.000139781	6.38305e-05	Dock2/Shh/Themis/Cd74/Fas/Cd28/Ptprc/Ccr7/Spn/Cd3e	10
BP	GO:0002377	immunoglobulin production	75/5029	277/29008	3.24803e-05	0.000145024	6.62247e-05	Cd40/Slc15a4/Rbp4/Il7r/Lax1/H2-Ab1/Hpx/Trex1/Il21/Tcirg1/Tnfaip3/Cgas/Nod2/Itm2a/Btk/H2-Eb2/Cd86/Tnfrsf4/Tmbim6/Fas/Cd37/Ndfip1/Nsd2/Fgl2/Cd27/Shld1/H2-Ob/Tgfb1/Sash3/Il10/Ezh2/H2-DMa/Phb2/Cd28/Siglecg/Il4ra/Parp3/Il13ra2/Batf/H2-DMb2/Il6/H2-Aa/Ptprc/Tnfsf13/Tbx21/H2-DMb1/Atad5/Phb/Clcf1/Bcl6/Tnf/Card11/Icosl/Il27ra/Pou2f2/Tnfsf13b/H2-Oa/Polq/Rnf8/Cd22/Cd40lg/Samhd1/Crlf2/Dnajb9/Tlr9/Ifng/Exo1/H2…	75
BP	GO:0002828	regulation of type 2 immune response	16/5029	33/29008	3.7902e-05	0.000166664	7.61066e-05	Gata3/Ido1/Cd74/Nod2/Ndfip1/Irf1/Arg2/Il4ra/Ccr2/Il6/Tbx21/Clcf1/Bcl6/Il27ra/Prkcz/Nlrp3	16
BP	GO:0002675	positive regulation of acute inflammatory response	16/5029	33/29008	3.7902e-05	0.000166664	7.61066e-05	Tnfrsf11a/Pik3cg/Adam8/Ccr5/Alox5ap/Il6/Il1b/Ccr7/Tnf/Fcgr3/Aoc3/Ccl5/Fcer1g/Ffar2/Ptgs2/Fcgr1	16
BP	GO:0042492	gamma-delta T cell differentiation	11/5029	18/29008	4.02381e-05	0.000176087	8.04094e-05	Gimap5/Stat5b/Lck/Nckap1l/Ptprc/Lef1/Gpr18/Syk/Gimap3/Sox4/Egr3	11
BP	GO:0002281	macrophage activation involved in immune response	12/5029	21/29008	4.51223e-05	0.000194261	8.87084e-05	Trex1/Cx3cr1/Havcr2/Tyrobp/Sucnr1/Nmi/Lbp/Syk/Ifng/Sbno2/Dysf/Plcg2	12
BP	GO:0002922	positive regulation of humoral immune response	12/5029	21/29008	4.51223e-05	0.000194261	8.87084e-05	Hpx/Gimap5/Nod2/Acod1/C6/H2-DMa/Ptprc/Il1b/Phb/Ccr7/Tnf/Gimap3	12
BP	GO:0002710	negative regulation of T cell mediated immunity	13/5029	24/29008	4.63783e-05	0.000198595	9.06878e-05	Il7r/Dusp22/Nod2/Slamf1/Nckap1l/Ptprc/Tbx21/Vsir/Spn/Il20rb/Klrd1/Hfe/Clec4g	13
BP	GO:0001914	regulation of T cell mediated cytotoxicity	23/5029	58/29008	4.91526e-05	0.00020949	9.5663e-05	Il7r/Nectin2/Cd1d1/Mr1/Ripk3/H2-M3/H2-Q6/Nckap1l/H2-T24/Tap2/P2rx7/H2-D1/H2-Q4/Ptprc/Fadd/H2-Q7/H2-Q10/Cyrib/Klrd1/Il12b/H2-M2/B2m/H2-T10	23
BP	GO:0046596	regulation of viral entry into host cell	21/5029	51/29008	5.37552e-05	0.000225193	0.000102833	Trim12c/Ifitm2/Nectin2/Ciita/Cd4/Trim12a/Cd74/Trim30a/Tmprss4/Bsg/Trim30b/Ifitm6/Trim6/Trim59/Trim30d/Ly6e/Trim5/Apcs/Trim34b/Trim30c/Trim10	21
BP	GO:0002448	mast cell mediated immunity	26/5029	70/29008	6.14952e-05	0.000255435	0.000116644	Spon2/Fes/Fgr/Rasgrp1/Milr1/Adora3/Hmox1/Nr4a3/Mrgpra2a/Lat/Ptgds/Cd300a/Cd84/Il4ra/Il13ra2/Lyn/Rac2/Adora2b/Pla2g3/Unc13d/Syk/Gab2/Fcer1g/Sphk2/Lat2/Stxbp1	26
BP	GO:0033006	regulation of mast cell activation involved in immune response	18/5029	41/29008	6.64195e-05	0.000274282	0.00012525	Fes/Fgr/Adora3/Hmox1/Cd300a/Cd84/Il4ra/Il13ra2/Lyn/Rac2/Adora2b/Pla2g3/Unc13d/Syk/Gab2/Fcer1g/Sphk2/Stxbp1	18
BP	GO:0010819	regulation of T cell chemotaxis	10/5029	16/29008	7.01072e-05	0.000286228	0.000130705	Ccl27a/Tnfsf14/Adam17/Ccr2/Wnt5a/Cxcl13/Ccr7/Cxcl10/Stk39/Ccl5	10
BP	GO:0032700	negative regulation of interleukin-17 production	11/5029	19/29008	8.05531e-05	0.00032343	0.000147693	Tusc2/Arg2/Tgfb1/Nckap1l/Vsir/Il27ra/Ddit3/Il12b/Tlr2/Ifng/Tlr4	11
BP	GO:0043374	CD8-positive, alpha-beta T cell differentiation	11/5029	19/29008	8.05531e-05	0.00032343	0.000147693	Satb1/Bcl2/Irf1/Tox/Nckap1l/Runx3/Gpr18/Socs1/Tnfsf8/Ifng/Runx1	11
BP	GO:0002887	negative regulation of myeloid leukocyte mediated immunity	8/5029	11/29008	8.12823e-05	0.000324316	0.000148098	Cx3cr1/Hmox1/Cd300a/Cd84/Spi1/Il13ra2/Ccr2/Abr	8
BP	GO:0050860	negative regulation of T cell receptor signaling pathway	13/5029	25/29008	8.12825e-05	0.000324316	0.000148098	Ptpn22/Dusp22/Sh2d1a/Thy1/Ptpn6/Lgals3/Ubash3a/Cblb/Ptpn2/Cd160/Laptm5/Sla2/Ezr	13
BP	GO:0061081	positive regulation of myeloid leukocyte cytokine production involved in immune response	12/5029	22/29008	8.35872e-05	0.00033159	0.000151419	Spon2/Sema7a/Nr4a3/Cd74/Wnt5a/Gprc5b/Laptm5/Fcer1g/Tlr2/Tlr4/Mavs/Plcg2	12
BP	GO:0070670	response to interleukin-4	15/5029	32/29008	0.000107848	0.000419546	0.000191584	Gata3/Parp14/Stat5b/Fasn/Hspa5/Alad/Pml/Cd300lf/Ptpn2/Lef1/Mcm2/Coro1a/Rps2/Jak3/Shpk	15
BP	GO:0045060	negative thymic T cell selection	9/5029	14/29008	0.000121145	0.000466158	0.000212869	Dock2/Shh/Cd74/Fas/Cd28/Ptprc/Ccr7/Spn/Cd3e	9
BP	GO:0072683	T cell extravasation	9/5029	14/29008	0.000121145	0.000466158	0.000212869	Ccl2/Ripk3/Itgal/Ccr2/Fadd/Il27ra/Icam1/Ccl5/Cd99l2	9
BP	GO:0002313	mature B cell differentiation involved in immune response	14/5029	29/29008	0.000122932	0.000471186	0.000215166	Dock11/Irf8/Il21/Tnfaip3/Itm2a/Ada/Il10/Spi1/Il6/Lfng/Bcl3/Dock10/Plcg2/Gpr183	14
BP	GO:0033081	regulation of T cell differentiation in thymus	14/5029	29/29008	0.000122932	0.000471186	0.000215166	Il2rg/Il7r/Rasgrp1/Shh/Ihh/Adam8/Ada/Tox/Erbb2/Ptpn2/Tespa1/Nfkbid/Cdkn2a/Egr3	14
BP	GO:0043303	mast cell degranulation	25/5029	69/29008	0.000134533	0.000513336	0.000234413	Fes/Fgr/Rasgrp1/Milr1/Adora3/Hmox1/Nr4a3/Mrgpra2a/Lat/Ptgds/Cd300a/Cd84/Il4ra/Il13ra2/Lyn/Rac2/Adora2b/Pla2g3/Unc13d/Syk/Gab2/Fcer1g/Sphk2/Lat2/Stxbp1	25
BP	GO:0002714	positive regulation of B cell mediated immunity	21/5029	54/29008	0.000143619	0.000541629	0.000247333	Cd40/Nectin2/Hpx/Gimap5/Nod2/Nsd2/Shld1/Tgfb1/Cd28/Ptprc/Tnfsf13/Tbx21/Atad5/Clcf1/Tnf/Cd226/Fcgr3/Fcer1g/Ifng/Gimap3/Fcgr1	21
BP	GO:0002891	positive regulation of immunoglobulin mediated immune response	21/5029	54/29008	0.000143619	0.000541629	0.000247333	Cd40/Nectin2/Hpx/Gimap5/Nod2/Nsd2/Shld1/Tgfb1/Cd28/Ptprc/Tnfsf13/Tbx21/Atad5/Clcf1/Tnf/Cd226/Fcgr3/Fcer1g/Ifng/Gimap3/Fcgr1	21
BP	GO:0045591	positive regulation of regulatory T cell differentiation	11/5029	20/29008	0.00015093	0.000564417	0.000257739	Il2rg/Gimap5/Tgfb1/Carmil2/Dusp10/Vsir/Bcl6/Socs1/Sox12/Ifng/Gimap3	11
BP	GO:0002544	chronic inflammatory response	11/5029	20/29008	0.00015093	0.000564417	0.000257739	Cx3cr1/Ido1/Ahcy/Tnfaip3/Il10/S100a9/Adora2b/Tnf/Cebpb/Unc13d/Ahcyl	11
BP	GO:0044546	NLRP3 inflammasome complex assembly	11/5029	20/29008	0.00015093	0.000564417	0.000257739	Tlr6/Eif2ak2/Aim2/Trim30a/Nlrc3/Mefv/Gbp5/Myd88/Tlr4/Nlrp3/Plcg2	11
MF	GO:0019865	immunoglobulin binding	13/5012	25/28438	9.69569e-05	0.000486381	0.00026376	Cd300lg/Fcgr4/Vwf/Cd4/Pira2/Lgals3/Fcamr/Dlg4/Fcgr3/Fcgrt/Fcer1g/Fcgr1/Pirb	13
BP	GO:0006929	substrate-dependent cell migration	14/5029	30/29008	0.000193828	0.000710257	0.000324337	Pdgfb/Shtn1/Itga2/Fgfr1/Adam8/Tnfrsf12a/Cspg4/Epb41l5/Ptprc/Fbln1/Robo1/Slit2/Atp5b/Fmnl1	14
BP	GO:0071353	cellular response to interleukin-4	14/5029	30/29008	0.000193828	0.000710257	0.000324337	Gata3/Parp14/Fasn/Hspa5/Alad/Pml/Cd300lf/Ptpn2/Lef1/Mcm2/Coro1a/Rps2/Jak3/Shpk	14
BP	GO:2000318	positive regulation of T-helper 17 type immune response	8/5029	12/29008	0.000206579	0.000747134	0.000341176	Arid5a/Prkcq/Nfkbiz/Nfkbid/Malt1/Card9/Nlrp3/Clec4n	8
BP	GO:0033005	positive regulation of mast cell activation	16/5029	37/29008	0.000207829	0.000749924	0.00034245	Fgr/Nectin2/Cd300lb/Adora3/Nr4a3/Il4ra/Adora2b/Pla2g3/Cd226/Syk/Gab2/Fcer1g/Sphk2/Crlf2/Timd2/Stxbp1	16
BP	GO:0002279	mast cell activation involved in immune response	25/5029	71/29008	0.00022618	0.000809727	0.000369759	Fes/Fgr/Rasgrp1/Milr1/Adora3/Hmox1/Nr4a3/Mrgpra2a/Lat/Ptgds/Cd300a/Cd84/Il4ra/Il13ra2/Lyn/Rac2/Adora2b/Pla2g3/Unc13d/Syk/Gab2/Fcer1g/Sphk2/Lat2/Stxbp1	25
BP	GO:0043369	CD4-positive or CD8-positive, alpha-beta T cell lineage commitment	12/5029	24/29008	0.000248025	0.000882482	0.000402982	Shh/Bcl2/Tgfb1/Tox/Irf4/Batf/Il6/Tbx21/Loxl3/Ly9/Spn/Slamf6	12
BP	GO:0070498	interleukin-1-mediated signaling pathway	12/5029	24/29008	0.000248025	0.000882482	0.000402982	Il1rn/Egr1/Il6/Il1a/Il1b/Il1r2/Tnip2/Vrk2/Zbp1/Il1r1/Myd88/Irak3	12
BP	GO:0001865	NK T cell differentiation	9/5029	15/29008	0.000256135	0.000902274	0.00041202	Txk/Cd1d1/Tox/Zfp683/Prdm1/Zbtb16/Ikzf1/Itk/Psap	9
BP	GO:0010820	positive regulation of T cell chemotaxis	9/5029	15/29008	0.000256135	0.000902274	0.00041202	Ccl27a/Tnfsf14/Adam17/Ccr2/Wnt5a/Cxcl13/Ccr7/Stk39/Ccl5	9
BP	GO:0070234	positive regulation of T cell apoptotic process	9/5029	15/29008	0.000256135	0.000902274	0.00041202	Ido1/Adam8/Cd274/Trp53/Wnt5a/Pdcd1/Nfkbid/Ccl5/Siglec1	9
BP	GO:0050855	regulation of B cell receptor signaling pathway	10/5029	18/29008	0.0002731	0.000952041	0.000434746	Prkcb/Prkch/Cd300a/Cmtm3/Gps2/Lyn/Nfam1/Gcsam/Lpxn/Cd22	10
BP	GO:2001185	regulation of CD8-positive, alpha-beta T cell activation	10/5029	18/29008	0.0002731	0.000952041	0.000434746	Ptpn22/Irf1/Cd274/Cd244a/Nckap1l/Vsir/Runx3/Socs1/Hfe/Runx1	10
BP	GO:0002360	T cell lineage commitment	14/5029	31/29008	0.000297286	0.00102073	0.000466114	Shh/Bcl2/Tgfb1/Tox/Trp53/Irf4/Batf/Il6/Tbx21/Loxl3/Il7/Ly9/Spn/Slamf6	14
BP	GO:0002418	immune response to tumor cell	14/5029	31/29008	0.000297286	0.00102073	0.000466114	Nectin2/Adam15/Havcr2/Mr1/Klre1/Klrk1/Cd274/Prf1/Cd24a/Cd226/Cd160/Ulbp1/Il12b/Cd40lg	14
BP	GO:0002361	CD4-positive, CD25-positive, alpha-beta regulatory T cell differentiation	7/5029	10/29008	0.000344359	0.00116789	0.000533312	Il2rg/Fut7/Gimap5/Tgfb1/Tox/Ifng/Gimap3	7
BP	GO:0014033	neural crest cell differentiation	31/5029	98/29008	0.00039443	0.00132293	0.00060411	Zeb2/Shh/Jag1/Sema7a/Sema5a/Efnb1/Bmp7/Lrp6/Sema3c/Sema4g/Rdh10/Cfl1/Erbb4/Kbtbd8/Sema3b/Nolc1/Cyp26a1/Sema4d/Twist1/Sema6a/Sema3a/Sema6c/Pdcd6/Sema5b/Tcof1/Edn1/Cyp26c1/Sfrp1/Htr2b/Sox9/Frzb	31
BP	GO:0001782	B cell homeostasis	16/5029	39/29008	0.000429557	0.00143471	0.000655154	Dock11/Bcl2/Cd74/Tnfaip3/Spns2/Cd44/Ada/Pik3cd/Nckap1l/Bak1/Tnfrsf13b/Lyn/Tnfsf13b/Bcl2a1a/Dock10/Pirb	16
BP	GO:0002200	somatic diversification of immune receptors	28/5029	86/29008	0.00043825	0.00146221	0.000667713	Cd40/Slc15a4/Ndfip1/Nsd2/Shld1/Tgfb1/Ezh2/Cd28/Parp3/Batf/Ptprc/Tnfsf13/Tbx21/Atad5/Clcf1/Bcl6/Lef1/Icosl/Il27ra/Adar/Polq/Rnf8/Dclre1c/Cd40lg/Samhd1/Ifng/Exo1/Bcl11b	28
BP	GO:2000515	negative regulation of CD4-positive, alpha-beta T cell activation	14/5029	32/29008	0.000444628	0.00147962	0.000675662	Irf1/Cd274/Arg2/Cd44/Zc3h12a/Il4ra/Tbx21/Loxl3/Vsir/Runx3/Bcl6/Tarm1/Runx1/Jak3	14
BP	GO:0002363	alpha-beta T cell lineage commitment	11/5029	22/29008	0.00045105	0.00149227	0.000681441	Bcl2/Tgfb1/Tox/Irf4/Batf/Il6/Tbx21/Loxl3/Ly9/Spn/Slamf6	11
BP	GO:0045599	negative regulation of fat cell differentiation	21/5029	58/29008	0.000455001	0.00149227	0.000681441	Gata3/Jag1/Tcf7l2/Lrp6/Jdp2/Trpv4/Ccn4/Ccdc85b/Bbs12/Zadh2/Tgfb1/Gps2/Enpp1/Wnt5a/Insig1/Ddit3/Mmp11/Nucb2/Lrp3/Trib3/Mkx	21
BP	GO:0032610	interleukin-1 alpha production	8/5029	13/29008	0.000455218	0.00149227	0.000681441	Casp1/P2rx7/Il1r2/Cx3cl1/Ptger4/Panx1/Nlrp1b/Il16	8
BP	GO:0033083	regulation of immature T cell proliferation	8/5029	13/29008	0.000455218	0.00149227	0.000681441	Shh/Ihh/Cd1d1/Il1a/Erbb2/Il1b/Cdkn2a/Ripk2	8
BP	GO:0046642	negative regulation of alpha-beta T cell proliferation	8/5029	13/29008	0.000455218	0.00149227	0.000681441	Cd274/Arg2/Cd44/Cblb/Tnfrsf14/Vsir/Tarm1/Btla	8
BP	GO:0150079	negative regulation of neuroinflammatory response	8/5029	13/29008	0.000455218	0.00149227	0.000681441	Ldlr/Tnfrsf1b/Nr1d1/Tafa3/Cd200r1/Igf1/Cx3cl1/Cst7	8
BP	GO:0045579	positive regulation of B cell differentiation	10/5029	19/29008	0.00048704	0.00158034	0.000721657	Il2rg/Stat5b/Il21/Cd27/Inpp5d/Il10/Nckap1l/Prdm1/Il7/Syk	10
BP	GO:0001771	immunological synapse formation	9/5029	16/29008	0.000495313	0.00159501	0.000728355	Ccl19/Dock2/Havcr2/Prf1/Lgals3/Cd6/Ccr7/Msn/Clec2i	9
BP	GO:0032691	negative regulation of interleukin-1 beta production	13/5029	29/29008	0.00053252	0.00170792	0.000779916	Gstp2/Cx3cr1/Tnfaip3/Pml/Serpinb1a/Nlrc3/Igf1/Mefv/Zc3h12a/Arrb2/Aqp4/Gstp1/Nlrp3	13
BP	GO:0001916	positive regulation of T cell mediated cytotoxicity	19/5029	51/29008	0.000555446	0.00177787	0.000811859	Nectin2/Cd1d1/Mr1/H2-M3/H2-Q6/H2-T24/Tap2/P2rx7/H2-D1/H2-Q4/Ptprc/Fadd/H2-Q7/H2-Q10/Cyrib/Il12b/H2-M2/B2m/H2-T10	19
BP	GO:0002204	somatic recombination of immunoglobulin genes involved in immune response	21/5029	59/29008	0.000592217	0.0018814	0.000859137	Cd40/Slc15a4/Ndfip1/Nsd2/Shld1/Tgfb1/Cd28/Parp3/Batf/Ptprc/Tnfsf13/Tbx21/Atad5/Clcf1/Bcl6/Icosl/Il27ra/Rnf8/Cd40lg/Ifng/Exo1	21
BP	GO:0002208	somatic diversification of immunoglobulins involved in immune response	21/5029	59/29008	0.000592217	0.0018814	0.000859137	Cd40/Slc15a4/Ndfip1/Nsd2/Shld1/Tgfb1/Cd28/Parp3/Batf/Ptprc/Tnfsf13/Tbx21/Atad5/Clcf1/Bcl6/Icosl/Il27ra/Rnf8/Cd40lg/Ifng/Exo1	21
BP	GO:2000316	regulation of T-helper 17 type immune response	12/5029	26/29008	0.000629215	0.00198117	0.000904695	Arid5a/Prkcq/Nfkbiz/Zc3h12a/Tbx21/Loxl3/Nfkbid/Il27ra/Malt1/Card9/Nlrp3/Clec4n	12
BP	GO:0032693	negative regulation of interleukin-10 production	11/5029	23/29008	0.000729578	0.00225268	0.00102868	Ido1/Tyrobp/Cd274/Cd84/Tnfrsf9/Mmp8/Vsir/Il12b/Jak3/Tnfrsf21/Pdcd1lg2	11
BP	GO:1900016	negative regulation of cytokine production involved in inflammatory response	11/5029	23/29008	0.000729578	0.00225268	0.00102868	Sirpa/Pdcd4/Nlrc3/Mefv/Zc3h12a/Ezh2/Il1r2/Ppara/Adcy7/Pycard/Abcd2	11
BP	GO:0046597	negative regulation of viral entry into host cell	13/5029	30/29008	0.000791519	0.00241355	0.00110214	Trim12c/Ifitm2/Ciita/Trim12a/Cd74/Trim30a/Ifitm6/Trim59/Trim30d/Ly6e/Trim5/Apcs/Trim10	13
BP	GO:0002423	natural killer cell mediated immune response to tumor cell	7/5029	11/29008	0.000804742	0.00243062	0.00110993	Nectin2/Havcr2/Klre1/Klrk1/Cd226/Cd160/Il12b	7
BP	GO:0002855	regulation of natural killer cell mediated immune response to tumor cell	7/5029	11/29008	0.000804742	0.00243062	0.00110993	Nectin2/Havcr2/Klre1/Klrk1/Cd226/Cd160/Il12b	7
BP	GO:0033084	regulation of immature T cell proliferation in thymus	7/5029	11/29008	0.000804742	0.00243062	0.00110993	Shh/Ihh/Cd1d1/Il1a/Erbb2/Il1b/Cdkn2a	7
BP	GO:0014032	neural crest cell development	28/5029	89/29008	0.000809821	0.0024448	0.00111641	Zeb2/Shh/Jag1/Sema7a/Sema5a/Efnb1/Bmp7/Sema3c/Sema4g/Rdh10/Cfl1/Erbb4/Kbtbd8/Sema3b/Nolc1/Cyp26a1/Sema4d/Twist1/Sema6a/Sema3a/Sema6c/Pdcd6/Sema5b/Tcof1/Edn1/Cyp26c1/Htr2b/Sox9	28
BP	GO:0002923	regulation of humoral immune response mediated by circulating immunoglobulin	10/5029	20/29008	0.00082315	0.002471	0.00112837	Hpx/Gimap5/Cd55/Nod2/Ptpn6/Cd55b/Ptprc/Tnf/Susd4/Gimap3	10
BP	GO:0032656	regulation of interleukin-13 production	10/5029	20/29008	0.00082315	0.002471	0.00112837	Gata3/Arg2/Il1rap/Irf4/Lef1/Prkcz/Sphk2/Tlr4/Nlrp3/Tnfrsf21	10
BP	GO:0043373	CD4-positive, alpha-beta T cell lineage commitment	10/5029	20/29008	0.00082315	0.002471	0.00112837	Tgfb1/Tox/Irf4/Batf/Il6/Tbx21/Loxl3/Ly9/Spn/Slamf6	10
BP	GO:0033079	immature T cell proliferation	8/5029	14/29008	0.000900648	0.00266228	0.00121572	Shh/Ihh/Cd1d1/Il1a/Erbb2/Il1b/Cdkn2a/Ripk2	8
BP	GO:0070233	negative regulation of T cell apoptotic process	12/5029	27/29008	0.000954961	0.0027892	0.00127368	Il7r/Ido1/Serpinb9/Prkcq/Tnfrsf4/Arg2/Ada/Cd27/Fadd/Ccl5/Gpam/Jak3	12
BP	GO:0002562	somatic diversification of immune receptors via germline recombination within a single locus	25/5029	78/29008	0.00111769	0.00322898	0.0014745	Cd40/Slc15a4/Ndfip1/Nsd2/Shld1/Tgfb1/Ezh2/Cd28/Parp3/Batf/Ptprc/Tnfsf13/Tbx21/Atad5/Clcf1/Bcl6/Lef1/Icosl/Il27ra/Rnf8/Dclre1c/Cd40lg/Ifng/Exo1/Bcl11b	25
MF	GO:0042608	T cell receptor binding	14/5012	33/28438	0.000770985	0.00283937	0.00153976	Dock2/Cd1d1/Lck/H2-Eb2/Mr1/H2-M3/H2-Q6/H2-D1/H2-Q4/H2-Q7/H2-Q10/Fyn/H2-M2/H2-Eb1	14
BP	GO:0002839	positive regulation of immune response to tumor cell	10/5029	21/29008	0.00132845	0.00375452	0.00171449	Nectin2/Mr1/Klrk1/Cd274/Cd24a/Cd226/Cd160/Ulbp1/Il12b/Cd40lg	10
BP	GO:0032616	interleukin-13 production	10/5029	21/29008	0.00132845	0.00375452	0.00171449	Gata3/Arg2/Il1rap/Irf4/Lef1/Prkcz/Sphk2/Tlr4/Nlrp3/Tnfrsf21	10
BP	GO:0046639	negative regulation of alpha-beta T cell differentiation	12/5029	28/29008	0.0014095	0.00396076	0.00180867	Shh/Ihh/Irf1/Zc3h12a/Il4ra/Tbx21/Loxl3/Runx3/Bcl6/Socs1/Runx1/Jak3	12
BP	GO:1900017	positive regulation of cytokine production involved in inflammatory response	12/5029	28/29008	0.0014095	0.00396076	0.00180867	Tlr6/Nod2/Gbp5/Gpsm3/Il6/Cd6/Pla2g3/Tnf/Tarm1/Myd88/Tlr4/Card9	12
BP	GO:0002861	regulation of inflammatory response to antigenic stimulus	15/5029	39/29008	0.00142354	0.00399317	0.00182347	Fut7/Nod2/Cd24a/Il10/Cd28/Gpx1/Ccr7/Tnf/Spn/Fcgr3/Il20rb/Il12b/Fcer1g/Fcgr1/Gpx2	15
BP	GO:0016445	somatic diversification of immunoglobulins	24/5029	75/29008	0.00142548	0.00399685	0.00182515	Cd40/Slc15a4/Ndfip1/Nsd2/Shld1/Tgfb1/Ezh2/Cd28/Parp3/Batf/Ptprc/Tnfsf13/Tbx21/Atad5/Clcf1/Bcl6/Icosl/Il27ra/Polq/Rnf8/Cd40lg/Samhd1/Ifng/Exo1	24
BP	GO:0002830	positive regulation of type 2 immune response	9/5029	18/29008	0.00150858	0.00418934	0.00191305	Gata3/Ido1/Cd74/Nod2/Il4ra/Il6/Clcf1/Prkcz/Nlrp3	9
BP	GO:0002921	negative regulation of humoral immune response	9/5029	18/29008	0.00150858	0.00418934	0.00191305	Cd55/A2m/Masp1/Ptpn6/Serping1/Cd55b/Cd59a/Cd59b/Susd4	9
BP	GO:1900225	regulation of NLRP3 inflammasome complex assembly	9/5029	18/29008	0.00150858	0.00418934	0.00191305	Tlr6/Eif2ak2/Trim30a/Nlrc3/Mefv/Gbp5/Myd88/Tlr4/Plcg2	9
BP	GO:0070943	neutrophil-mediated killing of symbiont cell	8/5029	15/29008	0.00163723	0.00444985	0.00203201	Trem3/Trem1/Tusc2/Ncf1/Elane/F2rl1/Myd88/Cxcl1	8
BP	GO:0032650	regulation of interleukin-1 alpha production	7/5029	12/29008	0.00164217	0.00444985	0.00203201	Casp1/P2rx7/Il1r2/Cx3cl1/Ptger4/Panx1/Il16	7
BP	GO:0033080	immature T cell proliferation in thymus	7/5029	12/29008	0.00164217	0.00444985	0.00203201	Shh/Ihh/Cd1d1/Il1a/Erbb2/Il1b/Cdkn2a	7
BP	GO:0002716	negative regulation of natural killer cell mediated immunity	11/5029	25/29008	0.00171463	0.00463044	0.00211447	Havcr2/Tap1/Serpinb9b/Serpinb9/Klre1/Tap2/Arrb2/Sh2d1b1/Cd96/Klrd1/Klrb1b	11
BP	GO:0016447	somatic recombination of immunoglobulin gene segments	22/5029	68/29008	0.00188686	0.0050762	0.00231803	Cd40/Slc15a4/Ndfip1/Nsd2/Shld1/Tgfb1/Ezh2/Cd28/Parp3/Batf/Ptprc/Tnfsf13/Tbx21/Atad5/Clcf1/Bcl6/Icosl/Il27ra/Rnf8/Cd40lg/Ifng/Exo1	22
BP	GO:0002837	regulation of immune response to tumor cell	12/5029	29/29008	0.00202854	0.00542988	0.00247954	Nectin2/Havcr2/Mr1/Klre1/Klrk1/Cd274/Cd24a/Cd226/Cd160/Ulbp1/Il12b/Cd40lg	12
BP	GO:0002888	positive regulation of myeloid leukocyte mediated immunity	12/5029	29/29008	0.00202854	0.00542988	0.00247954	Itgam/Itgb2/Ptafr/Tyrobp/Cd177/Spi1/Fcgr3/Fcer1g/F2rl1/Fcgr1/Cxcl1/Mavs	12
BP	GO:0002438	acute inflammatory response to antigenic stimulus	13/5029	33/29008	0.00226717	0.0060156	0.002747	Ephb6/Fut7/Serpinb9/Cd6/Ccr7/Spn/Elane/Fcgr3/Icam1/Cxcr2/Il20rb/Fcer1g/Fcgr1	13
BP	GO:0061760	antifungal innate immune response	8/5029	16/29008	0.00277916	0.00716824	0.00327335	Cx3cr1/Clec4d/Rarres2/Spi1/Clec4e/Card9/Clec4n/Plcg2	8
BP	GO:0032621	interleukin-18 production	6/5029	10/29008	0.00300217	0.00761411	0.00347696	Nod2/Cd84/Gbp5/Tlr2/Tlr9/Nlrp3	6
BP	GO:0032754	positive regulation of interleukin-5 production	7/5029	13/29008	0.00302695	0.00762839	0.00348348	Gata3/Il1rl1/Il1rap/Pde4d/Prkcz/Crlf2/Nlrp3	7
BP	GO:0050871	positive regulation of B cell activation	55/5029	222/29008	0.00310393	0.00780388	0.00356362	Cd40/Il2rg/Stat5b/Cdkn1a/Vav3/Bcl2/Il21/Cd74/Nod2/Tnfrsf4/Nsd2/Ada/Cd27/Shld1/Tgfb1/Sash3/Inpp5d/Il10/Nckap1l/Cd28/Sh3kbp1/Prdm1/Il6/Ptprc/Tnfsf13/Tbx21/Atad5/Il7/Clcf1/Bcl6/Card11/Tnip2/Bst1/Tnfsf13b/Syk/Cd320/Cd40lg/Tlr9/Ifng/Tlr4/Cd38/Nfatc2/Gpr183/Ighg2c/Trdc/Ighv1-81/Trbc2/Ighv5-12/Igkc/Ighv6-3/Iglc1/Igha/Trbc1/Ighg3/Ighm	55
BP	GO:0002517	T cell tolerance induction	7/5029	14/29008	0.00515325	0.0121693	0.00555708	Ido1/Cd86/Icos/Cblb/Runx1/Cd3e/Il2ra	7
BP	GO:0002638	negative regulation of immunoglobulin production	7/5029	14/29008	0.00515325	0.0121693	0.00555708	Tmbim6/Ndfip1/Siglecg/Parp3/Il13ra2/Bcl6/Cd22	7
BP	GO:0002829	negative regulation of type 2 immune response	7/5029	14/29008	0.00515325	0.0121693	0.00555708	Ndfip1/Irf1/Arg2/Ccr2/Tbx21/Bcl6/Il27ra	7
BP	GO:2000561	regulation of CD4-positive, alpha-beta T cell proliferation	7/5029	14/29008	0.00515325	0.0121693	0.00555708	Cd55/Cd274/Arg2/Cd44/Cd55b/Vsir/Tarm1	7
BP	GO:0032674	regulation of interleukin-5 production	9/5029	21/29008	0.00555043	0.012987	0.00593047	Gata3/Il1rl1/Il1rap/Pde4d/Lef1/Prkcz/Crlf2/Nlrp3/Tnfrsf21	9
BP	GO:0090713	immunological memory process	6/5029	11/29008	0.00563909	0.0131079	0.00598566	Tsc1/Fgl2/Pck1/Tnfrsf14/Bcl6/Cd160	6
BP	GO:0002676	regulation of chronic inflammatory response	6/5029	11/29008	0.00563909	0.0131079	0.00598566	Cx3cr1/Ido1/Tnfaip3/Il10/Adora2b/Tnf	6
BP	GO:0033008	positive regulation of mast cell activation involved in immune response	10/5029	25/29008	0.00631108	0.0145321	0.00663605	Fgr/Adora3/Il4ra/Adora2b/Pla2g3/Syk/Gab2/Fcer1g/Sphk2/Stxbp1	10
BP	GO:0043306	positive regulation of mast cell degranulation	10/5029	25/29008	0.00631108	0.0145321	0.00663605	Fgr/Adora3/Il4ra/Adora2b/Pla2g3/Syk/Gab2/Fcer1g/Sphk2/Stxbp1	10
BP	GO:0050862	positive regulation of T cell receptor signaling pathway	8/5029	18/29008	0.00681691	0.015562	0.00710633	Nectin2/Trat1/Ada/Kcnn4/Tespa1/Ccr7/Card11/Cd226	8
BP	GO:0070741	response to interleukin-6	12/5029	33/29008	0.00704851	0.0160276	0.00731893	Ptprt/Gfi1/Foxa2/Cebpa/Myb/Cfl1/Spi1/Il6/Phb/Ptpn2/Gab1/Sbno2	12
MF	GO:0005149	interleukin-1 receptor binding	8/5012	17/28438	0.00495171	0.0143717	0.00779367	Il1rn/Il1rap/Tlr5/Il1a/Il1b/Ticam2/Myd88/Tlr9	8
BP	GO:0032634	interleukin-5 production	9/5029	22/29008	0.00796715	0.0178805	0.00816508	Gata3/Il1rl1/Il1rap/Pde4d/Lef1/Prkcz/Crlf2/Nlrp3/Tnfrsf21	9
BP	GO:0006924	activation-induced cell death of T cells	7/5029	15/29008	0.00822977	0.018296	0.00835482	Tnfrsf4/Fas/Tnfrsf23/Ripk3/Fadd/Gpam/Il2ra	7
BP	GO:0032736	positive regulation of interleukin-13 production	7/5029	15/29008	0.00822977	0.018296	0.00835482	Gata3/Il1rap/Irf4/Prkcz/Sphk2/Tlr4/Nlrp3	7
BP	GO:0035739	CD4-positive, alpha-beta T cell proliferation	7/5029	15/29008	0.00822977	0.018296	0.00835482	Cd55/Cd274/Arg2/Cd44/Cd55b/Vsir/Tarm1	7
BP	GO:0001755	neural crest cell migration	19/5029	63/29008	0.00866217	0.0192038	0.00876933	Zeb2/Shh/Sema7a/Sema5a/Efnb1/Bmp7/Sema3c/Sema4g/Cfl1/Erbb4/Sema3b/Sema4d/Twist1/Sema6a/Sema3a/Sema6c/Sema5b/Edn1/Htr2b	19
BP	GO:0002664	regulation of T cell tolerance induction	6/5029	12/29008	0.00963601	0.0209547	0.0095689	Ido1/Cd86/Cblb/Runx1/Cd3e/Il2ra	6
BP	GO:0051132	NK T cell activation	6/5029	12/29008	0.00963601	0.0209547	0.0095689	Hsph1/Cd1d1/Rasal3/Cd300a/Il12b/Elf4	6
BP	GO:0002246	wound healing involved in inflammatory response	6/5029	12/29008	0.00963601	0.0209547	0.0095689	Hmox1/Timp1/Cd44/Ccr2/Il1a/Tlr4	6
BP	GO:0001783	B cell apoptotic process	14/5029	43/29008	0.0112287	0.024049	0.0109819	Il21/Cd74/Aurkb/Cd44/Ada/Cd24a/Il10/Ormdl3/Bak1/Lyn/Hsh2d/Bcl2a1a/Myc/Tnfrsf21	14
BP	GO:0071354	cellular response to interleukin-6	11/5029	31/29008	0.0118984	0.0252125	0.0115132	Ptprt/Gfi1/Cebpa/Myb/Cfl1/Spi1/Il6/Phb/Ptpn2/Gab1/Sbno2	11
BP	GO:0002713	negative regulation of B cell mediated immunity	7/5029	16/29008	0.0124691	0.02623	0.0119779	Cd55/Ndfip1/Ptpn6/Cd55b/Parp3/Bcl6/Susd4	7
BP	GO:0002890	negative regulation of immunoglobulin mediated immune response	7/5029	16/29008	0.0124691	0.02623	0.0119779	Cd55/Ndfip1/Ptpn6/Cd55b/Parp3/Bcl6/Susd4	7
BP	GO:0006959	humoral immune response	90/5029	416/29008	0.0133349	0.0278948	0.0127381	Spon2/Gata3/Cxcl2/Mmp7/Hpx/Ccl27a/Gimap5/Mbl2/Cd55/A2m/Masp1/Cxcl12/Ppbp/Sh2d1a/Nod2/C1qc/Spns2/Acod1/Cd37/C6/Ptpn6/C1rb/C1s2/Lgals3/Rarres2/Serping1/Cd55b/H2-DMa/Hamp2/Cd59a/Pglyrp1/Ccr2/Cxcl9/Ptprc/Mfap4/Il1b/App/S100a9/Phb/Cd59b/Reg1/Cxcl13/Ccr7/Tnf/C1ra/Ccl8/Elane/C1qb/Apcs/Fcna/Hamp/Sftpd/Cxcl10/Slpi/Leap2/Ang/1300017J02Rik/Colec11/Ltf/C1qa/Wfdc2/Cfp/Susd4/Ifng/Rnase6/Gimap3/Exo1/Bcl3/C8g/Ad…	90
BP	GO:0043371	negative regulation of CD4-positive, alpha-beta T cell differentiation	9/5029	24/29008	0.0150879	0.0311918	0.0142437	Irf1/Zc3h12a/Il4ra/Tbx21/Loxl3/Runx3/Bcl6/Runx1/Jak3	9
BP	GO:0033004	negative regulation of mast cell activation	6/5029	13/29008	0.0153009	0.0312588	0.0142742	Milr1/Hmox1/Cd300lf/Cd300a/Cd84/Il13ra2	6
BP	GO:0002315	marginal zone B cell differentiation	5/5029	10/29008	0.0182222	0.0364101	0.0166266	Dock11/Tnfaip3/Lfng/Bcl3/Dock10	5
BP	GO:0002862	negative regulation of inflammatory response to antigenic stimulus	7/5029	17/29008	0.0180772	0.0364101	0.0166266	Nod2/Il10/Gpx1/Spn/Il20rb/Il12b/Gpx2	7
BP	GO:0002902	regulation of B cell apoptotic process	11/5029	33/29008	0.0195002	0.0386174	0.0176345	Cd74/Aurkb/Cd44/Ada/Cd24a/Il10/Ormdl3/Lyn/Hsh2d/Bcl2a1a/Myc	11
BP	GO:0090594	inflammatory response to wounding	8/5029	21/29008	0.0195025	0.0386174	0.0176345	Hmox1/Timp1/Cd44/Cd24a/Siglecg/Ccr2/Il1a/Tlr4	8

## Sheet: Sheet2
The immune- or inflammation-related GO terms at chronic stge of infection
ONTOLOGY	ID	Description	GeneRatio	BgRatio	pvalue	p.adjust	qvalue	geneID	Count
BP	GO:0050863	regulation of T cell activation	114/1818	339/29008	1.4314e-52	1.32476e-49	8.70893e-50	Il2rg/Vtcn1/Ccl19/Gata3/Il7r/Lax1/Rasgrp1/Ptpn22/Tnfaip8l2/H2-Ab1/Spta1/Ihh/Lag3/Gm9733/Pik3r6/Gm5150/Ccl2/Sirpa/Cd4/Lck/Adam8/Havcr2/Cd74/Rasal3/Thy1/H2-Eb2/Nfkbiz/Lat/Irf1/Ripk3/Fgl2/Tnfsf14/Sirpb1a/Myb/Cd274/Arg2/Cd300a/Cd44/Icos/Ada/Sash3/Ccdc88b/Cd244a/Slamf1/Lgals3/Itgal/H2-DMa/Nckap1l/Carmil2/Zfp683/Cd28/Il27/H2-DMb2/Ccr2/Prdm1/H2-Aa/Ptprc/Cd6/Tbx21/Tigit/Ripor2/H2-DMb1/Il1b/Sirpb1b/Tnfrsf…	114
BP	GO:0050870	positive regulation of T cell activation	86/1818	216/29008	1.17787e-46	6.54071e-44	4.29984e-44	Il2rg/Vtcn1/Ccl19/Gata3/Il7r/Rasgrp1/Ptpn22/H2-Ab1/Spta1/Ihh/Gm9733/Pik3r6/Gm5150/Ccl2/Sirpa/Cd4/Lck/Adam8/Havcr2/Cd74/Rasal3/Thy1/H2-Eb2/Nfkbiz/Irf1/Tnfsf14/Sirpb1a/Myb/Cd274/Icos/Ada/Sash3/Ccdc88b/Cd244a/Slamf1/Itgal/H2-DMa/Nckap1l/Carmil2/Cd28/H2-DMb2/Ccr2/H2-Aa/Ptprc/Cd6/H2-DMb1/Il1b/Sirpb1b/Tnfrsf14/Vsir/Runx3/Il7/Sirpb1c/Aif1/Card11/Icosl/Spn/Nfkbid/Socs1/Cd160/Cd80/Tnfsf13b/Cyrib/H2-Oa/Cd5…	86
BP	GO:0002683	negative regulation of immune system process	121/1818	460/29008	4.32994e-43	2.00368e-40	1.31721e-40	Tspan32/Vtcn1/Il7r/Lax1/Fgr/Ptpn22/Milr1/Tnfaip8l2/Trem2/H2-Ab1/Thbs1/Ccr1/Cx3cr1/Ihh/Lag3/Ccl2/Il1rl1/Havcr2/Tap1/Sh2d1a/Cd74/Tnfaip3/Tyrobp/Cd200r1/Nod2/Btk/Thy1/C1qc/Serpinb9/Tnfrsf4/Acod1/Cd300lf/Klre1/Nlrc3/Irf1/Fgl2/Cd274/Arg2/Cd300a/Cd44/Ada/Nlrc5/Bank1/Cd84/Slamf1/Lgals3/Ubash3a/Inpp5d/Slamf8/Spi1/Nckap1l/Ifi204/Smpdl3b/Siglecg/Pglyrp1/Ccr2/Inpp4b/Prdm1/H2-Aa/Pilrb1/Ptprc/Pdcd1/Tbx21/Tigi…	121
BP	GO:0002697	regulation of immune effector process	114/1818	424/29008	1.19577e-41	4.42673e-39	2.91012e-39	Cd40/Ccl19/Fes/Gata3/Itgam/Il7r/Fgr/Rasgrp1/Ptpn22/Fut7/Trem2/Sema7a/Arid5a/Cx3cr1/Itgb2/Lag3/Pik3r6/Nr4a3/Ccl2/Ptafr/Havcr2/Tap1/Sh2d1a/Was/Cd74/Tnfaip3/Tyrobp/Nod2/Serpinb9/Tnfrsf4/Il18rap/Klre1/Nfkbiz/Klrk1/C6/Irf1/Ripk3/Fgl2/Cd177/Myb/Cd300a/Il18r1/H2-Q6/Sash3/Cd84/Cd244a/Slamf1/Lgals3/Ncf1/Slamf8/Spi1/Trim6/Nckap1l/Zfp683/Cd28/Siglecg/P2rx7/Il27/H2-D1/Pglyrp1/H2-DMb2/Ccr2/H2-Q4/Ptprc/Tbx21/H…	114
BP	GO:0002460	adaptive immune response based on somatic recombination of immune receptors built from immunoglobulin superfamily domains	120/1818	480/29008	2.62208e-40	8.08912e-38	5.31777e-38	Cd40/Ccl19/Gata3/Prkcd/Il7r/Fut7/Slc11a1/Treml4/Trem2/H2-Ab1/Arid5a/Il18bp/Cd4/Il1rl1/Havcr2/Was/Cd74/Tnfaip3/Nod2/Btk/C1qc/Serpinb9/H2-Eb2/Il18rap/Nfkbiz/Irf1/Ripk3/Fgl2/Cd274/Cd8a/Il18r1/Ada/H2-Q6/Sash3/Slamf1/Inpp5d/H2-DMa/Nckap1l/Myo1g/Klhl6/Cd28/Gadd45g/P2rx7/Il27/H2-D1/Batf/H2-DMb2/Ccr2/H2-Q4/H2-Aa/Ptprc/Tbx21/H2-DMb1/Il1b/Vsir/Relb/H2-Q7/Ly9/Clcf1/Gzmb/Tnf/Icosl/Spn/Cd226/Nfkbid/C1qb/Pou2f…	120
BP	GO:0002253	activation of immune response	113/1818	439/29008	2.63011e-39	6.63864e-37	4.36422e-37	Vtcn1/Gata3/Lax1/Ptpn22/Trem2/Prkcb/Ermap/Ifi211/Trat1/Themis2/Nr4a3/Aim2/Themis/Lck/Sh2d1a/Ifi214/Tyrobp/Nod2/Btk/Thy1/C1qc/Klre1/Nfkbiz/Klrk1/C6/Lcp2/Fcnb/Cd247/Cd300a/Ada/Ifi205/Lgals3/Ubash3a/Nckap1l/Myo1g/Carmil2/Zfp683/Klhl6/Cd28/Ifi204/Skap1/Ptprc/Il1b/Ifi207/Cd5l/Cacnb3/Fyb/Kcnn4/Nlrc4/Sting1/Trim5/Card11/Icosl/Cd226/Nfkbid/C1qb/Zbp1/Bcl2a1d/C5ar1/Cd160/Fpr1/Laptm5/Klrc2/Mndal/Nfam1/Syk/G…	113
BP	GO:0045088	regulation of innate immune response	75/1818	217/29008	7.52264e-36	1.4919e-33	9.80771e-34	Fgr/Rasgrp1/Trem2/Trem3/Ccr1/Ifi211/Lag3/Pik3r6/Aim2/Adam8/Havcr2/Tap1/Sh2d1a/Ifi214/Cd74/Tnfaip3/Tyrobp/Hmgb2/Nod2/Serpinb9/Acod1/Il18rap/Klre1/Klrk1/Nlrc3/Irf1/Ereg/Nlrc5/Lrp8/Ifi205/Gbp5/Ncf1/Slamf8/Spi1/Trim6/Irgm1/Ifi204/Smpdl3b/Ikbke/Myo1f/Ifi207/Sh2d1b1/Cd96/Nlrc4/Sting1/Trim5/Cd226/Zbp1/Socs1/Mmp12/Oas1a/Cd160/Ulbp1/Igtp/Klrc2/Mndal/Tlr8/Syk/Samhd1/Oas1g/Tlr2/Pycard/Tlr9/Tlr4/Gimap3/Card9…	75
BP	GO:0002366	leukocyte activation involved in immune response	89/1818	324/29008	1.67446e-33	3.09943e-31	2.03756e-31	Cd40/Ccl19/Fes/Gata3/Itgam/Fgr/Rasgrp1/Dock2/Slc11a1/Milr1/Trem2/Dock11/Cd180/Cx3cr1/Itgb2/Irf8/Nr4a3/Ptafr/Havcr2/Cd74/Tnfaip3/Tyrobp/Nfkbiz/Lat/Irf1/Apbb1ip/Fgl2/Cd177/Myb/Cd300a/Il18r1/Ada/Clec4d/Cd84/Cd244a/Slamf1/Lgals3/Itgal/Spi1/Nckap1l/Zfp683/Cd28/Gadd45g/Il27/Pglyrp1/Batf/H2-DMb2/Ccr2/Myo1f/Ptprc/Tbx21/H2-DMb1/Abr/Relb/Sh2d1b1/Clec4e/Rac2/Ly9/Lfng/Clcf1/Icosl/Spn/Nfkbid/Cd160/Unc13d/Icam…	89
BP	GO:0042098	T cell proliferation	73/1818	221/29008	1.93169e-33	3.46022e-31	2.27474e-31	Vtcn1/Ccl19/Itgam/Rasgrp1/Ptpn22/Dock2/Slc11a1/H2-Ab1/Spta1/Itgb2/Ihh/Cd4/Havcr2/Rasal3/Tnfrsf4/Irf1/Cxcr4/Ripk3/Cd274/Arg2/Ebi3/Cd44/Sash3/Ccdc88b/Cd244a/Slamf1/Lgals3/Itgal/Nckap1l/Carmil2/Cd28/P2rx7/Il27/H2-DMb2/Ccr2/H2-Aa/Ptprc/Cd6/Ripor2/H2-DMb1/Il1b/Tnfrsf14/Vsir/Rac2/Aif1/Card11/Icosl/Spn/Cdkn2a/Cd80/Tnfsf13b/Laptm5/Btla/Anxa1/Syk/Ccl5/Gpnmb/Coro1a/Cd40lg/Slc4a1/Vcam1/Zc3h12d/Pycard/Ifng/C…	73
BP	GO:0002263	cell activation involved in immune response	89/1818	328/29008	4.68002e-33	7.64358e-31	5.02487e-31	Cd40/Ccl19/Fes/Gata3/Itgam/Fgr/Rasgrp1/Dock2/Slc11a1/Milr1/Trem2/Dock11/Cd180/Cx3cr1/Itgb2/Irf8/Nr4a3/Ptafr/Havcr2/Cd74/Tnfaip3/Tyrobp/Nfkbiz/Lat/Irf1/Apbb1ip/Fgl2/Cd177/Myb/Cd300a/Il18r1/Ada/Clec4d/Cd84/Cd244a/Slamf1/Lgals3/Itgal/Spi1/Nckap1l/Zfp683/Cd28/Gadd45g/Il27/Pglyrp1/Batf/H2-DMb2/Ccr2/Myo1f/Ptprc/Tbx21/H2-DMb1/Abr/Relb/Sh2d1b1/Clec4e/Rac2/Ly9/Lfng/Clcf1/Icosl/Spn/Nfkbid/Cd160/Unc13d/Icam…	89
BP	GO:0002768	immune response-regulating cell surface receptor signaling pathway	92/1818	351/29008	7.60379e-33	1.2064e-30	7.93081e-31	Cd40/Vtcn1/Gata3/Lax1/Ptpn22/Prkcb/Ermap/Trat1/Themis2/Nr4a3/Themis/Lck/Sh2d1a/Tyrobp/Btk/Thy1/Klre1/Nfkbiz/Klrk1/Lcp2/Cd247/Cd300a/Ada/Clec4d/Lgals3/Ubash3a/Nckap1l/Myo1g/Carmil2/Zfp683/Klhl6/Cd28/Skap1/Ptprc/Sh2d1b1/Clec4e/Cacnb3/Fyb/Kcnn4/Card11/Icosl/Cd226/Nfkbid/Bcl2a1d/C5ar1/Cd160/Fpr1/Laptm5/Klrc2/Nfam1/Btla/Syk/Gcsam/Lpxn/Fcer1g/Lime1/Sla2/Tlr2/Cmklr1/Fyb2/Ifng/Clec2i/Lat2/Itk/Cd3e/Fpr2/N…	92
BP	GO:0002699	positive regulation of immune effector process	84/1818	296/29008	8.19121e-33	1.26349e-30	8.30618e-31	Cd40/Ccl19/Fes/Gata3/Itgam/Fgr/Rasgrp1/Ptpn22/Trem2/Sema7a/Arid5a/Itgb2/Lag3/Nr4a3/Ccl2/Ptafr/Sh2d1a/Cd74/Tyrobp/Nod2/Tnfrsf4/Il18rap/Klre1/Nfkbiz/Klrk1/C6/Irf1/Cd177/Myb/Cd300a/Il18r1/H2-Q6/Sash3/Cd84/Cd244a/Slamf1/Spi1/Trim6/Cd28/P2rx7/H2-D1/H2-DMb2/Ccr2/H2-Q4/Ptprc/Tbx21/H2-DMb1/Scimp/Il1b/Tnfrsf14/Sh2d1b1/H2-Q7/Rac2/Clcf1/Tnf/Cd226/Nfkbid/Fcgr3/Cd160/Unc13d/Ulbp1/Cyrib/Laptm5/Klrc2/Anxa1/Syk/…	84
BP	GO:0030217	T cell differentiation	84/1818	299/29008	1.83981e-32	2.7612e-30	1.81521e-30	Il2rg/Ccl19/Gata3/Il7r/Rasgrp1/Ptpn22/Fut7/Dock2/Runx2/Ihh/Lag3/Pik3r6/Cd4/Themis/Lck/Adam8/Cd74/Nfkbiz/Irf1/Ripk3/Fgl2/Cd3d/Myb/Cd8a/Cd44/Il18r1/Ada/Clec4d/Sash3/Spi1/H2-DMa/Nckap1l/Carmil2/Zfp683/Cd28/Gadd45g/Il27/Batf/Ccr2/Prdm1/H2-Aa/Ptprc/Tbx21/Il1b/Vsir/Prex1/Runx3/Relb/Clec4e/Il7/Ly9/Lfng/Gpr18/Card11/Fanca/Spn/Nfkbid/Cd3g/Socs1/Cdkn2a/Bcl2a1d/H2-Oa/Anxa1/Syk/Tnfsf8/Fcer1g/Cracr2a/Ptger4/D…	84
MF	GO:0140375	immune receptor activity	57/1803	136/28438	1.65375e-32	1.64383e-29	1.18722e-29	Il2rg/Csf3r/Il7r/Fcgr4/Ccr1/Cx3cr1/Cd4/Il1rl1/Cd74/Pira2/H2-Eb2/Xcr1/Ccr5/Csf2ra/Il18rap/Ifnlr1/Klrk1/Cxcr4/Il22ra1/Pira12/Ebi3/Cd44/Il21r/Il18r1/Gfra2/Gpr35/Ccr2/Lilra6/Il1r2/Fcgr3/Il12rb2/C5ar1/Cd160/Cxcr6/Cxcr2/Fpr1/Klrc2/Cxcr3/Fcer1g/Il10ra/Lilra5/Crlf2/Csf2rb2/Pira13/Il2rb/Cmklr1/Flt3/Csf2rb/Fcgr1/Il12rb1/H2-Eb1/Fpr2/Pirb/Fzd4/F3/Il13ra2/Lifr	57
BP	GO:0002757	immune response-activating signal transduction	88/1818	341/29008	6.42421e-31	8.49373e-29	5.58375e-29	Vtcn1/Gata3/Lax1/Ptpn22/Prkcb/Ermap/Trat1/Themis2/Nr4a3/Themis/Lck/Sh2d1a/Tyrobp/Btk/Thy1/Klre1/Nfkbiz/Klrk1/Lcp2/Cd247/Cd300a/Ada/Lgals3/Ubash3a/Nckap1l/Myo1g/Carmil2/Zfp683/Klhl6/Cd28/Skap1/Ptprc/Cacnb3/Fyb/Kcnn4/Card11/Icosl/Cd226/Nfkbid/Bcl2a1d/C5ar1/Cd160/Fpr1/Laptm5/Klrc2/Nfam1/Syk/Gcsam/Lpxn/Fcer1g/Lime1/Sla2/Tlr2/Cmklr1/Fyb2/Ifng/Tlr4/Clec2i/Lat2/Itk/Cd3e/Fpr2/Nfatc2/Clec4n/Plcg2/Ighv3-6/…	88
BP	GO:0046631	alpha-beta T cell activation	63/1818	180/29008	1.12148e-30	1.44828e-28	9.52093e-29	Il2rg/Ccl19/Gata3/Clec4b1/Ptpn22/Fut7/Dock2/H2-Ab1/Ihh/Rasal3/Nfkbiz/Irf1/Clec4a1/Myb/Cd274/Arg2/Cd300a/Cd44/Wdfy4/Il18r1/Ada/Sash3/Cd244a/Clec4a3/Nckap1l/Zfp683/Cd28/Gadd45g/Il27/Batf/Ccr2/Prdm1/Ptprc/Tbx21/Tnfrsf14/Vsir/Runx3/Relb/Ly9/Gpr18/Spn/Nfkbid/Socs1/Cd160/Cd80/Btla/Anxa1/Syk/Tnfsf8/Cracr2a/Ptger4/Ifng/Runx1/Ikzf1/Gimap3/Jak3/Bcl11b/Itk/Nlrp3/Clec4a2/Cd3e/Slamf6/Elf4	63
BP	GO:0002429	immune response-activating cell surface receptor signaling pathway	87/1818	340/29008	2.75294e-30	3.39713e-28	2.23326e-28	Vtcn1/Gata3/Lax1/Ptpn22/Prkcb/Ermap/Trat1/Themis2/Nr4a3/Themis/Lck/Sh2d1a/Tyrobp/Btk/Thy1/Klre1/Nfkbiz/Klrk1/Lcp2/Cd247/Cd300a/Ada/Lgals3/Ubash3a/Nckap1l/Myo1g/Carmil2/Zfp683/Klhl6/Cd28/Skap1/Ptprc/Cacnb3/Fyb/Kcnn4/Card11/Icosl/Cd226/Nfkbid/Bcl2a1d/C5ar1/Cd160/Fpr1/Laptm5/Klrc2/Nfam1/Syk/Gcsam/Lpxn/Fcer1g/Lime1/Sla2/Tlr2/Cmklr1/Fyb2/Ifng/Clec2i/Lat2/Itk/Cd3e/Fpr2/Nfatc2/Clec4n/Plcg2/Ighv3-6/Ighg2…	87
BP	GO:0042129	regulation of T cell proliferation	63/1818	183/29008	3.33459e-30	4.02543e-28	2.64631e-28	Vtcn1/Ccl19/Ptpn22/H2-Ab1/Spta1/Ihh/Cd4/Havcr2/Rasal3/Irf1/Ripk3/Cd274/Arg2/Cd44/Sash3/Ccdc88b/Cd244a/Slamf1/Lgals3/Itgal/Nckap1l/Carmil2/Cd28/Il27/H2-DMb2/Ccr2/H2-Aa/Ptprc/Cd6/Ripor2/H2-DMb1/Il1b/Tnfrsf14/Vsir/Rac2/Aif1/Card11/Icosl/Spn/Cdkn2a/Cd80/Tnfsf13b/Laptm5/Btla/Anxa1/Syk/Ccl5/Gpnmb/Coro1a/Cd40lg/Slc4a1/Vcam1/Zc3h12d/Pycard/Ifng/Clec2i/Jak3/Slfn1/Il12rb1/Cd3e/Pdcd1lg2/Cd209a/Igfbp2	63
BP	GO:0045089	positive regulation of innate immune response	52/1818	131/29008	1.25856e-28	1.42629e-26	9.37637e-27	Rasgrp1/Trem3/Ifi211/Lag3/Aim2/Adam8/Havcr2/Sh2d1a/Ifi214/Cd74/Tyrobp/Hmgb2/Nod2/Il18rap/Klre1/Klrk1/Ereg/Nlrc5/Ifi205/Gbp5/Spi1/Trim6/Irgm1/Ifi204/Ikbke/Ifi207/Sh2d1b1/Nlrc4/Sting1/Trim5/Cd226/Zbp1/Mmp12/Cd160/Ulbp1/Igtp/Klrc2/Mndal/Tlr8/Syk/Tlr2/Pycard/Tlr9/Tlr4/Gimap3/Card9/Vav1/Slamf6/Clec4n/Plcg2/Tasl/Ifi209	52
BP	GO:0032635	interleukin-6 production	59/1818	174/29008	5.75469e-28	6.14535e-26	4.03993e-26	Tlr6/Nos2/Zg16/Ptpn22/Trem2/Arid5a/Sirpa/Ptafr/Havcr2/Nod1/Cd74/Tnfaip3/Arhgef2/Tyrobp/Cd200r1/Nod2/Ccr5/Il18rap/Nlrc3/Ereg/Bank1/Cd84/Slamf1/Inpp5d/Nckap1l/P2rx7/Tlr7/Mmp8/Scimp/Il1b/Il36g/Mbp/Mapk13/Tnf/Aif1/Tlr1/Pou2f2/Ticam2/Laptm5/Tlr8/Lpl/Syk/Rab7b/Fcer1g/Unc93b1/Lilra5/Tlr2/Pycard/Tlr9/Ifng/Tlr4/Flt3/Card9/Muc16/Irak3/Cyba/Plcg2/Il16/Aqp4	59
BP	GO:0032675	regulation of interleukin-6 production	57/1818	166/29008	2.18299e-27	2.20402e-25	1.44892e-25	Tlr6/Nos2/Ptpn22/Trem2/Arid5a/Sirpa/Ptafr/Havcr2/Nod1/Cd74/Tnfaip3/Arhgef2/Tyrobp/Cd200r1/Nod2/Ccr5/Nlrc3/Ereg/Bank1/Cd84/Slamf1/Inpp5d/Nckap1l/P2rx7/Tlr7/Mmp8/Scimp/Il1b/Il36g/Mbp/Mapk13/Tnf/Aif1/Tlr1/Pou2f2/Ticam2/Laptm5/Tlr8/Lpl/Syk/Rab7b/Fcer1g/Unc93b1/Lilra5/Tlr2/Pycard/Tlr9/Ifng/Tlr4/Flt3/Card9/Muc16/Irak3/Cyba/Plcg2/Il16/Aqp4	57
BP	GO:0002819	regulation of adaptive immune response	68/1818	236/29008	3.13611e-27	3.05523e-25	2.0085e-25	Cd40/Ccl19/Gata3/Il7r/Fut7/Slc11a1/Trem2/H2-Ab1/Arid5a/Cd4/Il1rl1/Havcr2/Was/Cd74/Tnfaip3/Nod2/Nfkbiz/Irf1/Ripk3/Cd274/Cd44/Il18r1/Ada/H2-Q6/Sash3/Cd48/Slamf1/H2-DMa/Nckap1l/Cd28/Skap1/P2rx7/Il27/H2-D1/Ccr2/H2-Q4/Ptprc/Tbx21/Il1b/Tnfrsf14/Samsn1/Vsir/H2-Q7/Clcf1/Tnf/Spn/Cd226/Nfkbid/Fcgr3/Cd160/Tnfsf13b/Cyrib/Adcy7/Anxa1/Fcer1g/H2-M2/Pycard/Ifng/Pagr1a/Gimap3/Jak3/Card9/Pla2g4a/Fcgr1/Il12rb1/Nlrp…	68
BP	GO:0042113	B cell activation	93/1818	434/29008	5.04647e-26	4.24592e-24	2.79125e-24	Cd40/Il2rg/Prkcd/Il7r/Lax1/Rasgrp1/H2-Ab1/Dock11/Prkcb/Cd180/Irf8/Cdkn1a/Themis2/Lyl1/Cd74/Tnfaip3/Tyrobp/Nod2/Btk/Tnfrsf4/Hdac9/Myb/Cd300a/Ada/Bank1/Sash3/Inpp5d/Pik3cd/Slamf8/Spi1/Nckap1l/Cd28/Skap2/Siglecg/Sh3kbp1/Batf/Prdm1/Ptprc/Tbx21/Samsn1/Il7/Lfng/Clcf1/Tbc1d10c/Card11/Icosl/Bst1/Pou2f2/Cdkn2a/Tnfsf13b/Laptm5/Nfam1/Btla/Syk/Cd40lg/Cmtm7/Tlr9/Ifng/Tlr4/Pagr1a/Ikzf1/Flt3/Jak3/Lat2/Ikzf3/Doc…	93
BP	GO:0032612	interleukin-1 production	47/1818	120/29008	1.05408e-25	8.73627e-24	5.7432e-24	Tlr6/Ccl19/Trem2/Cx3cr1/Ifi211/Sirpa/Aim2/Havcr2/Nod1/Tnfaip3/Tyrobp/Nod2/Ccr5/Nlrc3/Mefv/Arg2/Casp1/Ifi205/Gbp5/Ifi204/P2rx7/Il1b/Ifi207/Nlrp1a/Il1r2/Nlrc4/Tnfaip8/Tnf/Casp4/Mndal/Tlr8/Lpl/Anxa1/Ptger4/Lilra5/Tlr2/Pycard/Panx1/Nlrp1b/Ifng/Tlr4/Naip5/Nlrp3/Il16/Egr1/Aqp4/Sucnr1	47
BP	GO:0002440	production of molecular mediator of immune response	85/1818	380/29008	3.15565e-25	2.53961e-23	1.66953e-23	Cd40/Gata3/Il7r/Lax1/Mmp7/Ptpn22/Slc11a1/H2-Ab1/Sema7a/Trem3/Arid5a/Nr4a3/Trem1/Cd74/Tnfaip3/Nod2/Btk/H2-Eb2/Tnfrsf4/Il18rap/Fgl2/Il18r1/Sash3/Cd244a/Slamf1/Trim6/H2-DMa/Cd28/Siglecg/Batf/H2-DMb2/Ccr2/H2-Aa/Ptprc/Tbx21/H2-DMb1/Scimp/Il1b/Tnfrsf14/Vsir/Cd96/Clcf1/Tnf/Card11/Icosl/Cd226/Elane/Pou2f2/Cd160/Tnfsf13b/H2-Oa/Laptm5/Fcer1g/Cd40lg/Samhd1/Crlf2/Tlr2/Tlr9/Ifng/Tlr4/Pagr1a/Gimap3/Jak3/Nlrp3/…	85
BP	GO:0050727	regulation of inflammatory response	80/1818	342/29008	3.68822e-25	2.92581e-23	1.92342e-23	Tlr6/Gata3/Ctss/Fut7/Tnfrsf11a/Tnfaip8l2/Trem2/Sema7a/Cx3cr1/Aoah/Itga2/Casp12/Alox5/Pik3cg/Il1rl1/Adam8/Adrb2/Tnfaip3/Cd200r1/Nod2/Ccr5/Acod1/Cd200r4/Nfkbiz/Nlrc3/Ccl24/Mefv/Cd44/Ada/Casp1/Alox5ap/Ncf1/Gpsm3/Slamf8/S100a8/Cd200r3/Cd28/Smpdl3b/Abcc1/Siglecg/Pglyrp1/Ccr2/Mmp8/Il1b/Abr/S100a9/Clcf1/Sting1/Tnf/Fanca/Spn/Bst1/Fcgr3/Adamts12/Zbp1/Cst7/Ptges/Casp4/Lpl/Anxa1/Ccl5/Akna/Fcer1g/Ptger4/Lilr…	80
BP	GO:0032611	interleukin-1 beta production	42/1818	99/29008	9.30645e-25	6.98361e-23	4.59101e-23	Tlr6/Ccl19/Trem2/Cx3cr1/Ifi211/Sirpa/Aim2/Nod1/Tnfaip3/Tyrobp/Nod2/Ccr5/Nlrc3/Mefv/Arg2/Casp1/Ifi205/Gbp5/Ifi204/P2rx7/Il1b/Ifi207/Nlrp1a/Nlrc4/Tnfaip8/Tnf/Casp4/Mndal/Tlr8/Lpl/Lilra5/Tlr2/Pycard/Panx1/Nlrp1b/Ifng/Tlr4/Naip5/Nlrp3/Egr1/Aqp4/Sucnr1	42
BP	GO:0032652	regulation of interleukin-1 production	44/1818	114/29008	7.63359e-24	5.36574e-22	3.52742e-22	Tlr6/Ccl19/Trem2/Cx3cr1/Ifi211/Sirpa/Aim2/Havcr2/Nod1/Tnfaip3/Tyrobp/Nod2/Ccr5/Nlrc3/Mefv/Arg2/Casp1/Ifi205/Gbp5/Ifi204/P2rx7/Ifi207/Nlrp1a/Il1r2/Nlrc4/Tnf/Casp4/Mndal/Tlr8/Lpl/Anxa1/Ptger4/Lilra5/Tlr2/Pycard/Panx1/Nlrp1b/Ifng/Tlr4/Naip5/Nlrp3/Il16/Egr1/Aqp4	44
BP	GO:0042102	positive regulation of T cell proliferation	42/1818	104/29008	9.71304e-24	6.74206e-22	4.43221e-22	Vtcn1/Ccl19/Ptpn22/Spta1/Cd4/Havcr2/Rasal3/Cd274/Sash3/Ccdc88b/Cd244a/Slamf1/Itgal/Nckap1l/Carmil2/Cd28/H2-DMb2/Ccr2/Ptprc/Cd6/H2-DMb1/Il1b/Aif1/Card11/Icosl/Spn/Cd80/Tnfsf13b/Anxa1/Syk/Ccl5/Coro1a/Cd40lg/Slc4a1/Vcam1/Pycard/Ifng/Jak3/Il12rb1/Cd3e/Pdcd1lg2/Igfbp2	42
BP	GO:0002285	lymphocyte activation involved in immune response	61/1818	219/29008	1.04533e-23	7.16629e-22	4.7111e-22	Cd40/Ccl19/Gata3/Slc11a1/Dock11/Cd180/Irf8/Havcr2/Cd74/Tnfaip3/Nfkbiz/Irf1/Apbb1ip/Fgl2/Myb/Il18r1/Ada/Clec4d/Cd244a/Lgals3/Itgal/Spi1/Nckap1l/Zfp683/Cd28/Gadd45g/Il27/Pglyrp1/Batf/H2-DMb2/Ccr2/Ptprc/Tbx21/H2-DMb1/Relb/Clec4e/Ly9/Lfng/Clcf1/Icosl/Spn/Nfkbid/Cd160/Unc13d/Icam1/Klrc2/Anxa1/Coro1a/Fcer1g/Cracr2a/Ptger4/Cd40lg/Ifng/Tlr4/Pagr1a/Jak3/Nlrp3/Dock10/Stx11/Slamf6/Plcg2	61
BP	GO:0032651	regulation of interleukin-1 beta production	39/1818	93/29008	7.2692e-23	4.63975e-21	3.05016e-21	Tlr6/Ccl19/Trem2/Cx3cr1/Ifi211/Sirpa/Aim2/Nod1/Tnfaip3/Tyrobp/Nod2/Ccr5/Nlrc3/Mefv/Arg2/Casp1/Ifi205/Gbp5/Ifi204/P2rx7/Ifi207/Nlrp1a/Nlrc4/Tnf/Casp4/Mndal/Tlr8/Lpl/Lilra5/Tlr2/Pycard/Panx1/Nlrp1b/Ifng/Tlr4/Naip5/Nlrp3/Egr1/Aqp4	39
BP	GO:0046634	regulation of alpha-beta T cell activation	42/1818	111/29008	1.98473e-22	1.25241e-20	8.23332e-21	Il2rg/Ccl19/Gata3/Ptpn22/H2-Ab1/Ihh/Rasal3/Nfkbiz/Irf1/Myb/Cd274/Arg2/Cd300a/Cd44/Ada/Sash3/Cd244a/Nckap1l/Zfp683/Cd28/Il27/Ccr2/Prdm1/Ptprc/Tbx21/Tnfrsf14/Vsir/Runx3/Nfkbid/Socs1/Cd160/Cd80/Btla/Anxa1/Syk/Ifng/Runx1/Ikzf1/Gimap3/Jak3/Nlrp3/Cd3e	42
BP	GO:0032731	positive regulation of interleukin-1 beta production	31/1818	59/29008	3.96925e-22	2.47655e-20	1.62807e-20	Tlr6/Ccl19/Ifi211/Aim2/Nod1/Tyrobp/Nod2/Ccr5/Casp1/Ifi205/Gbp5/Ifi204/P2rx7/Ifi207/Nlrp1a/Nlrc4/Tnf/Casp4/Mndal/Tlr8/Lpl/Lilra5/Tlr2/Pycard/Panx1/Nlrp1b/Ifng/Tlr4/Naip5/Nlrp3/Egr1	31
BP	GO:0002822	regulation of adaptive immune response based on somatic recombination of immune receptors built from immunoglobulin superfamily domains	59/1818	220/29008	4.60821e-22	2.84327e-20	1.86916e-20	Cd40/Ccl19/Gata3/Il7r/Fut7/Slc11a1/Trem2/H2-Ab1/Arid5a/Cd4/Il1rl1/Havcr2/Was/Tnfaip3/Nod2/Nfkbiz/Irf1/Ripk3/Cd274/Il18r1/Ada/H2-Q6/Sash3/Slamf1/H2-DMa/Nckap1l/Cd28/P2rx7/Il27/H2-D1/Ccr2/H2-Q4/Ptprc/Tbx21/Il1b/Vsir/H2-Q7/Clcf1/Tnf/Spn/Cd226/Nfkbid/Fcgr3/Tnfsf13b/Cyrib/Anxa1/Fcer1g/H2-M2/Ifng/Pagr1a/Gimap3/Jak3/Card9/Pla2g4a/Fcgr1/Il12rb1/Nlrp3/Clec4n/H2-T10	59
BP	GO:0032755	positive regulation of interleukin-6 production	41/1818	109/29008	8.17151e-22	4.87918e-20	3.20756e-20	Tlr6/Nos2/Arid5a/Ptafr/Nod1/Cd74/Arhgef2/Tyrobp/Nod2/Ccr5/Ereg/P2rx7/Tlr7/Mmp8/Scimp/Il1b/Il36g/Mbp/Mapk13/Tnf/Aif1/Tlr1/Pou2f2/Ticam2/Laptm5/Tlr8/Lpl/Syk/Rab7b/Fcer1g/Unc93b1/Lilra5/Tlr2/Pycard/Tlr9/Ifng/Tlr4/Card9/Cyba/Plcg2/Il16	41
BP	GO:0032732	positive regulation of interleukin-1 production	33/1818	71/29008	2.75389e-21	1.62685e-19	1.06948e-19	Tlr6/Ccl19/Ifi211/Aim2/Havcr2/Nod1/Tyrobp/Nod2/Ccr5/Casp1/Ifi205/Gbp5/Ifi204/P2rx7/Ifi207/Nlrp1a/Nlrc4/Tnf/Casp4/Mndal/Tlr8/Lpl/Lilra5/Tlr2/Pycard/Panx1/Nlrp1b/Ifng/Tlr4/Naip5/Nlrp3/Il16/Egr1	33
BP	GO:0050864	regulation of B cell activation	65/1818	275/29008	6.05585e-21	3.50293e-19	2.30282e-19	Cd40/Il2rg/Cdkn1a/Themis2/Cd74/Tnfaip3/Tyrobp/Nod2/Btk/Tnfrsf4/Cd300a/Ada/Bank1/Sash3/Inpp5d/Slamf8/Nckap1l/Cd28/Siglecg/Sh3kbp1/Prdm1/Ptprc/Tbx21/Samsn1/Il7/Clcf1/Tbc1d10c/Card11/Bst1/Cdkn2a/Tnfsf13b/Laptm5/Nfam1/Btla/Syk/Cd40lg/Tlr9/Ifng/Tlr4/Pagr1a/Flt3/Ikzf3/Nfatc2/Ighv3-6/Ighg2c/Ighv1-76/Ighv1-72/Trbc2/Ighv5-17/Ighv1-26/Ighv9-3/Igkc/Ighv6-3/Iglc1/Igha/Ighv1-80/Ighv1-75/Trbc1/Ighv5-16/Ighg3/I…	65
BP	GO:0045580	regulation of T cell differentiation	49/1818	165/29008	1.2576e-20	6.98345e-19	4.5909e-19	Il2rg/Ccl19/Gata3/Il7r/Rasgrp1/Ihh/Lag3/Pik3r6/Lck/Adam8/Cd74/Nfkbiz/Irf1/Fgl2/Myb/Cd44/Ada/Sash3/H2-DMa/Nckap1l/Carmil2/Zfp683/Cd28/Il27/Ccr2/Prdm1/H2-Aa/Ptprc/Tbx21/Vsir/Runx3/Il7/Card11/Fanca/Nfkbid/Socs1/Cdkn2a/H2-Oa/Anxa1/Syk/Dtx1/Ifng/Runx1/Ikzf1/Gimap3/Jak3/Nlrp3/Rhoh/Vnn1	49
BP	GO:0002821	positive regulation of adaptive immune response	48/1818	159/29008	1.43521e-20	7.89083e-19	5.18741e-19	Cd40/Gata3/Slc11a1/Trem2/H2-Ab1/Arid5a/Cd4/Cd74/Nod2/Nfkbiz/Cd274/Cd44/Il18r1/Ada/H2-Q6/Sash3/Slamf1/H2-DMa/Cd28/Skap1/P2rx7/H2-D1/Ccr2/H2-Q4/Ptprc/Tbx21/Il1b/H2-Q7/Clcf1/Tnf/Cd226/Nfkbid/Fcgr3/Tnfsf13b/Cyrib/Fcer1g/H2-M2/Pycard/Ifng/Pagr1a/Gimap3/Card9/Pla2g4a/Fcgr1/Il12rb1/Nlrp3/Clec4n/H2-T10	48
BP	GO:0032615	interleukin-12 production	31/1818	65/29008	1.68514e-20	9.08503e-19	5.97247e-19	Cd40/Tlr6/Ccl19/Prkcd/Thbs1/Ltb/Irf8/Nod2/Nlrc3/Irf1/Mefv/Slamf1/Tigit/Scimp/G6pdx/Laptm5/Tlr8/Syk/Unc93b1/Cd40lg/Lilra5/Tlr2/Cmklr1/Tlr9/Ifng/Tlr4/Flt3/Jak3/Irak3/Plcg2/Il16	31
BP	GO:0032655	regulation of interleukin-12 production	29/1818	63/29008	9.91686e-19	4.8733e-17	3.20369e-17	Cd40/Tlr6/Ccl19/Thbs1/Ltb/Irf8/Nod2/Nlrc3/Irf1/Mefv/Slamf1/Tigit/Scimp/Laptm5/Tlr8/Syk/Unc93b1/Cd40lg/Lilra5/Tlr2/Cmklr1/Tlr9/Ifng/Tlr4/Flt3/Jak3/Irak3/Plcg2/Il16	29
BP	GO:0002824	positive regulation of adaptive immune response based on somatic recombination of immune receptors built from immunoglobulin superfamily domains	44/1818	152/29008	3.40678e-18	1.62305e-16	1.06699e-16	Cd40/Gata3/Slc11a1/Trem2/H2-Ab1/Arid5a/Cd4/Nod2/Nfkbiz/Cd274/Il18r1/Ada/H2-Q6/Sash3/Slamf1/H2-DMa/Cd28/P2rx7/H2-D1/Ccr2/H2-Q4/Ptprc/Tbx21/Il1b/H2-Q7/Clcf1/Tnf/Cd226/Nfkbid/Fcgr3/Tnfsf13b/Cyrib/Fcer1g/H2-M2/Ifng/Pagr1a/Gimap3/Card9/Pla2g4a/Fcgr1/Il12rb1/Nlrp3/Clec4n/H2-T10	44
BP	GO:0019724	B cell mediated immunity	62/1818	287/29008	5.80883e-18	2.64397e-16	1.73814e-16	Cd40/Prkcd/Trem2/H2-Ab1/Cd74/Nod2/Btk/C1qc/H2-Eb2/Fgl2/Inpp5d/H2-DMa/Cd28/Batf/H2-DMb2/H2-Aa/Ptprc/Tbx21/H2-DMb1/Clcf1/Tnf/Icosl/Cd226/C1qb/Pou2f2/Fcgr3/H2-Oa/Fcer1g/Cd40lg/Crlf2/C1qa/Ifng/Pagr1a/Gimap3/Card9/Fcgr1/H2-Eb1/Pirb/Ighv3-6/Ighg2c/Ighv1-76/Ighv1-72/Trbc2/Ighv5-17/Ighv1-26/Ighv9-3/Igkc/Ighv6-3/Iglc1/Igha/Ighv1-80/Ighv1-75/Trbc1/Ighv5-16/Ighg3/Ighv1-82/Ighv1-53/Ighv1-15/Ighm/Ighv4-1/Mbl2…	62
BP	GO:0046632	alpha-beta T cell differentiation	40/1818	129/29008	7.737e-18	3.49297e-16	2.29627e-16	Il2rg/Ccl19/Gata3/Fut7/Ihh/Nfkbiz/Irf1/Myb/Il18r1/Ada/Sash3/Nckap1l/Zfp683/Gadd45g/Il27/Batf/Ccr2/Prdm1/Tbx21/Runx3/Relb/Ly9/Gpr18/Spn/Nfkbid/Socs1/Anxa1/Syk/Tnfsf8/Cracr2a/Ptger4/Ifng/Runx1/Ikzf1/Gimap3/Jak3/Bcl11b/Itk/Nlrp3/Slamf6	40
BP	GO:0050777	negative regulation of immune response	51/1818	206/29008	1.21125e-17	5.42426e-16	3.5659e-16	Il7r/Trem2/Ccr1/Il1rl1/Havcr2/Tap1/Tnfaip3/Nod2/Serpinb9/Acod1/Klre1/Nlrc3/Irf1/Fgl2/Arg2/Cd300a/Nlrc5/Cd84/Slamf1/Lgals3/Inpp5d/Slamf8/Spi1/Nckap1l/Ifi204/Smpdl3b/Pglyrp1/Ccr2/Ptprc/Pdcd1/Tbx21/Tnfrsf14/Ifi207/Abr/Samsn1/Vsir/Sh2d1b1/Cd96/Spn/Mmp12/Oas1a/Cd160/Anxa1/Samhd1/Oas1g/Jak3/Gpx2/Klrb1b/Irak3/Trafd1/Il13ra2	51
BP	GO:0050868	negative regulation of T cell activation	40/1818	131/29008	1.42206e-17	6.26724e-16	4.12006e-16	Vtcn1/Lax1/Ptpn22/Tnfaip8l2/H2-Ab1/Ihh/Lag3/Havcr2/Cd74/Irf1/Fgl2/Cd274/Arg2/Cd300a/Cd44/Lgals3/Nckap1l/H2-Aa/Tbx21/Tigit/Ripor2/Tnfrsf14/Vsir/Runx3/Spn/Nfkbid/Socs1/Cdkn2a/Cd80/Laptm5/Btla/Anxa1/Gpnmb/Zc3h12d/Dtx1/Runx1/Gimap3/Jak3/Slfn1/Pdcd1lg2	40
BP	GO:0016064	immunoglobulin mediated immune response	61/1818	284/29008	1.44232e-17	6.30645e-16	4.14584e-16	Cd40/Prkcd/Trem2/H2-Ab1/Cd74/Nod2/Btk/C1qc/H2-Eb2/Fgl2/Inpp5d/H2-DMa/Cd28/Batf/H2-DMb2/H2-Aa/Ptprc/Tbx21/H2-DMb1/Clcf1/Tnf/Icosl/Cd226/C1qb/Pou2f2/Fcgr3/H2-Oa/Fcer1g/Cd40lg/Crlf2/C1qa/Ifng/Pagr1a/Gimap3/Card9/Fcgr1/H2-Eb1/Ighv3-6/Ighg2c/Ighv1-76/Ighv1-72/Trbc2/Ighv5-17/Ighv1-26/Ighv9-3/Igkc/Ighv6-3/Iglc1/Igha/Ighv1-80/Ighv1-75/Trbc1/Ighv5-16/Ighg3/Ighv1-82/Ighv1-53/Ighv1-15/Ighm/Ighv4-1/Mbl2/Il13…	61
BP	GO:0050852	T cell receptor signaling pathway	40/1818	134/29008	3.45683e-17	1.4766e-15	9.7071e-16	Vtcn1/Gata3/Ptpn22/Ermap/Trat1/Themis2/Themis/Lck/Sh2d1a/Thy1/Nfkbiz/Lcp2/Cd247/Cd300a/Ada/Lgals3/Ubash3a/Carmil2/Zfp683/Cd28/Skap1/Ptprc/Cacnb3/Fyb/Kcnn4/Card11/Icosl/Cd226/Nfkbid/Bcl2a1d/Cd160/Laptm5/Lime1/Sla2/Fyb2/Ifng/Clec2i/Itk/Cd3e/Plcg2	40
BP	GO:0045582	positive regulation of T cell differentiation	35/1818	104/29008	4.80046e-17	2.02067e-15	1.32838e-15	Il2rg/Ccl19/Gata3/Il7r/Rasgrp1/Ihh/Pik3r6/Lck/Adam8/Cd74/Nfkbiz/Irf1/Myb/Ada/Sash3/H2-DMa/Nckap1l/Carmil2/Ccr2/H2-Aa/Ptprc/Vsir/Runx3/Il7/Nfkbid/Socs1/Anxa1/Syk/Ifng/Runx1/Ikzf1/Gimap3/Nlrp3/Rhoh/Vnn1	35
BP	GO:0002700	regulation of production of molecular mediator of immune response	46/1818	177/29008	6.22574e-17	2.57997e-15	1.69606e-15	Cd40/Gata3/Ptpn22/Sema7a/Arid5a/Nr4a3/Cd74/Tnfaip3/Nod2/Tnfrsf4/Il18r1/Sash3/Cd244a/Slamf1/Trim6/Cd28/Siglecg/Ccr2/Ptprc/Tbx21/Scimp/Il1b/Tnfrsf14/Vsir/Cd96/Clcf1/Tnf/Cd226/Cd160/Laptm5/Fcer1g/Cd40lg/Tlr2/Tlr9/Ifng/Tlr4/Pagr1a/Gimap3/Jak3/Nlrp3/Irak3/Plcg2/Ighm/Vpreb3/Il13ra2/Dnajb9	46
BP	GO:0046635	positive regulation of alpha-beta T cell activation	29/1818	73/29008	1.34354e-16	5.44574e-15	3.58001e-15	Il2rg/Ccl19/Ptpn22/H2-Ab1/Ihh/Rasal3/Nfkbiz/Irf1/Myb/Ada/Sash3/Cd244a/Nckap1l/Cd28/Ccr2/Ptprc/Runx3/Nfkbid/Socs1/Cd160/Cd80/Anxa1/Syk/Ifng/Runx1/Ikzf1/Gimap3/Nlrp3/Cd3e	29
BP	GO:0002367	cytokine production involved in immune response	35/1818	111/29008	4.84577e-16	1.89497e-14	1.24575e-14	Gata3/Slc11a1/Sema7a/Trem3/Arid5a/Nr4a3/Trem1/Cd74/Nod2/Il18rap/Il18r1/Sash3/Slamf1/Trim6/Ccr2/Tbx21/Scimp/Il1b/Tnfrsf14/Vsir/Cd96/Tnf/Cd226/Cd160/Laptm5/Fcer1g/Crlf2/Tlr2/Tlr9/Tlr4/Gimap3/Jak3/Nlrp3/Irak3/Plcg2	35
BP	GO:0002286	T cell activation involved in immune response	37/1818	124/29008	5.32514e-16	2.05351e-14	1.34997e-14	Ccl19/Gata3/Slc11a1/Havcr2/Cd74/Nfkbiz/Irf1/Apbb1ip/Fgl2/Myb/Il18r1/Clec4d/Lgals3/Itgal/Nckap1l/Gadd45g/Il27/Batf/H2-DMb2/Ccr2/Tbx21/H2-DMb1/Relb/Clec4e/Ly9/Spn/Nfkbid/Icam1/Anxa1/Fcer1g/Cracr2a/Ptger4/Ifng/Jak3/Nlrp3/Stx11/Slamf6	37
BP	GO:0050729	positive regulation of inflammatory response	38/1818	134/29008	1.38902e-15	5.10808e-14	3.35804e-14	Tlr6/Ctss/Tnfrsf11a/Trem2/Itga2/Pik3cg/Il1rl1/Adam8/Ccr5/Nfkbiz/Ccl24/Alox5ap/Gpsm3/S100a8/Cd28/Abcc1/Ccr2/Mmp8/Il1b/S100a9/Tnf/Fcgr3/Zbp1/Lpl/Ccl5/Fcer1g/Ptger4/Lilra5/Tlr2/Ptgs2/Tlr9/Ifng/Tlr4/Pla2g4a/Fcgr1/Plcg2/Il16/Sucnr1	38
BP	GO:0035710	CD4-positive, alpha-beta T cell activation	35/1818	115/29008	1.6557e-15	6.04873e-14	3.97642e-14	Il2rg/Ccl19/Gata3/Fut7/Nfkbiz/Irf1/Myb/Cd274/Arg2/Cd44/Il18r1/Sash3/Nckap1l/Gadd45g/Il27/Batf/Ccr2/Tbx21/Vsir/Runx3/Relb/Ly9/Spn/Nfkbid/Socs1/Cd160/Anxa1/Cracr2a/Ptger4/Ifng/Runx1/Gimap3/Jak3/Nlrp3/Slamf6	35
BP	GO:0002275	myeloid cell activation involved in immune response	35/1818	118/29008	3.99856e-15	1.38775e-13	9.12304e-14	Fes/Itgam/Fgr/Rasgrp1/Dock2/Milr1/Trem2/Cx3cr1/Itgb2/Nr4a3/Ptafr/Havcr2/Tyrobp/Lat/Cd177/Cd300a/Cd84/Slamf1/Spi1/Ccr2/Myo1f/Abr/Rac2/Unc13d/Syk/Gab2/Fcer1g/Pycard/Ifng/Lat2/Stx11/Plcg2/Ptgds/Il13ra2/Sucnr1	35
BP	GO:0030888	regulation of B cell proliferation	27/1818	71/29008	5.46292e-15	1.87257e-13	1.23102e-13	Cd40/Cdkn1a/Cd74/Tyrobp/Btk/Tnfrsf4/Cd300a/Ada/Sash3/Inpp5d/Nckap1l/Siglecg/Prdm1/Ptprc/Il7/Clcf1/Card11/Bst1/Cdkn2a/Tnfsf13b/Btla/Cd40lg/Tlr9/Tlr4/Ikzf3/Nfatc2/Ighm	27
BP	GO:0002218	activation of innate immune response	23/1818	51/29008	6.70984e-15	2.27193e-13	1.49356e-13	Ifi211/Aim2/Ifi214/Tyrobp/Klre1/Klrk1/Ifi205/Ifi204/Ifi207/Nlrc4/Sting1/Trim5/Zbp1/Klrc2/Mndal/Syk/Tlr2/Pycard/Tlr9/Tlr4/Clec4n/Plcg2/Ifi209	23
BP	GO:0050871	positive regulation of B cell activation	49/1818	222/29008	7.06529e-15	2.37503e-13	1.56134e-13	Cd40/Il2rg/Cdkn1a/Cd74/Nod2/Tnfrsf4/Ada/Sash3/Inpp5d/Nckap1l/Cd28/Sh3kbp1/Prdm1/Ptprc/Tbx21/Il7/Clcf1/Card11/Bst1/Tnfsf13b/Syk/Cd40lg/Tlr9/Ifng/Tlr4/Pagr1a/Nfatc2/Ighv3-6/Ighg2c/Ighv1-76/Ighv1-72/Trbc2/Ighv5-17/Ighv1-26/Ighv9-3/Igkc/Ighv6-3/Iglc1/Igha/Ighv1-80/Ighv1-75/Trbc1/Ighv5-16/Ighg3/Ighv1-82/Ighv1-53/Ighv1-15/Ighm/Ighv4-1	49
BP	GO:0043367	CD4-positive, alpha-beta T cell differentiation	30/1818	92/29008	2.14641e-14	6.84999e-13	4.50317e-13	Il2rg/Ccl19/Gata3/Fut7/Nfkbiz/Irf1/Myb/Il18r1/Sash3/Nckap1l/Gadd45g/Il27/Batf/Ccr2/Tbx21/Runx3/Relb/Ly9/Spn/Nfkbid/Socs1/Anxa1/Cracr2a/Ptger4/Ifng/Runx1/Gimap3/Jak3/Nlrp3/Slamf6	30
BP	GO:0042088	T-helper 1 type immune response	22/1818	50/29008	4.89673e-14	1.52762e-12	1.00425e-12	Ccl19/Slc11a1/H2-Ab1/Arid5a/Il18bp/Il1rl1/Havcr2/Il18rap/Irf1/Il18r1/Slamf1/Gadd45g/Il27/Ccr2/Il1b/Relb/Spn/Anxa1/Cracr2a/Jak3/Pla2g4a/Il12rb1	22
BP	GO:0002718	regulation of cytokine production involved in immune response	30/1818	97/29008	1.05369e-13	3.2149e-12	2.11347e-12	Gata3/Sema7a/Arid5a/Nr4a3/Cd74/Nod2/Il18r1/Sash3/Slamf1/Trim6/Ccr2/Tbx21/Scimp/Il1b/Tnfrsf14/Vsir/Cd96/Tnf/Cd226/Cd160/Laptm5/Fcer1g/Tlr2/Tlr9/Tlr4/Gimap3/Jak3/Nlrp3/Irak3/Plcg2	30
BP	GO:0046637	regulation of alpha-beta T cell differentiation	26/1818	73/29008	1.07552e-13	3.26358e-12	2.14547e-12	Il2rg/Ccl19/Gata3/Ihh/Nfkbiz/Irf1/Myb/Ada/Sash3/Nckap1l/Zfp683/Il27/Ccr2/Prdm1/Tbx21/Runx3/Nfkbid/Socs1/Anxa1/Syk/Ifng/Runx1/Ikzf1/Gimap3/Jak3/Nlrp3	26
BP	GO:0002526	acute inflammatory response	32/1818	110/29008	1.08711e-13	3.28082e-12	2.1568e-12	Fut7/Tnfrsf11a/Alox5/Pik3cg/Adam8/Trem1/Serpinb9/Ccr5/Alox5ap/Saa1/Orm2/Serpina3n/Saa2/Cd6/Il1b/Tnf/Spn/Elane/Fcgr3/Icam1/Ptges/Cxcr2/Hp/Ccl5/Fcer1g/Ptgs2/Saa3/Fcgr1/Nlrp3/Cxcl1/F3/Vnn1	32
BP	GO:0002702	positive regulation of production of molecular mediator of immune response	34/1818	125/29008	1.63319e-13	4.87587e-12	3.20538e-12	Cd40/Gata3/Ptpn22/Sema7a/Arid5a/Nr4a3/Cd74/Nod2/Tnfrsf4/Il18r1/Sash3/Cd244a/Slamf1/Trim6/Cd28/Ptprc/Tbx21/Scimp/Il1b/Tnfrsf14/Clcf1/Cd226/Cd160/Laptm5/Fcer1g/Tlr2/Tlr9/Ifng/Tlr4/Pagr1a/Gimap3/Nlrp3/Plcg2/Dnajb9	34
BP	GO:0002532	production of molecular mediator involved in inflammatory response	29/1818	94/29008	2.90285e-13	8.52886e-12	5.60685e-12	Tlr6/Nos2/Trem2/Alox5/Sirpa/Nod2/Nlrc3/Chil3/Mefv/Cd300a/Alox5ap/Gbp5/Ncf1/Gpsm3/Slamf8/Cd6/Pld4/Il1r2/Cd96/Tnf/Adcy7/Syk/Fcer1g/Pycard/Tlr4/Card9/P2rx1/Clec7a/Abcd2	29
BP	GO:2000514	regulation of CD4-positive, alpha-beta T cell activation	25/1818	70/29008	2.96923e-13	8.67796e-12	5.70487e-12	Il2rg/Ccl19/Gata3/Nfkbiz/Irf1/Myb/Cd274/Arg2/Cd44/Sash3/Nckap1l/Il27/Ccr2/Tbx21/Vsir/Runx3/Nfkbid/Socs1/Cd160/Anxa1/Ifng/Runx1/Gimap3/Jak3/Nlrp3	25
BP	GO:0032613	interleukin-10 production	24/1818	65/29008	3.78298e-13	1.09984e-11	7.23031e-12	Prkcd/Trem2/Tyrobp/Nod2/Cd274/Sash3/Cd84/Cd28/Tigit/Mmp8/Vsir/G6pdx/Syk/Fcer1g/Ptger4/Cd40lg/Lilra5/Tlr2/Pycard/Tlr9/Tlr4/Jak3/Pdcd1lg2/Plcg2	24
BP	GO:0002698	negative regulation of immune effector process	34/1818	130/29008	5.62334e-13	1.61795e-11	1.06364e-11	Il7r/Cx3cr1/Havcr2/Tap1/Tnfaip3/Nod2/Serpinb9/Klre1/Irf1/Fgl2/Cd300a/Cd84/Slamf1/Lgals3/Slamf8/Spi1/Nckap1l/Siglecg/Pglyrp1/Ccr2/Ptprc/Tbx21/Abr/Vsir/Sh2d1b1/Cd96/Tnf/Spn/Anxa1/Jak3/Klrb1b/Irak3/Vpreb3/Il13ra2	34
BP	GO:0002456	T cell mediated immunity	36/1818	145/29008	6.45913e-13	1.82998e-11	1.20302e-11	Gata3/Il7r/Fut7/Slc11a1/Treml4/Arid5a/Was/Nod2/Serpinb9/Il18rap/Ripk3/Cd8a/Il18r1/H2-Q6/Sash3/Slamf1/Nckap1l/Myo1g/P2rx7/H2-D1/Ccr2/H2-Q4/Ptprc/Tbx21/Il1b/Vsir/H2-Q7/Gzmb/Spn/Icam1/Cyrib/H2-M2/Crlf2/Nlrp3/Stx11/H2-T10	36
BP	GO:0002292	T cell differentiation involved in immune response	26/1818	78/29008	6.43365e-13	1.82998e-11	1.20302e-11	Ccl19/Gata3/Nfkbiz/Irf1/Fgl2/Myb/Il18r1/Clec4d/Gadd45g/Il27/Batf/Ccr2/Tbx21/Relb/Clec4e/Ly9/Spn/Nfkbid/Anxa1/Fcer1g/Cracr2a/Ptger4/Ifng/Jak3/Nlrp3/Slamf6	26
BP	GO:0032735	positive regulation of interleukin-12 production	19/1818	43/29008	2.38229e-12	6.39076e-11	4.20127e-11	Cd40/Tlr6/Ccl19/Ltb/Irf8/Nod2/Irf1/Scimp/Laptm5/Syk/Unc93b1/Cd40lg/Tlr2/Tlr9/Ifng/Tlr4/Flt3/Plcg2/Il16	19
BP	GO:0032677	regulation of interleukin-8 production	25/1818	76/29008	2.49796e-12	6.66883e-11	4.38407e-11	Tlr6/Nos2/Ptpn22/Nod1/Cd74/Nod2/Camp/Chil1/Cd244a/Tlr7/Ptprc/Il1b/Tnf/Tlr1/Cd14/Elane/Tlr8/Anxa1/Syk/Ptger4/Tlr2/Pycard/Tlr9/Tlr4/F3	25
BP	GO:0036037	CD8-positive, alpha-beta T cell activation	17/1818	34/29008	2.76684e-12	7.35132e-11	4.83273e-11	Clec4b1/Ptpn22/Irf1/Clec4a1/Cd274/Wdfy4/Cd244a/Clec4a3/Nckap1l/Vsir/Runx3/Gpr18/Socs1/Tnfsf8/Ifng/Runx1/Clec4a2	17
BP	GO:0032637	interleukin-8 production	25/1818	77/29008	3.47968e-12	9.15767e-11	6.02022e-11	Tlr6/Nos2/Ptpn22/Nod1/Cd74/Nod2/Camp/Chil1/Cd244a/Tlr7/Ptprc/Il1b/Tnf/Tlr1/Cd14/Elane/Tlr8/Anxa1/Syk/Ptger4/Tlr2/Pycard/Tlr9/Tlr4/F3	25
BP	GO:0042100	B cell proliferation	31/1818	117/29008	4.04522e-12	1.05958e-10	6.96564e-11	Cd40/Prkcd/Il7r/Rasgrp1/Cd180/Cdkn1a/Cd74/Tyrobp/Btk/Tnfrsf4/Cd300a/Ada/Sash3/Inpp5d/Nckap1l/Siglecg/Prdm1/Ptprc/Il7/Clcf1/Card11/Bst1/Cdkn2a/Tnfsf13b/Btla/Cd40lg/Tlr9/Tlr4/Ikzf3/Nfatc2/Ighm	31
BP	GO:0030183	B cell differentiation	38/1818	170/29008	4.88195e-12	1.24928e-10	8.21276e-11	Il2rg/H2-Ab1/Dock11/Irf8/Lyl1/Tnfaip3/Btk/Hdac9/Myb/Ada/Inpp5d/Slamf8/Spi1/Nckap1l/Prdm1/Ptprc/Il7/Lfng/Clcf1/Card11/Pou2f2/Tnfsf13b/Laptm5/Nfam1/Syk/Cd40lg/Cmtm7/Tlr9/Ikzf1/Flt3/Jak3/Ikzf3/Dock10/Plcg2/Igkc/Ighm/Dnajb9/Onecut1	38
BP	GO:0002825	regulation of T-helper 1 type immune response	16/1818	31/29008	6.48661e-12	1.62253e-10	1.06665e-10	Ccl19/Slc11a1/H2-Ab1/Arid5a/Il1rl1/Havcr2/Irf1/Il18r1/Slamf1/Il27/Ccr2/Il1b/Anxa1/Jak3/Pla2g4a/Il12rb1	16
BP	GO:0032623	interleukin-2 production	24/1818	74/29008	9.63503e-12	2.37792e-10	1.56324e-10	Vtcn1/Gata3/Slc11a1/Lag3/Havcr2/Tnfaip3/Nod2/Cd247/Sash3/Carmil2/Cd28/Ccr2/Ptprc/Tbx21/Il1b/Card11/Laptm5/Anxa1/Fcer1g/Runx1/Clec2i/Card9/Cd3e/Plcg2	24
BP	GO:0050853	B cell receptor signaling pathway	39/1818	182/29008	1.03078e-11	2.52155e-10	1.65766e-10	Prkcb/Lck/Btk/Cd300a/Nckap1l/Klhl6/Ptprc/Nfam1/Syk/Gcsam/Lpxn/Lime1/Lat2/Itk/Nfatc2/Plcg2/Ighv3-6/Ighg2c/Ighv1-76/Ighv1-72/Trbc2/Ighv5-17/Ighv1-26/Ighv9-3/Igkc/Ighv6-3/Iglc1/Igha/Ighv1-80/Ighv1-75/Trbc1/Ighv5-16/Ighg3/Ighv1-82/Ighv1-53/Ighv1-15/Ighm/Ighv4-1/Blnk	39
BP	GO:0032653	regulation of interleukin-10 production	22/1818	63/29008	1.31831e-11	3.19675e-10	2.10154e-10	Trem2/Tyrobp/Nod2/Cd274/Sash3/Cd84/Cd28/Tigit/Mmp8/Vsir/Syk/Fcer1g/Ptger4/Cd40lg/Lilra5/Tlr2/Pycard/Tlr9/Tlr4/Jak3/Pdcd1lg2/Plcg2	22
BP	GO:0032757	positive regulation of interleukin-8 production	21/1818	58/29008	1.72671e-11	4.13294e-10	2.71698e-10	Nos2/Nod1/Cd74/Nod2/Camp/Chil1/Cd244a/Tlr7/Il1b/Tnf/Tlr1/Cd14/Elane/Tlr8/Syk/Ptger4/Tlr2/Pycard/Tlr9/Tlr4/F3	21
BP	GO:0043370	regulation of CD4-positive, alpha-beta T cell differentiation	20/1818	53/29008	2.1577e-11	5.05557e-10	3.32352e-10	Il2rg/Ccl19/Gata3/Nfkbiz/Irf1/Myb/Sash3/Nckap1l/Il27/Ccr2/Tbx21/Runx3/Nfkbid/Socs1/Anxa1/Ifng/Runx1/Gimap3/Jak3/Nlrp3	20
BP	GO:0046638	positive regulation of alpha-beta T cell differentiation	20/1818	53/29008	2.1577e-11	5.05557e-10	3.32352e-10	Il2rg/Ccl19/Ihh/Nfkbiz/Irf1/Myb/Ada/Sash3/Nckap1l/Ccr2/Runx3/Nfkbid/Socs1/Anxa1/Syk/Ifng/Runx1/Ikzf1/Gimap3/Nlrp3	20
BP	GO:0006959	humoral immune response	64/1818	416/29008	2.65529e-11	6.16937e-10	4.05573e-10	Gata3/Cxcl2/Mmp7/Ctsg/Trem2/Alox5/Ppbp/Sh2d1a/Nod2/C1qc/Camp/Acod1/C6/Fcnb/Lgals3/H2-DMa/Pglyrp1/Ccr2/Cxcl9/Ptprc/Il1b/Cd5l/S100a9/Reg1/Cxcl13/Tnf/Elane/C1qb/Cxcl10/Ltf/C1qa/Cfp/Ifng/Rnase6/Gimap3/Pf4/Jchain/Adm/Cxcl1/Dmbt1/Ighv3-6/Ighg2c/Ighv1-76/Ighv1-72/Trbc2/Ighv5-17/Ighv1-26/Ighv9-3/Igkc/Ighv6-3/Iglc1/Igha/Ighv1-80/Ighv1-75/Trbc1/Ighv5-16/Ighg3/Ighv1-82/Ighv1-53/Ighv1-15/Ighm/Ighv4-1/Mbl2/Ha…	64
BP	GO:0002720	positive regulation of cytokine production involved in immune response	22/1818	65/29008	2.68876e-11	6.22111e-10	4.08974e-10	Gata3/Sema7a/Arid5a/Nr4a3/Cd74/Nod2/Il18r1/Sash3/Slamf1/Trim6/Scimp/Il1b/Tnfrsf14/Cd226/Cd160/Laptm5/Fcer1g/Tlr2/Tlr4/Gimap3/Nlrp3/Plcg2	22
BP	GO:0046633	alpha-beta T cell proliferation	18/1818	43/29008	2.75521e-11	6.34842e-10	4.17344e-10	Ptpn22/Dock2/Rasal3/Irf1/Cd274/Arg2/Cd44/Cd244a/Cd28/Ccr2/Ptprc/Tnfrsf14/Vsir/Cd80/Btla/Syk/Cd3e/Elf4	18
BP	GO:0002534	cytokine production involved in inflammatory response	21/1818	62/29008	7.46026e-11	1.63098e-09	1.0722e-09	Tlr6/Nos2/Trem2/Alox5/Sirpa/Nod2/Nlrc3/Mefv/Gbp5/Gpsm3/Cd6/Pld4/Il1r2/Cd96/Tnf/Adcy7/Pycard/Tlr4/Card9/Clec7a/Abcd2	21
BP	GO:0045576	mast cell activation	26/1818	95/29008	9.78423e-11	2.08969e-09	1.37375e-09	Fes/Fgr/Rasgrp1/Milr1/Cd300lb/Nr4a3/Ptpre/Cd300lf/Lat/Lcp2/Cd300a/Cd84/Cd48/Rac2/Cd226/Fcgr3/Unc13d/Syk/Gab2/Fcer1g/Crlf2/Tlr4/Lat2/Rhoh/Ptgds/Il13ra2	26
BP	GO:0030890	positive regulation of B cell proliferation	18/1818	46/29008	1.06518e-10	2.26627e-09	1.48984e-09	Cd40/Cdkn1a/Cd74/Tnfrsf4/Ada/Sash3/Nckap1l/Ptprc/Il7/Clcf1/Card11/Bst1/Tnfsf13b/Cd40lg/Tlr9/Tlr4/Nfatc2/Ighm	18
BP	GO:0002381	immunoglobulin production involved in immunoglobulin-mediated immune response	24/1818	82/29008	1.09992e-10	2.32237e-09	1.52672e-09	Cd40/H2-Ab1/Nod2/Btk/H2-Eb2/Fgl2/H2-DMa/Cd28/Batf/H2-DMb2/H2-Aa/Ptprc/Tbx21/H2-DMb1/Clcf1/Icosl/Pou2f2/H2-Oa/Cd40lg/Crlf2/Ifng/Pagr1a/H2-Eb1/Ighm	24
BP	GO:0002294	CD4-positive, alpha-beta T cell differentiation involved in immune response	22/1818	70/29008	1.40222e-10	2.9163e-09	1.91717e-09	Ccl19/Gata3/Nfkbiz/Irf1/Myb/Il18r1/Gadd45g/Il27/Batf/Ccr2/Tbx21/Relb/Ly9/Spn/Nfkbid/Anxa1/Cracr2a/Ptger4/Ifng/Jak3/Nlrp3/Slamf6	22
BP	GO:0002293	alpha-beta T cell differentiation involved in immune response	22/1818	71/29008	1.91196e-10	3.94688e-09	2.59467e-09	Ccl19/Gata3/Nfkbiz/Irf1/Myb/Il18r1/Gadd45g/Il27/Batf/Ccr2/Tbx21/Relb/Ly9/Spn/Nfkbid/Anxa1/Cracr2a/Ptger4/Ifng/Jak3/Nlrp3/Slamf6	22
BP	GO:1900015	regulation of cytokine production involved in inflammatory response	20/1818	59/29008	2.07133e-10	4.21018e-09	2.76776e-09	Tlr6/Nos2/Trem2/Alox5/Sirpa/Nod2/Nlrc3/Mefv/Gbp5/Gpsm3/Cd6/Pld4/Il1r2/Tnf/Adcy7/Pycard/Tlr4/Card9/Clec7a/Abcd2	20
BP	GO:0002287	alpha-beta T cell activation involved in immune response	22/1818	72/29008	2.59086e-10	5.21271e-09	3.42682e-09	Ccl19/Gata3/Nfkbiz/Irf1/Myb/Il18r1/Gadd45g/Il27/Batf/Ccr2/Tbx21/Relb/Ly9/Spn/Nfkbid/Anxa1/Cracr2a/Ptger4/Ifng/Jak3/Nlrp3/Slamf6	22
BP	GO:0032695	negative regulation of interleukin-12 production	12/1818	20/29008	2.78544e-10	5.54393e-09	3.64456e-09	Thbs1/Nod2/Nlrc3/Mefv/Slamf1/Tigit/Tlr8/Lilra5/Tlr2/Cmklr1/Jak3/Irak3	12
BP	GO:0032663	regulation of interleukin-2 production	21/1818	67/29008	3.88036e-10	7.6682e-09	5.04105e-09	Vtcn1/Gata3/Lag3/Havcr2/Tnfaip3/Nod2/Sash3/Carmil2/Cd28/Ccr2/Ptprc/Tbx21/Il1b/Card11/Laptm5/Anxa1/Runx1/Clec2i/Card9/Cd3e/Plcg2	21
BP	GO:0046640	regulation of alpha-beta T cell proliferation	16/1818	39/29008	5.03426e-10	9.70667e-09	6.38114e-09	Ptpn22/Rasal3/Irf1/Cd274/Arg2/Cd44/Cd244a/Cd28/Ccr2/Ptprc/Tnfrsf14/Vsir/Cd80/Btla/Syk/Cd3e	16
CC	GO:0018995	host cellular component	9/1840	10/28886	1.5984e-10	9.75025e-09	7.19748e-09	Gbp7/Gbp9/Gbp2b/Gbp3/Gbp2/Gbp6/Iigp1/Axl/Irgm2	9
CC	GO:0033643	host cell part	9/1840	10/28886	1.5984e-10	9.75025e-09	7.19748e-09	Gbp7/Gbp9/Gbp2b/Gbp3/Gbp2/Gbp6/Iigp1/Axl/Irgm2	9
CC	GO:0043657	host cell	9/1840	10/28886	1.5984e-10	9.75025e-09	7.19748e-09	Gbp7/Gbp9/Gbp2b/Gbp3/Gbp2/Gbp6/Iigp1/Axl/Irgm2	9
BP	GO:0072678	T cell migration	20/1818	63/29008	7.84667e-10	1.44759e-08	9.51644e-09	Ccl2/Adam8/Itga4/Cd200r1/Ripk3/Tnfsf14/Itgal/Itgb7/Myo1g/Ccr2/Ripor2/Tnfrsf14/Cxcl13/Aif1/Spn/Icam1/Cxcl10/Ccl5/Cxcr3/Pycard	20
BP	GO:0006925	inflammatory cell apoptotic process	13/1818	26/29008	1.06163e-09	1.93921e-08	1.27483e-08	Itgam/Fasl/Nod2/Ccr5/Cd44/Pik3cd/Cdkn2a/Plekho2/Cxcr2/Anxa1/Ccl5/Slc7a11/Ifng	13
BP	GO:0032715	negative regulation of interleukin-6 production	18/1818	52/29008	1.12276e-09	2.04417e-08	1.34383e-08	Ptpn22/Sirpa/Havcr2/Tnfaip3/Cd200r1/Nlrc3/Bank1/Cd84/Slamf1/Inpp5d/Nckap1l/Tnf/Tlr9/Tlr4/Flt3/Muc16/Irak3/Aqp4	18
BP	GO:0045058	T cell selection	19/1818	58/29008	1.13776e-09	2.0647e-08	1.35733e-08	Gata3/Dock2/Cd4/Themis/Cd74/Cd3d/H2-DMa/Cd28/Batf/Ptprc/Tbx21/Ly9/Card11/Spn/Cd3g/Syk/Bcl11b/Cd3e/Slamf6	19
BP	GO:0032733	positive regulation of interleukin-10 production	16/1818	41/29008	1.22046e-09	2.20039e-08	1.44653e-08	Trem2/Nod2/Cd274/Sash3/Cd28/Tigit/Syk/Fcer1g/Ptger4/Cd40lg/Lilra5/Tlr2/Pycard/Tlr9/Tlr4/Plcg2	16
BP	GO:0031295	T cell costimulation	14/1818	32/29008	2.21522e-09	3.8441e-08	2.5271e-08	Ccl19/Tnfsf14/Cd274/Icos/Cd28/Tnfrsf14/Card11/Spn/Cd160/Cd80/Tnfsf13b/Cd5/Cd3e/Pdcd1lg2	14
BP	GO:0043372	positive regulation of CD4-positive, alpha-beta T cell differentiation	14/1818	32/29008	2.21522e-09	3.8441e-08	2.5271e-08	Il2rg/Ccl19/Nfkbiz/Irf1/Myb/Sash3/Nckap1l/Ccr2/Nfkbid/Socs1/Anxa1/Ifng/Gimap3/Nlrp3	14
BP	GO:0045824	negative regulation of innate immune response	22/1818	81/29008	3.11383e-09	5.33676e-08	3.50837e-08	Ccr1/Havcr2/Tap1/Tnfaip3/Serpinb9/Acod1/Klre1/Nlrc3/Nlrc5/Slamf8/Ifi204/Smpdl3b/Ifi207/Sh2d1b1/Cd96/Mmp12/Oas1a/Samhd1/Oas1g/Klrb1b/Irak3/Trafd1	22
BP	GO:0002709	regulation of T cell mediated immunity	26/1818	111/29008	3.81929e-09	6.44636e-08	4.23782e-08	Gata3/Il7r/Fut7/Arid5a/Was/Nod2/Ripk3/Il18r1/H2-Q6/Sash3/Slamf1/Nckap1l/P2rx7/H2-D1/Ccr2/H2-Q4/Ptprc/Tbx21/Il1b/Vsir/H2-Q7/Spn/Cyrib/H2-M2/Nlrp3/H2-T10	26
BP	GO:2000516	positive regulation of CD4-positive, alpha-beta T cell activation	15/1818	40/29008	7.70319e-09	1.25442e-07	8.24653e-08	Il2rg/Ccl19/Nfkbiz/Irf1/Myb/Sash3/Nckap1l/Ccr2/Nfkbid/Socs1/Cd160/Anxa1/Ifng/Gimap3/Nlrp3	15
BP	GO:0002758	innate immune response-activating signal transduction	9/1818	13/29008	8.31055e-09	1.33764e-07	8.79359e-08	Tyrobp/Klre1/Klrk1/Klrc2/Syk/Tlr2/Tlr4/Clec4n/Plcg2	9
BP	GO:0002523	leukocyte migration involved in inflammatory response	12/1818	26/29008	1.49894e-08	2.31855e-07	1.52421e-07	Itgam/Fut7/Itgb2/Alox5/Ccl2/Adam8/Ppbp/Slamf1/Slamf8/S100a8/S100a9/Elane	12
BP	GO:0033077	T cell differentiation in thymus	23/1818	95/29008	1.52643e-08	2.35453e-07	1.54786e-07	Il2rg/Gata3/Il7r/Rasgrp1/Dock2/Ihh/Adam8/Cd74/Ripk3/Cd3d/Ada/H2-DMa/Cd28/Ptprc/Il1b/Card11/Spn/Nfkbid/Cd3g/Cdkn2a/Bcl11b/Cd3e/Vnn1	23
BP	GO:0002283	neutrophil activation involved in immune response	11/1818	22/29008	2.10637e-08	3.21338e-07	2.11247e-07	Itgam/Itgb2/Ptafr/Tyrobp/Cd177/Spi1/Myo1f/Abr/Syk/Fcer1g/Stx11	11
BP	GO:0042130	negative regulation of T cell proliferation	20/1818	75/29008	2.26084e-08	3.43958e-07	2.26117e-07	Vtcn1/H2-Ab1/Ihh/Havcr2/Cd274/Arg2/Cd44/H2-Aa/Ripor2/Tnfrsf14/Vsir/Spn/Cdkn2a/Cd80/Laptm5/Btla/Gpnmb/Zc3h12d/Slfn1/Pdcd1lg2	20
BP	GO:0070555	response to interleukin-1	23/1818	97/29008	2.33033e-08	3.52597e-07	2.31796e-07	Cd40/Ccl19/Tnfrsf11a/Ccl2/Sirpa/Acod1/Irf1/Ccl24/Src/Il1b/Il1r2/Mapk13/Sele/Vrk2/Adamts12/Zbp1/Anxa1/Ccl5/Pycard/Saa3/Ccl7/Irak3/Egr1	23
BP	GO:0046636	negative regulation of alpha-beta T cell activation	15/1818	43/29008	2.42605e-08	3.66083e-07	2.40662e-07	Ihh/Irf1/Cd274/Arg2/Cd300a/Cd44/Tbx21/Tnfrsf14/Vsir/Runx3/Socs1/Btla/Anxa1/Runx1/Jak3	15
BP	GO:0002673	regulation of acute inflammatory response	16/1818	53/29008	8.5665e-08	1.16879e-06	7.6836e-07	Fut7/Tnfrsf11a/Pik3cg/Adam8/Ccr5/Alox5ap/Il1b/Tnf/Spn/Fcgr3/Ptges/Ccl5/Fcer1g/Ptgs2/Fcgr1/Nlrp3	16
BP	GO:0002220	innate immune response activating cell surface receptor signaling pathway	8/1818	12/29008	9.24464e-08	1.23999e-06	8.15165e-07	Tyrobp/Klre1/Klrk1/Klrc2/Syk/Tlr2/Clec4n/Plcg2	8
BP	GO:0033003	regulation of mast cell activation	17/1818	60/29008	9.61427e-08	1.28337e-06	8.43682e-07	Fes/Fgr/Milr1/Cd300lb/Nr4a3/Ptpre/Cd300lf/Cd300a/Cd84/Rac2/Cd226/Unc13d/Syk/Gab2/Fcer1g/Crlf2/Il13ra2	17
BP	GO:0043368	positive T cell selection	14/1818	41/29008	9.69603e-08	1.29118e-06	8.48816e-07	Dock2/Themis/Cd74/Cd3d/H2-DMa/Batf/Ptprc/Tbx21/Ly9/Spn/Cd3g/Bcl11b/Cd3e/Slamf6	14
BP	GO:0002437	inflammatory response to antigenic stimulus	19/1818	74/29008	9.79646e-08	1.29523e-06	8.51482e-07	Rasgrp1/Fut7/Trem2/Hmgb2/Nod2/Serpinb9/Cd28/Cd6/Il36g/Tnf/Spn/Elane/Fcgr3/Icam1/Cxcr2/Cd68/Fcer1g/Fcgr1/Gpx2	19
BP	GO:0050856	regulation of T cell receptor signaling pathway	15/1818	48/29008	1.29906e-07	1.69335e-06	1.1132e-06	Ptpn22/Trat1/Lck/Sh2d1a/Thy1/Cd300a/Ada/Lgals3/Ubash3a/Kcnn4/Card11/Cd226/Cd160/Laptm5/Sla2	15
BP	GO:0050869	negative regulation of B cell activation	13/1818	36/29008	1.30464e-07	1.69664e-06	1.11537e-06	Tnfaip3/Tyrobp/Btk/Cd300a/Bank1/Inpp5d/Prdm1/Samsn1/Tbc1d10c/Cdkn2a/Laptm5/Btla/Flt3	13
BP	GO:0050728	negative regulation of inflammatory response	27/1818	143/29008	2.38079e-07	3.01151e-06	1.97975e-06	Gata3/Tnfaip8l2/Trem2/Cx3cr1/Aoah/Alox5/Adrb2/Tnfaip3/Cd200r1/Nod2/Acod1/Nlrc3/Mefv/Cd44/Ada/Slamf8/Smpdl3b/Siglecg/Pglyrp1/Abr/Spn/Cst7/Ptger4/Nlrp3/Gpx2/Siglece/Sod1	27
BP	GO:0070232	regulation of T cell apoptotic process	14/1818	44/29008	2.64697e-07	3.3105e-06	2.17632e-06	Il7r/Adam8/Serpinb9/Tnfrsf4/Ripk3/Cd274/Arg2/Ada/Lgals3/Pdcd1/Nfkbid/Ccl5/Siglec1/Jak3	14
CC	GO:0042101	T cell receptor complex	9/1840	16/28886	1.28625e-07	3.92306e-06	2.89594e-06	Trat1/Apbb1ip/Cd3d/Cd247/Skap1/Cd6/Cd3g/Syk/Cd3e	9
BP	GO:0002675	positive regulation of acute inflammatory response	12/1818	33/29008	3.64773e-07	4.48139e-06	2.94605e-06	Tnfrsf11a/Pik3cg/Adam8/Ccr5/Alox5ap/Il1b/Tnf/Fcgr3/Ccl5/Fcer1g/Ptgs2/Fcgr1	12
BP	GO:0071347	cellular response to interleukin-1	19/1818	80/29008	3.69418e-07	4.52842e-06	2.97697e-06	Cd40/Ccl19/Ccl2/Sirpa/Acod1/Irf1/Ccl24/Il1b/Il1r2/Mapk13/Vrk2/Adamts12/Zbp1/Ccl5/Pycard/Saa3/Ccl7/Irak3/Egr1	19
BP	GO:0032633	interleukin-4 production	13/1818	39/29008	3.84091e-07	4.65689e-06	3.06143e-06	Vtcn1/Gata3/Zg16/Havcr2/Sash3/Cd28/Icosl/Syk/Fcer1g/Cd40lg/Itk/Nlrp3/Cd3e	13
BP	GO:0045581	negative regulation of T cell differentiation	15/1818	52/29008	4.19619e-07	5.05454e-06	3.32284e-06	Ihh/Lag3/Cd74/Irf1/Fgl2/Cd44/Tbx21/Runx3/Nfkbid/Socs1/Cdkn2a/Anxa1/Dtx1/Runx1/Jak3	15
BP	GO:0002827	positive regulation of T-helper 1 type immune response	9/1818	18/29008	4.23762e-07	5.06053e-06	3.32678e-06	Slc11a1/H2-Ab1/Arid5a/Il18r1/Slamf1/Ccr2/Il1b/Pla2g4a/Il12rb1	9
BP	GO:2001185	regulation of CD8-positive, alpha-beta T cell activation	9/1818	18/29008	4.23762e-07	5.06053e-06	3.32678e-06	Ptpn22/Irf1/Cd274/Cd244a/Nckap1l/Vsir/Runx3/Socs1/Runx1	9
BP	GO:0045061	thymic T cell selection	11/1818	28/29008	4.51449e-07	5.34519e-06	3.51391e-06	Gata3/Dock2/Cd74/Cd3d/H2-DMa/Cd28/Ptprc/Card11/Spn/Cd3g/Cd3e	11
BP	GO:0002455	humoral immune response mediated by circulating immunoglobulin	31/1818	185/29008	5.11656e-07	6.00682e-06	3.94886e-06	Trem2/Nod2/C1qc/Ptprc/Tnf/C1qb/C1qa/Gimap3/Ighv3-6/Ighg2c/Ighv1-76/Ighv1-72/Trbc2/Ighv5-17/Ighv1-26/Ighv9-3/Igkc/Ighv6-3/Iglc1/Igha/Ighv1-80/Ighv1-75/Trbc1/Ighv5-16/Ighg3/Ighv1-82/Ighv1-53/Ighv1-15/Ighm/Ighv4-1/Mbl2	31
BP	GO:0045066	regulatory T cell differentiation	13/1818	40/29008	5.36398e-07	6.24449e-06	4.10511e-06	Il2rg/Fut7/Lag3/Lck/Irf1/Cd44/Carmil2/Cd28/Vsir/Fanca/Socs1/Ifng/Gimap3	13
BP	GO:2000404	regulation of T cell migration	14/1818	47/29008	6.58457e-07	7.60169e-06	4.99733e-06	Adam8/Itga4/Cd200r1/Ripk3/Tnfsf14/Ccr2/Ripor2/Tnfrsf14/Cxcl13/Aif1/Spn/Cxcl10/Ccl5/Pycard	14
BP	GO:0002714	positive regulation of B cell mediated immunity	15/1818	54/29008	7.19433e-07	8.23714e-06	5.41507e-06	Cd40/Trem2/Nod2/Cd28/Ptprc/Tbx21/Clcf1/Tnf/Cd226/Fcgr3/Fcer1g/Ifng/Pagr1a/Gimap3/Fcgr1	15
BP	GO:0002891	positive regulation of immunoglobulin mediated immune response	15/1818	54/29008	7.19433e-07	8.23714e-06	5.41507e-06	Cd40/Trem2/Nod2/Cd28/Ptprc/Tbx21/Clcf1/Tnf/Cd226/Fcgr3/Fcer1g/Ifng/Pagr1a/Gimap3/Fcgr1	15
BP	GO:0070231	T cell apoptotic process	16/1818	61/29008	7.25671e-07	8.29146e-06	5.45078e-06	Il7r/Fasl/Adam8/Serpinb9/Tnfrsf4/Tnfrsf23/Ripk3/Cd274/Arg2/Ada/Lgals3/Pdcd1/Nfkbid/Ccl5/Siglec1/Jak3	16
BP	GO:0045577	regulation of B cell differentiation	12/1818	35/29008	7.62781e-07	8.64433e-06	5.68276e-06	Il2rg/Inpp5d/Slamf8/Nckap1l/Prdm1/Il7/Card11/Nfam1/Syk/Tlr9/Flt3/Ikzf3	12
BP	GO:0045589	regulation of regulatory T cell differentiation	12/1818	36/29008	1.07894e-06	1.18876e-05	7.81488e-06	Il2rg/Lag3/Lck/Irf1/Cd44/Carmil2/Cd28/Vsir/Fanca/Socs1/Ifng/Gimap3	12
BP	GO:0002312	B cell activation involved in immune response	20/1818	94/29008	1.20869e-06	1.31606e-05	8.65171e-06	Cd40/Dock11/Cd180/Irf8/Tnfaip3/Ada/Spi1/Cd28/Batf/Ptprc/Tbx21/Lfng/Clcf1/Icosl/Cd40lg/Ifng/Tlr4/Pagr1a/Dock10/Plcg2	20
BP	GO:0032753	positive regulation of interleukin-4 production	10/1818	25/29008	1.24815e-06	1.3537e-05	8.89919e-06	Gata3/Havcr2/Sash3/Cd28/Icosl/Syk/Fcer1g/Cd40lg/Nlrp3/Cd3e	10
BP	GO:0002922	positive regulation of humoral immune response	9/1818	21/29008	2.1564e-06	2.22574e-05	1.4632e-05	Trem2/Nod2/Acod1/C6/H2-DMa/Ptprc/Il1b/Tnf/Gimap3	9
BP	GO:0033089	positive regulation of T cell differentiation in thymus	7/1818	12/29008	2.24781e-06	2.29097e-05	1.50608e-05	Il2rg/Il7r/Rasgrp1/Ihh/Adam8/Ada/Vnn1	7
BP	GO:0032743	positive regulation of interleukin-2 production	12/1818	39/29008	2.82717e-06	2.84101e-05	1.86767e-05	Vtcn1/Sash3/Carmil2/Cd28/Ccr2/Ptprc/Il1b/Card11/Anxa1/Runx1/Cd3e/Plcg2	12
BP	GO:0002369	T cell cytokine production	13/1818	46/29008	3.18458e-06	3.14661e-05	2.06857e-05	Gata3/Slc11a1/Arid5a/Il18rap/Il18r1/Sash3/Slamf1/Ccr2/Tbx21/Il1b/Vsir/Crlf2/Nlrp3	13
BP	GO:2000406	positive regulation of T cell migration	11/1818	34/29008	4.23881e-06	4.10072e-05	2.6958e-05	Adam8/Itga4/Tnfsf14/Ccr2/Tnfrsf14/Cxcl13/Aif1/Spn/Cxcl10/Ccl5/Pycard	11
BP	GO:0043303	mast cell degranulation	16/1818	69/29008	4.24913e-06	4.10355e-05	2.69766e-05	Fes/Fgr/Rasgrp1/Milr1/Nr4a3/Lat/Cd300a/Cd84/Rac2/Unc13d/Syk/Gab2/Fcer1g/Lat2/Ptgds/Il13ra2	16
BP	GO:0032610	interleukin-1 alpha production	7/1818	13/29008	4.60535e-06	4.41684e-05	2.90362e-05	Casp1/P2rx7/Il1r2/Ptger4/Panx1/Nlrp1b/Il16	7
BP	GO:0042092	type 2 immune response	12/1818	41/29008	5.07866e-06	4.84567e-05	3.18553e-05	Gata3/Cd74/Nod2/Irf1/Arg2/Batf/Ccr2/Tbx21/Clcf1/Anxa1/Crlf2/Nlrp3	12
BP	GO:0002448	mast cell mediated immunity	16/1818	70/29008	5.18974e-06	4.94316e-05	3.24962e-05	Fes/Fgr/Rasgrp1/Milr1/Nr4a3/Lat/Cd300a/Cd84/Rac2/Unc13d/Syk/Gab2/Fcer1g/Lat2/Ptgds/Il13ra2	16
BP	GO:0046641	positive regulation of alpha-beta T cell proliferation	9/1818	23/29008	5.34576e-06	5.08305e-05	3.34158e-05	Ptpn22/Rasal3/Cd244a/Cd28/Ccr2/Ptprc/Cd80/Syk/Cd3e	9
BP	GO:0002279	mast cell activation involved in immune response	16/1818	71/29008	6.31233e-06	5.93103e-05	3.89904e-05	Fes/Fgr/Rasgrp1/Milr1/Nr4a3/Lat/Cd300a/Cd84/Rac2/Unc13d/Syk/Gab2/Fcer1g/Lat2/Ptgds/Il13ra2	16
BP	GO:0035743	CD4-positive, alpha-beta T cell cytokine production	9/1818	24/29008	8.07708e-06	7.4505e-05	4.89794e-05	Gata3/Arid5a/Il18rap/Il18r1/Slamf1/Tbx21/Il1b/Crlf2/Nlrp3	9
BP	GO:0043374	CD8-positive, alpha-beta T cell differentiation	8/1818	19/29008	9.48622e-06	8.60735e-05	5.65844e-05	Irf1/Nckap1l/Runx3/Gpr18/Socs1/Tnfsf8/Ifng/Runx1	8
BP	GO:0032621	interleukin-18 production	6/1818	10/29008	1.01361e-05	9.09298e-05	5.9777e-05	Nod2/Cd84/Gbp5/Tlr2/Tlr9/Nlrp3	6
BP	GO:0002335	mature B cell differentiation	11/1818	37/29008	1.06384e-05	9.45203e-05	6.21374e-05	Dock11/Irf8/Tnfaip3/Ada/Slamf8/Spi1/Lfng/Pou2f2/Cmtm7/Dock10/Plcg2	11
BP	GO:0150076	neuroinflammatory response	11/1818	37/29008	1.06384e-05	9.45203e-05	6.21374e-05	Trem2/Myo5a/Cd200r1/Cd200r4/Cd200r3/Mmp8/Adcy1/Cst7/Ptgs2/Ifng/Plcg2	11
BP	GO:0002820	negative regulation of adaptive immune response	14/1818	59/29008	1.26029e-05	0.000110559	7.26814e-05	Il7r/Il1rl1/Havcr2/Nod2/Slamf1/Nckap1l/Ptprc/Tbx21/Tnfrsf14/Samsn1/Vsir/Spn/Cd160/Jak3	14
BP	GO:0050798	activated T cell proliferation	13/1818	52/29008	1.39613e-05	0.000121898	8.01352e-05	Itgam/Itgb2/Ripk3/Cd274/Slamf1/Itgal/Icosl/Laptm5/Pycard/Jak3/Il12rb1/Pdcd1lg2/Igfbp2	13
BP	GO:0043383	negative T cell selection	7/1818	15/29008	1.54449e-05	0.000133177	8.75499e-05	Dock2/Themis/Cd74/Cd28/Ptprc/Spn/Cd3e	7
BP	GO:0032673	regulation of interleukin-4 production	10/1818	32/29008	1.64363e-05	0.000140416	9.23093e-05	Gata3/Havcr2/Sash3/Cd28/Icosl/Syk/Fcer1g/Cd40lg/Nlrp3/Cd3e	10
BP	GO:2000515	negative regulation of CD4-positive, alpha-beta T cell activation	10/1818	32/29008	1.64363e-05	0.000140416	9.23093e-05	Irf1/Cd274/Arg2/Cd44/Tbx21/Vsir/Runx3/Anxa1/Runx1/Jak3	10
BP	GO:0001782	B cell homeostasis	11/1818	39/29008	1.85663e-05	0.00015621	0.000102692	Dock11/Cd74/Tnfaip3/Cd44/Ada/Pik3cd/Nckap1l/Tnfsf13b/Bcl2a1a/Dock10/Pirb	11
BP	GO:0002828	regulation of type 2 immune response	10/1818	33/29008	2.2261e-05	0.000182863	0.000120213	Gata3/Cd74/Nod2/Irf1/Arg2/Ccr2/Tbx21/Clcf1/Anxa1/Nlrp3	10
BP	GO:0002438	acute inflammatory response to antigenic stimulus	10/1818	33/29008	2.2261e-05	0.000182863	0.000120213	Fut7/Serpinb9/Cd6/Spn/Elane/Fcgr3/Icam1/Cxcr2/Fcer1g/Fcgr1	10
BP	GO:0002281	macrophage activation involved in immune response	8/1818	21/29008	2.28074e-05	0.000185703	0.000122081	Trem2/Cx3cr1/Havcr2/Tyrobp/Syk/Ifng/Plcg2/Sucnr1	8
BP	GO:0046629	gamma-delta T cell activation	8/1818	21/29008	2.28074e-05	0.000185703	0.000122081	Lck/Nckap1l/Ptprc/Gpr18/Syk/Jaml/Gimap3/Itk	8
BP	GO:0032660	regulation of interleukin-17 production	11/1818	40/29008	2.41639e-05	0.000195601	0.000128587	Arid5a/Nod2/Arg2/Nckap1l/Vsir/Ly9/Tlr2/Ifng/Tlr4/Card9/Slamf6	11
BP	GO:0061760	antifungal innate immune response	7/1818	16/29008	2.59684e-05	0.000208084	0.000136794	Cx3cr1/Clec4d/Spi1/Clec4e/Card9/Clec4n/Plcg2	7
BP	GO:0001913	T cell mediated cytotoxicity	15/1818	71/29008	2.77327e-05	0.000221582	0.000145667	Il7r/Serpinb9/Ripk3/H2-Q6/Nckap1l/P2rx7/H2-D1/H2-Q4/Ptprc/H2-Q7/Gzmb/Cyrib/H2-M2/Stx11/H2-T10	15
BP	GO:0061081	positive regulation of myeloid leukocyte cytokine production involved in immune response	8/1818	22/29008	3.38711e-05	0.000263625	0.000173306	Sema7a/Nr4a3/Cd74/Laptm5/Fcer1g/Tlr2/Tlr4/Plcg2	8
BP	GO:1900017	positive regulation of cytokine production involved in inflammatory response	9/1818	28/29008	3.39441e-05	0.000263625	0.000173306	Tlr6/Nod2/Gbp5/Gpsm3/Cd6/Tnf/Tlr4/Card9/Clec7a	9
BP	GO:0002711	positive regulation of T cell mediated immunity	16/1818	81/29008	3.65588e-05	0.00028196	0.00018536	Gata3/Arid5a/Il18r1/H2-Q6/Sash3/Slamf1/P2rx7/H2-D1/H2-Q4/Ptprc/Il1b/H2-Q7/Cyrib/H2-M2/Nlrp3/H2-T10	16
BP	GO:0032650	regulation of interleukin-1 alpha production	6/1818	12/29008	3.99736e-05	0.000303243	0.000199351	Casp1/P2rx7/Il1r2/Ptger4/Panx1/Il16	6
BP	GO:2000318	positive regulation of T-helper 17 type immune response	6/1818	12/29008	3.99736e-05	0.000303243	0.000199351	Arid5a/Nfkbiz/Nfkbid/Card9/Nlrp3/Clec4n	6
BP	GO:0045059	positive thymic T cell selection	7/1818	17/29008	4.17542e-05	0.000313326	0.000205979	Dock2/Cd74/Cd3d/H2-DMa/Ptprc/Cd3g/Cd3e	7
BP	GO:0033081	regulation of T cell differentiation in thymus	9/1818	29/29008	4.64882e-05	0.000345581	0.000227184	Il2rg/Il7r/Rasgrp1/Ihh/Adam8/Ada/Nfkbid/Cdkn2a/Vnn1	9
BP	GO:1900016	negative regulation of cytokine production involved in inflammatory response	8/1818	23/29008	4.90846e-05	0.000361975	0.000237961	Trem2/Sirpa/Nlrc3/Mefv/Il1r2/Adcy7/Pycard/Abcd2	8
BP	GO:0032620	interleukin-17 production	11/1818	44/29008	6.35664e-05	0.000454291	0.00029865	Arid5a/Nod2/Arg2/Nckap1l/Vsir/Ly9/Tlr2/Ifng/Tlr4/Card9/Slamf6	11
BP	GO:0002712	regulation of B cell mediated immunity	15/1818	76/29008	6.40822e-05	0.000456801	0.0003003	Cd40/Trem2/Nod2/Cd28/Ptprc/Tbx21/Clcf1/Tnf/Cd226/Fcgr3/Fcer1g/Ifng/Pagr1a/Gimap3/Fcgr1	15
BP	GO:0002889	regulation of immunoglobulin mediated immune response	15/1818	76/29008	6.40822e-05	0.000456801	0.0003003	Cd40/Trem2/Nod2/Cd28/Ptprc/Tbx21/Clcf1/Tnf/Cd226/Fcgr3/Fcer1g/Ifng/Pagr1a/Gimap3/Fcgr1	15
BP	GO:0002724	regulation of T cell cytokine production	10/1818	37/29008	6.65393e-05	0.000471292	0.000309826	Gata3/Arid5a/Il18r1/Sash3/Slamf1/Ccr2/Tbx21/Il1b/Vsir/Nlrp3	10
BP	GO:0002710	negative regulation of T cell mediated immunity	8/1818	24/29008	6.95884e-05	0.000489145	0.000321562	Il7r/Nod2/Slamf1/Nckap1l/Ptprc/Tbx21/Vsir/Spn	8
BP	GO:0046642	negative regulation of alpha-beta T cell proliferation	6/1818	13/29008	7.02893e-05	0.000492202	0.000323573	Cd274/Arg2/Cd44/Tnfrsf14/Vsir/Btla	6
BP	GO:0002701	negative regulation of production of molecular mediator of immune response	10/1818	38/29008	8.5258e-05	0.000591797	0.000389046	Slamf1/Siglecg/Tbx21/Vsir/Cd96/Tnf/Jak3/Irak3/Vpreb3/Il13ra2	10
BP	GO:0050860	negative regulation of T cell receptor signaling pathway	8/1818	25/29008	9.67273e-05	0.000660299	0.000434079	Ptpn22/Sh2d1a/Thy1/Lgals3/Ubash3a/Cd160/Laptm5/Sla2	8
BP	GO:0043304	regulation of mast cell degranulation	10/1818	39/29008	0.000108255	0.000730426	0.00048018	Fes/Fgr/Cd300a/Cd84/Rac2/Unc13d/Syk/Gab2/Fcer1g/Il13ra2	10
BP	GO:0002861	regulation of inflammatory response to antigenic stimulus	10/1818	39/29008	0.000108255	0.000730426	0.00048018	Fut7/Trem2/Nod2/Cd28/Tnf/Spn/Fcgr3/Fcer1g/Fcgr1/Gpx2	10
BP	GO:0045060	negative thymic T cell selection	6/1818	14/29008	0.000116474	0.000778313	0.000511661	Dock2/Cd74/Cd28/Ptprc/Spn/Cd3e	6
BP	GO:0072683	T cell extravasation	6/1818	14/29008	0.000116474	0.000778313	0.000511661	Ccl2/Ripk3/Itgal/Ccr2/Icam1/Ccl5	6
BP	GO:0030889	negative regulation of B cell proliferation	7/1818	20/29008	0.000140865	0.000923524	0.000607122	Tyrobp/Btk/Cd300a/Inpp5d/Prdm1/Cdkn2a/Btla	7
BP	GO:0002544	chronic inflammatory response	7/1818	20/29008	0.000140865	0.000923524	0.000607122	Cx3cr1/Tnfaip3/Camp/S100a9/Tnf/Unc13d/Vnn1	7
BP	GO:0043029	T cell homeostasis	11/1818	48/29008	0.000148579	0.000969516	0.000637357	Gpr174/Tnfrsf4/Tnfrsf23/Ripk3/Nckap1l/P2rx7/Sit1/Coro1a/Pmaip1/Gimap3/Jak3	11
BP	GO:0033006	regulation of mast cell activation involved in immune response	10/1818	41/29008	0.000170196	0.0011028	0.000724978	Fes/Fgr/Cd300a/Cd84/Rac2/Unc13d/Syk/Gab2/Fcer1g/Il13ra2	10
BP	GO:0032703	negative regulation of interleukin-2 production	8/1818	27/29008	0.000177405	0.00114235	0.000750978	Gata3/Lag3/Havcr2/Tnfaip3/Nod2/Ptprc/Tbx21/Laptm5	8
BP	GO:0070234	positive regulation of T cell apoptotic process	6/1818	15/29008	0.000183826	0.00116929	0.000768685	Adam8/Cd274/Pdcd1/Nfkbid/Ccl5/Siglec1	6
BP	GO:0070943	neutrophil-mediated killing of symbiont cell	6/1818	15/29008	0.000183826	0.00116929	0.000768685	Ctsg/Trem3/Trem1/Ncf1/Elane/Cxcl1	6
BP	GO:0070673	response to interleukin-18	5/1818	10/29008	0.00018567	0.00117563	0.000772855	Pdgfb/Il18rap/Il18r1/Ticam2/Ifng	5
BP	GO:0072538	T-helper 17 type immune response	10/1818	42/29008	0.000210933	0.00132202	0.000869092	Arid5a/Nfkbiz/Batf/Tbx21/Ly9/Nfkbid/Card9/Nlrp3/Slamf6/Clec4n	10
BP	GO:0001914	regulation of T cell mediated cytotoxicity	12/1818	58/29008	0.000212695	0.00133156	0.000875366	Il7r/Ripk3/H2-Q6/Nckap1l/P2rx7/H2-D1/H2-Q4/Ptprc/H2-Q7/Cyrib/H2-M2/H2-T10	12
BP	GO:0046639	negative regulation of alpha-beta T cell differentiation	8/1818	28/29008	0.000234789	0.00145511	0.000956588	Ihh/Irf1/Tbx21/Runx3/Socs1/Anxa1/Runx1/Jak3	8
BP	GO:0150077	regulation of neuroinflammatory response	8/1818	28/29008	0.000234789	0.00145511	0.000956588	Trem2/Cd200r1/Cd200r4/Cd200r3/Mmp8/Cst7/Ptgs2/Plcg2	8
BP	GO:0061844	antimicrobial humoral immune response mediated by antimicrobial peptide	20/1818	133/29008	0.000236258	0.00146259	0.000961501	Cxcl2/Mmp7/Ppbp/Nod2/Camp/Lgals3/Pglyrp1/Cxcl9/S100a9/Reg1/Cxcl13/Elane/Cxcl10/Ltf/Rnase6/Pf4/Adm/Cxcl1/Dmbt1/Hamp2	20
BP	GO:0002313	mature B cell differentiation involved in immune response	8/1818	29/29008	0.000306522	0.00185013	0.00121627	Dock11/Irf8/Tnfaip3/Ada/Spi1/Lfng/Dock10/Plcg2	8
BP	GO:0002837	regulation of immune response to tumor cell	8/1818	29/29008	0.000306522	0.00185013	0.00121627	Havcr2/Klre1/Klrk1/Cd274/Cd226/Cd160/Ulbp1/Cd40lg	8
BP	GO:0046006	regulation of activated T cell proliferation	10/1818	44/29008	0.000317183	0.00190207	0.00125042	Ripk3/Cd274/Slamf1/Icosl/Laptm5/Pycard/Jak3/Il12rb1/Pdcd1lg2/Igfbp2	10
BP	GO:0002423	natural killer cell mediated immune response to tumor cell	5/1818	11/29008	0.000322803	0.00191919	0.00126167	Havcr2/Klre1/Klrk1/Cd226/Cd160	5
BP	GO:0002855	regulation of natural killer cell mediated immune response to tumor cell	5/1818	11/29008	0.000322803	0.00191919	0.00126167	Havcr2/Klre1/Klrk1/Cd226/Cd160	5
BP	GO:0045588	positive regulation of gamma-delta T cell differentiation	5/1818	11/29008	0.000322803	0.00191919	0.00126167	Lck/Nckap1l/Ptprc/Syk/Gimap3	5
BP	GO:0046645	positive regulation of gamma-delta T cell activation	5/1818	11/29008	0.000322803	0.00191919	0.00126167	Lck/Nckap1l/Ptprc/Syk/Gimap3	5
MF	GO:0042608	T cell receptor binding	9/1803	33/28438	0.000155587	0.00188602	0.00136214	Dock2/Lck/H2-Eb2/H2-Q6/H2-D1/H2-Q4/H2-Q7/H2-M2/H2-Eb1	9
BP	GO:0032692	negative regulation of interleukin-1 production	9/1818	37/29008	0.000366317	0.002164	0.00142261	Trem2/Cx3cr1/Tnfaip3/Nlrc3/Mefv/Il1r2/Ptger4/Nlrp3/Aqp4	9
BP	GO:0032693	negative regulation of interleukin-10 production	7/1818	23/29008	0.000377247	0.00222148	0.00146039	Tyrobp/Cd274/Cd84/Mmp8/Vsir/Jak3/Pdcd1lg2	7
BP	GO:0034446	substrate adhesion-dependent cell spreading	17/1818	109/29008	0.000437078	0.00252559	0.00166032	Itga4/Src/Itgb7/Kif14/Nedd9/Srcin1/Prex1/Axl/Unc13d/Lpxn/Flna/Cass4/Parvg/Fermt3/Fzd4/Enpp2/Spry4	17
BP	GO:0002823	negative regulation of adaptive immune response based on somatic recombination of immune receptors built from immunoglobulin superfamily domains	11/1818	54/29008	0.000445234	0.00256738	0.00168779	Il7r/Il1rl1/Havcr2/Nod2/Slamf1/Nckap1l/Ptprc/Tbx21/Vsir/Spn/Jak3	11
BP	GO:0002418	immune response to tumor cell	8/1818	31/29008	0.000503584	0.00286713	0.00188485	Havcr2/Klre1/Klrk1/Cd274/Cd226/Cd160/Ulbp1/Cd40lg	8
BP	GO:0042492	gamma-delta T cell differentiation	6/1818	18/29008	0.000579233	0.00324242	0.00213156	Lck/Nckap1l/Ptprc/Gpr18/Syk/Gimap3	6
BP	GO:0002719	negative regulation of cytokine production involved in immune response	7/1818	25/29008	0.000662287	0.00364849	0.00239851	Slamf1/Tbx21/Vsir/Cd96/Tnf/Jak3/Irak3	7
BP	GO:0002726	positive regulation of T cell cytokine production	7/1818	25/29008	0.000662287	0.00364849	0.00239851	Gata3/Arid5a/Il18r1/Sash3/Slamf1/Il1b/Nlrp3	7
BP	GO:0002920	regulation of humoral immune response	10/1818	48/29008	0.000665179	0.00365355	0.00240183	Trem2/Nod2/Acod1/C6/H2-DMa/Ptprc/Il1b/Cd5l/Tnf/Gimap3	10
BP	GO:0032700	negative regulation of interleukin-17 production	6/1818	19/29008	0.000801898	0.00434433	0.00285595	Arg2/Nckap1l/Vsir/Tlr2/Ifng/Tlr4	6
BP	GO:0045579	positive regulation of B cell differentiation	6/1818	19/29008	0.000801898	0.00434433	0.00285595	Il2rg/Inpp5d/Nckap1l/Prdm1/Il7/Syk	6
BP	GO:0033004	negative regulation of mast cell activation	5/1818	13/29008	0.000808908	0.00434837	0.00285861	Milr1/Cd300lf/Cd300a/Cd84/Il13ra2	5
BP	GO:2000316	regulation of T-helper 17 type immune response	7/1818	26/29008	0.000857631	0.00455734	0.00299598	Arid5a/Nfkbiz/Tbx21/Nfkbid/Card9/Nlrp3/Clec4n	7
BP	GO:0045591	positive regulation of regulatory T cell differentiation	6/1818	20/29008	0.0010852	0.00560568	0.00368516	Il2rg/Carmil2/Vsir/Socs1/Ifng/Gimap3	6
BP	GO:0046596	regulation of viral entry into host cell	10/1818	51/29008	0.0010951	0.00564423	0.0037105	Ciita/Cd4/Cd74/Tmprss4/Trim30b/Ifitm6/Trim6/Trim59/Ly6e/Trim5	10
BP	GO:0070233	negative regulation of T cell apoptotic process	7/1818	27/29008	0.00109571	0.00564423	0.0037105	Il7r/Serpinb9/Tnfrsf4/Arg2/Ada/Ccl5/Jak3	7
BP	GO:0002829	negative regulation of type 2 immune response	5/1818	14/29008	0.00119359	0.00608076	0.00399747	Irf1/Arg2/Ccr2/Tbx21/Anxa1	5
BP	GO:0045586	regulation of gamma-delta T cell differentiation	5/1818	14/29008	0.00119359	0.00608076	0.00399747	Lck/Nckap1l/Ptprc/Syk/Gimap3	5
BP	GO:0046643	regulation of gamma-delta T cell activation	5/1818	14/29008	0.00119359	0.00608076	0.00399747	Lck/Nckap1l/Ptprc/Syk/Gimap3	5
BP	GO:0002839	positive regulation of immune response to tumor cell	6/1818	21/29008	0.00143932	0.00720048	0.00473358	Klrk1/Cd274/Cd226/Cd160/Ulbp1/Cd40lg	6
BP	GO:0090594	inflammatory response to wounding	6/1818	21/29008	0.00143932	0.00720048	0.00473358	Alox5/Cd44/Siglecg/Ccr2/Clec10a/Tlr4	6
BP	GO:0032691	negative regulation of interleukin-1 beta production	7/1818	29/29008	0.0017251	0.00837367	0.00550482	Trem2/Cx3cr1/Tnfaip3/Nlrc3/Mefv/Nlrp3/Aqp4	7
BP	GO:0033005	positive regulation of mast cell activation	8/1818	37/29008	0.00176245	0.00850295	0.00558982	Fgr/Cd300lb/Nr4a3/Cd226/Syk/Gab2/Fcer1g/Crlf2	8
BP	GO:0010819	regulation of T cell chemotaxis	5/1818	16/29008	0.0023439	0.010993	0.00722676	Tnfsf14/Ccr2/Cxcl13/Cxcl10/Ccl5	5
BP	GO:0032717	negative regulation of interleukin-8 production	5/1818	16/29008	0.0023439	0.010993	0.00722676	Tlr6/Ptpn22/Elane/Anxa1/Tlr9	5
BP	GO:0002315	marginal zone B cell differentiation	4/1818	10/29008	0.00237783	0.0110218	0.00724568	Dock11/Tnfaip3/Lfng/Dock10	4
BP	GO:0002361	CD4-positive, CD25-positive, alpha-beta regulatory T cell differentiation	4/1818	10/29008	0.00237783	0.0110218	0.00724568	Il2rg/Fut7/Ifng/Gimap3	4
BP	GO:0010818	T cell chemotaxis	6/1818	23/29008	0.00240368	0.0111231	0.00731226	Tnfsf14/Ccr2/Cxcl13/Cxcl10/Ccl5/Cxcr3	6
BP	GO:0043371	negative regulation of CD4-positive, alpha-beta T cell differentiation	6/1818	24/29008	0.00303694	0.0135673	0.00891908	Irf1/Tbx21/Runx3/Anxa1/Runx1/Jak3	6
BP	GO:0070498	interleukin-1-mediated signaling pathway	6/1818	24/29008	0.00303694	0.0135673	0.00891908	Il1b/Il1r2/Vrk2/Zbp1/Irak3/Egr1	6
BP	GO:0002204	somatic recombination of immunoglobulin genes involved in immune response	10/1818	59/29008	0.00341797	0.0149096	0.00980155	Cd40/Cd28/Batf/Ptprc/Tbx21/Clcf1/Icosl/Cd40lg/Ifng/Pagr1a	10
BP	GO:0002208	somatic diversification of immunoglobulins involved in immune response	10/1818	59/29008	0.00341797	0.0149096	0.00980155	Cd40/Cd28/Batf/Ptprc/Tbx21/Clcf1/Icosl/Cd40lg/Ifng/Pagr1a	10
BP	GO:0001916	positive regulation of T cell mediated cytotoxicity	9/1818	51/29008	0.00406714	0.0172272	0.0113251	H2-Q6/P2rx7/H2-D1/H2-Q4/Ptprc/H2-Q7/Cyrib/H2-M2/H2-T10	9
BP	GO:0002830	positive regulation of type 2 immune response	5/1818	18/29008	0.00413966	0.0173821	0.0114269	Gata3/Cd74/Nod2/Clcf1/Nlrp3	5
BP	GO:0050855	regulation of B cell receptor signaling pathway	5/1818	18/29008	0.00413966	0.0173821	0.0114269	Prkcb/Cd300a/Nfam1/Gcsam/Lpxn	5
BP	GO:0050862	positive regulation of T cell receptor signaling pathway	5/1818	18/29008	0.00413966	0.0173821	0.0114269	Trat1/Ada/Kcnn4/Card11/Cd226	5
BP	GO:0046718	viral entry into host cell	14/1818	102/29008	0.0045508	0.0187746	0.0123424	Ciita/Cd4/Cd74/Tmprss4/Trim30b/Ifitm6/Trim6/Trim59/Axl/Ly6e/Trim5/Siglec1/Tpcn2/Nectin4	14
BP	GO:0002323	natural killer cell activation involved in immune response	8/1818	43/29008	0.00474305	0.019352	0.012722	Cd244a/Zfp683/Pglyrp1/Cd160/Unc13d/Klrc2/Coro1a/Stx11	8
BP	GO:0002246	wound healing involved in inflammatory response	4/1818	12/29008	0.00506578	0.0204139	0.01342	Cd44/Ccr2/Clec10a/Tlr4	4
BP	GO:0042104	positive regulation of activated T cell proliferation	6/1818	27/29008	0.00568555	0.0224551	0.0147619	Slamf1/Icosl/Pycard/Jak3/Il12rb1/Igfbp2	6
BP	GO:0002923	regulation of humoral immune response mediated by circulating immunoglobulin	5/1818	20/29008	0.00674723	0.0261827	0.0172124	Trem2/Nod2/Ptprc/Tnf/Gimap3	5
BP	GO:0032656	regulation of interleukin-13 production	5/1818	20/29008	0.00674723	0.0261827	0.0172124	Gata3/Arg2/Lilra5/Tlr4/Nlrp3	5
BP	GO:0043373	CD4-positive, alpha-beta T cell lineage commitment	5/1818	20/29008	0.00674723	0.0261827	0.0172124	Batf/Tbx21/Ly9/Spn/Slamf6	5
BP	GO:0002863	positive regulation of inflammatory response to antigenic stimulus	5/1818	20/29008	0.00674723	0.0261827	0.0172124	Cd28/Tnf/Fcgr3/Fcer1g/Fcgr1	5
BP	GO:0032754	positive regulation of interleukin-5 production	4/1818	13/29008	0.00695773	0.0265907	0.0174806	Gata3/Il1rl1/Crlf2/Nlrp3	4
BP	GO:0002200	somatic diversification of immune receptors	12/1818	86/29008	0.00725902	0.0276091	0.0181502	Cd40/Cd28/Batf/Ptprc/Tbx21/Clcf1/Icosl/Cd40lg/Samhd1/Ifng/Pagr1a/Bcl11b	12
BP	GO:0051873	killing by host of symbiont cells	8/1818	47/29008	0.00824528	0.0309156	0.0203238	Ctsg/Trem3/Trem1/Camp/Ncf1/Elane/Cxcl1/Mbl2	8
BP	GO:0032616	interleukin-13 production	5/1818	21/29008	0.00840595	0.0313698	0.0206224	Gata3/Arg2/Lilra5/Tlr4/Nlrp3	5
BP	GO:0002562	somatic diversification of immune receptors via germline recombination within a single locus	11/1818	78/29008	0.00917628	0.0339028	0.0222876	Cd40/Cd28/Batf/Ptprc/Tbx21/Clcf1/Icosl/Cd40lg/Ifng/Pagr1a/Bcl11b	11
BP	GO:2000561	regulation of CD4-positive, alpha-beta T cell proliferation	4/1818	14/29008	0.00926338	0.0339759	0.0223357	Cd274/Arg2/Cd44/Vsir	4
BP	GO:0006929	substrate-dependent cell migration	6/1818	30/29008	0.00971547	0.0352384	0.0231656	Pdgfb/Itga2/Adam8/P2ry12/Ptprc/Fmnl1	6
BP	GO:0046597	negative regulation of viral entry into host cell	6/1818	30/29008	0.00971547	0.0352384	0.0231656	Ciita/Cd74/Ifitm6/Trim59/Ly6e/Trim5	6
BP	GO:0002363	alpha-beta T cell lineage commitment	5/1818	22/29008	0.0103268	0.0371886	0.0244477	Batf/Tbx21/Ly9/Spn/Slamf6	5
BP	GO:0002360	T cell lineage commitment	6/1818	31/29008	0.0114222	0.0405546	0.0266605	Batf/Tbx21/Il7/Ly9/Spn/Slamf6	6
BP	GO:0001865	NK T cell differentiation	4/1818	15/29008	0.0120143	0.0420651	0.0276534	Zfp683/Prdm1/Ikzf1/Itk	4
BP	GO:0010820	positive regulation of T cell chemotaxis	4/1818	15/29008	0.0120143	0.0420651	0.0276534	Tnfsf14/Ccr2/Cxcl13/Ccl5	4
BP	GO:0035739	CD4-positive, alpha-beta T cell proliferation	4/1818	15/29008	0.0120143	0.0420651	0.0276534	Cd274/Arg2/Cd44/Vsir	4
BP	GO:0032740	positive regulation of interleukin-17 production	5/1818	23/29008	0.0125277	0.0435333	0.0286187	Arid5a/Nod2/Ly9/Card9/Slamf6	5
BP	GO:0002864	regulation of acute inflammatory response to antigenic stimulus	5/1818	23/29008	0.0125277	0.0435333	0.0286187	Fut7/Spn/Fcgr3/Fcer1g/Fcgr1	5
